# Supplementary material for: The impact of smog on the concentration of particulate matter in the antelope house in the Silesian zoological garden
Source: PeerJ. 2020 May 28;8:e9191. doi: 10.7717/peerj.9191 (PMC7261478; doi:10.7717/peerj.9191)
Supplement: Supplemental Information 1 [file peerj-08-9191-s001.txt]

data time	PM10[ug/m3]	temperature[deg]	humid [%]	pressure[Pa]
2018-02-27 01:00	52.6034402726	18.3120344078	33.6144677903	98469.6213142
2018-02-27 02:00	66.7235382514	18.2942315479	33.9129416855	98422.960769
2018-02-27 03:00	66.7524385705	18.2278843096	33.8896285799	98381.8230015
2018-02-27 04:00	44.5347250132	18.2640304774	33.662828229	98366.5767424
2018-02-27 05:00	29.9753688525	18.2257068607	31.8218416616	98363.8032484
2018-02-27 06:00	28.2976661378	18.1784352782	31.3767963107	98375.0760135
2018-02-27 07:00	25.7039571949	18.3306187996	29.8808838015	98364.5764017
2018-02-27 08:00	39.0921001528	18.2810694836	49.3772341954	98382.5228944
2018-02-27 09:00	38.9779330454	18.2598598165	49.5295609509	98353.9447314
2018-02-27 10:00	33.0356276808	18.3988461657	43.8873200631	98317.0531835
2018-02-27 11:00	34.7600589048	18.5462474431	40.8973794787	98296.8994996
2018-02-27 12:00	37.8186617898	18.6856511131	36.5886948034	98274.4052547
2018-02-27 13:00	41.5832604736	18.7682969143	36.9486763773	98269.9921674
2018-02-27 14:00	39.4214075445	18.6825496674	36.7624951971	98280.5549663
2018-02-27 15:00	44.2786287385	18.6012609231	35.4146880852	98309.3708858
2018-02-27 16:00	48.1752595628	18.5301401927	34.0624223577	98351.4873817
2018-02-27 17:00	48.3759893354	18.4654688385	34.8690787251	98379.0952766
2018-02-27 18:00	48.3063959398	18.4089916737	33.6646220198	98381.4591843
2018-02-27 19:00	47.701079235	18.4093817684	32.3019104257	98382.913913
2018-02-27 20:00	44.3058981139	18.3657391058	31.6592434972	98412.7182641
2018-02-27 21:00	47.0086908749	18.2688240618	32.2149177761	98439.1155696
2018-02-27 22:00	47.2359699454	18.2276419499	32.7509743707	98448.8884056
2018-02-27 23:00	49.5183652095	18.1955936696	32.1041601054	98448.2767988
2018-02-28 00:00	44.0662386157	18.1962367948	32.0187864891	98440.5143503
2018-02-28 01:00	36.4522404372	18.1560527977	31.7879776629	98422.4049812
2018-02-28 02:00	32.7977413479	18.1294719945	31.1186308286	98415.5596924
2018-02-28 03:00	30.468762769	18.1255010029	30.9863518446	98425.9297501
2018-02-28 04:00	30.4799908925	18.1016137361	31.3243321363	98489.9236296
2018-02-28 05:00	33.1174863388	18.0692404206	31.925914363	98560.5559594
2018-02-28 06:00	39.5480601093	18.098131014	31.8528248198	98607.7454754
2018-02-28 07:00	52.127010547	18.1661447301	33.118434557	98652.3827265
2018-02-28 08:00	67.1098132969	18.1583529861	54.4125500978	98722.8773987
2018-02-28 09:00	54.5004007286	18.2569486081	52.8457565518	98750.3571455
2018-02-28 10:00	49.4337112933	18.3065436638	52.5098515656	98783.6403666
2018-02-28 11:00	44.6732925333	18.3106584333	55.2264524307	98774.6197278
2018-02-28 12:00	25.6779751549	18.0884996462	24.9293668038	98855.3576887
2018-02-28 13:00	26.3049748321	18.7780698913	22.719013707	98860.1722051
2018-02-28 14:00	25.4924510841	17.2659944317	24.3884542992	98886.1592446
2018-02-28 15:00	28.8587211352	17.2694554851	24.4627762804	98909.3832008
2018-02-28 16:00	30.0706019743	17.3216964908	24.5091224998	98942.4162902
2018-02-28 17:00	30.4950863741	17.3411623612	24.4772637345	98960.4274006
2018-02-28 18:00	31.3777366473	17.2815065063	23.970581783	98984.7027514
2018-02-28 19:00	39.1084743522	17.2734885557	23.9725456993	98979.9781541
2018-02-28 20:00	46.2226026794	17.1841551244	24.3544211857	98969.2947165
2018-02-28 21:00	59.0554556672	17.3131744845	25.0094940939	98939.6196683
2018-02-28 22:00	48.2658690287	17.2428930911	24.5872452009	98886.3279035
2018-02-28 23:00	32.1900273224	16.9690742211	23.8413357356	98863.1715911
2018-03-01 00:00	34.6923453199	16.7272225864	23.3286975715	98859.2604497
2018-03-01 01:00	44.2484070359	16.5822201581	23.0351630006	98795.4284259
2018-03-01 02:00	51.9550634585	16.4915063431	22.6244078739	98734.8317798
2018-03-01 03:00	53.8059281036	16.3895882827	22.2843054808	98703.4390797
2018-03-01 04:00	66.5738982901	16.279028389	21.9540432212	98668.7373416
2018-03-01 05:00	85.6027763088	16.2599577899	22.1759753231	98634.0072139
2018-03-01 06:00	106.40731976	16.4792802438	22.7259384945	98608.7406254
2018-03-01 07:00	80.7857394677	16.9936395199	23.6634395914	98543.5237308
2018-03-01 08:00	58.8609374865	17.4467961743	23.8304175806	98471.0208305
2018-03-01 09:00	46.4328970562	17.8491260955	24.1768267755	98440.9843879
2018-03-01 10:00	43.4297637934	18.3468253874	24.2807138009	98367.9983859
2018-03-01 11:00	44.5020932487	18.5510617547	38.8600499083	98287.2589051
2018-03-01 12:00	34.1265291733	19.051771936	44.8338120963	98219.8854366
2018-03-01 13:00	34.9340119866	19.2184853958	37.7844089896	98161.6570598
2018-03-01 14:00	38.4287458135	18.9678946926	32.6020860502	98082.2113234
2018-03-01 15:00	40.8848384496	18.6366791132	30.543470984	98018.9539765
2018-03-01 16:00	47.056504495	18.2760259172	29.1647396902	98004.8394806
2018-03-01 17:00	51.3912392032	17.8789830095	27.8470108218	98018.5905795
2018-03-01 18:00	58.906667548	17.655011563	26.7763176617	97981.3738308
2018-03-01 19:00	74.8999383042	17.4542040889	26.1596086193	97940.1264816
2018-03-01 20:00	67.3536797109	17.2520492519	25.4522897164	97882.7748682
2018-03-01 21:00	70.810153358	17.0765653507	25.3078083145	97824.8601103
2018-03-01 22:00	83.3212233386	16.9763078634	25.1479476093	97764.0273577
2018-03-01 23:00	63.232601798	16.8923443947	24.6399600522	97720.5066929
2018-03-02 00:00	56.9372090402	16.8283267257	24.1014919705	97651.0899093
2018-03-02 01:00	53.8328146267	16.7642501471	23.7173973233	97581.2457637
2018-03-02 02:00	57.3392561255	16.6998904349	23.41176445	97510.8828294
2018-03-02 03:00	59.994537013	16.6332673828	23.1297416109	97421.8016097
2018-03-02 04:00	62.639956813	16.5873960237	22.9741964864	97378.7536713
2018-03-02 05:00	74.5407368236	16.5701381654	22.9686828938	97312.1909876
2018-03-02 06:00	76.9102194606	16.6796431168	23.0261088802	97270.2387893
2018-03-02 07:00	85.2115679535	16.8423343363	23.2662802381	97222.0613602
2018-03-02 08:00	73.1761233106	17.3513045209	23.5765885643	97153.7549569
2018-03-02 09:00	65.0947911158	17.8478811509	25.4179233659	97087.6184461
2018-03-02 10:00	55.266080557	18.2051474084	27.1066344951	97018.4465541
2018-03-02 11:00	51.0089679182	18.2656844896	26.6121712752	96921.1961368
2018-03-02 12:00	46.2604353957	18.5673182731	26.5537720468	96844.1380206
2018-03-02 13:00	37.0866781244	18.7606058777	25.9980005243	96812.1049441
2018-03-02 14:00	35.9999515248	18.7025858114	25.6319046986	96783.6375012
2018-03-02 15:00	39.0881544157	18.6348389777	25.5833877396	96758.6022755
2018-03-02 16:00	36.6467130757	18.5482771374	25.4348542051	96780.3747234
2018-03-02 17:00	41.5262779834	18.4870142574	25.3792447254	96790.7268408
2018-03-02 18:00	50.1452273929	18.2673037017	24.699538631	96806.1245623
2018-03-02 19:00	54.3589546977	18.0039999453	24.3503224046	96830.9807435
2018-03-02 20:00	60.2523356249	17.9677293135	24.6530930375	96855.2815043
2018-03-02 21:00	61.4085977437	17.8702362296	24.4476071386	96864.3384309
2018-03-02 22:00	63.8249906806	17.7119700494	24.1553790367	96866.9393408
2018-03-02 23:00	70.5770976556	17.5987104608	23.9026733743	96862.5262008
2018-03-03 00:00	71.8671186206	17.4556060547	23.9180248928	96839.1771453
2018-03-03 01:00	70.9110567601	17.3436119992	23.7473276257	96858.4443003
2018-03-03 02:00	71.8129605147	17.2248248452	23.4398451564	96878.3072057
2018-03-03 03:00	71.8041647039	17.103952986	22.9627556249	96910.4506906
2018-03-03 04:00	75.6198880663	16.9690314903	22.6704277061	96910.2053497
2018-03-03 05:00	72.5939582232	16.8506557094	22.5924235509	96925.5652557
2018-03-03 06:00	82.1730037017	16.966222031	22.9258014536	96966.0910544
2018-03-03 07:00	101.54301516	17.2117542248	22.9602913562	96968.7151018
2018-03-03 08:00	77.9364093072	17.7886501718	23.227937582	96971.9148146
2018-03-03 09:00	65.7092367354	18.1447870141	22.6377506099	96961.4660706
2018-03-03 10:00	50.0322228098	18.6141802594	23.0504300682	96942.4180795
2018-03-03 11:00	43.8125815265	18.9016251091	23.304352553	96907.734901
2018-03-03 12:00	38.0291501591	19.3807023103	23.8515035998	96921.3335888
2018-03-03 13:00	34.0511281509	19.6569639922	23.4192186613	96909.7640093
2018-03-03 14:00	21.7806054997	19.6453391938	23.1977331587	96901.549802
2018-03-03 15:00	19.5531420765	19.6012776949	22.9335208189	96931.8404265
2018-03-03 16:00	33.1611228627	19.4457585921	23.2467352178	97000.0633977
2018-03-03 17:00	40.1026925789	19.3183381736	23.1770310232	97053.920147
2018-03-03 18:00	70.4077031553	19.106971472	23.0223046789	97065.9199262
2018-03-03 19:00	98.5113476115	18.9515654972	23.0108041038	97111.859626
2018-03-03 20:00	90.8891239203	18.8184128276	23.0164817411	97163.2598386
2018-03-03 21:00	103.438145602	18.6947397136	22.8353499543	97205.2537724
2018-03-03 22:00	116.798836594	18.6042014688	22.7878438301	97223.2371171
2018-03-03 23:00	129.154750573	18.4570312768	22.8396392174	97241.2464703
2018-03-04 00:00	133.479816675	18.2987008771	22.6197572391	97281.6912454
2018-03-04 01:00	130.153463776	18.2019730019	22.4298115557	97288.7675248
2018-03-04 02:00	136.133245197	18.1125754365	22.2173817626	97300.4606512
2018-03-04 03:00	137.832667896	18.0232454707	22.0182416788	97318.5790314
2018-03-04 04:00	155.10196545	17.9609745368	21.989852794	97331.9472167
2018-03-04 05:00	190.113454081	17.9235311494	21.9459351039	97379.6815773
2018-03-04 06:00	234.589873083	18.1573636413	22.365876395	97456.7340731
2018-03-04 07:00	167.252031553	18.850784176	23.4406643408	97467.0983682
2018-03-04 08:00	86.6875198308	19.5504784245	23.5203474607	97461.1973381
2018-03-04 09:00	81.054446501	19.6665146117	23.3865238984	97430.2769321
2018-03-04 10:00	60.7143331403	20.4380175656	23.846525633	97394.7547671
2018-03-04 11:00	54.5451356887	20.8342521104	23.8797155543	97358.5584486
2018-03-04 12:00	51.4789437016	21.4064913589	24.0812734944	97345.3337981
2018-03-04 13:00	39.791264665	21.7916740562	24.476657463	97313.2850665
2018-03-04 14:00	26.0947431302	22.2609043065	24.2436828372	97302.5134828
2018-03-04 15:00	26.2687710374	22.2375755631	24.3597453593	97294.9457144
2018-03-04 16:00	32.6685953234	21.9000471857	24.7636928772	97295.383119
2018-03-04 17:00	48.1576890254	21.6167105658	25.0484875158	97297.0692202
2018-03-04 18:00	57.8924815123	21.3856926093	24.9389387124	97278.2925637
2018-03-04 19:00	72.216111335	21.2397044603	24.8255521245	97272.9854289
2018-03-04 20:00	76.6564545508	21.0845907167	24.9717465338	97272.9787028
2018-03-04 21:00	71.4745818399	21.1267792862	25.0999059699	97262.9510949
2018-03-04 22:00	74.1362635318	20.9428982526	24.8458875335	97248.7030544
2018-03-04 23:00	78.0321343233	20.8443646362	24.7317357479	97222.0990291
2018-03-05 00:00	85.3500847792	20.7528244078	24.941070456	97188.1390285
2018-03-05 01:00	94.636811169	20.7790916699	24.8182144404	97127.6761313
2018-03-05 02:00	96.4314596571	20.7777761731	24.708563689	97089.115511
2018-03-05 03:00	86.4013716015	20.8284229716	24.7324884133	97088.0221256
2018-03-05 04:00	85.8496864849	20.7290498202	24.5970130064	97076.3577988
2018-03-05 05:00	88.6872069452	20.6413210255	24.5355178121	97081.0743129
2018-03-05 06:00	107.557707562	20.5689862559	24.9744976714	97100.0960682
2018-03-05 07:00	124.359825083	21.0377829621	26.4053092634	97088.0439209
2018-03-05 08:00	78.8015488991	22.0982584195	26.433236588	97081.9346719
2018-03-05 09:00	54.6141833077	22.6372740615	28.320573274	97056.3792854
2018-03-05 10:00	52.5537760318	23.0373572768	28.7523874369	97031.8103558
2018-03-05 11:00	44.9076335552	23.3047370602	29.0636286963	96988.4061706
2018-03-05 12:00	40.2554019457	23.6793768249	28.4365338061	96945.3664737
2018-03-05 13:00	43.7412314388	23.3453267095	28.5015420926	96913.4142266
2018-03-05 14:00	52.3806921676	23.0383363347	28.3181644377	96878.5630969
2018-03-05 15:00	57.385692951	23.2589690897	27.8076842556	96847.0086483
2018-03-05 16:00	63.8746970473	23.2429354859	27.8343231584	96797.9267605
2018-03-05 17:00	58.8400569112	23.1560061893	27.8689391343	96777.1320529
2018-03-05 18:00	51.8914021164	23.0832820208	27.8770137038	96759.9155458
2018-03-05 19:00	62.952536241	22.9383477655	28.1467150352	96750.2616113
2018-03-05 20:00	74.0896398703	22.9278561357	28.5485684653	96714.9194957
2018-03-05 21:00	69.6673237754	22.9700146813	28.5815622329	96694.0974005
2018-03-05 22:00	69.7386954077	22.9764842826	28.6217659136	96689.625697
2018-03-05 23:00	82.6003456221	23.0011234112	28.5632432564	96640.1664946
2018-03-06 00:00	77.2511776754	23.006267831	28.7922432695	96621.4061983
2018-03-06 01:00	81.4274876259	22.9797591323	28.4494036127	96559.7711189
2018-03-06 02:00	123.03838567	23.01178658	28.2895686181	96486.5431931
2018-03-06 03:00	145.207929681	23.0488279031	28.8351166365	96452.1923822
2018-03-06 04:00	156.386025772	23.0308077329	29.4920952124	96421.8832084
2018-03-06 05:00	119.232590886	23.0228183242	30.4874061745	96385.2961269
2018-03-06 06:00	170.112711214	22.0603229445	31.5528284612	96351.6042307
2018-03-06 07:00	228.290917504	20.8505983561	35.6263720682	96301.9780165
2018-03-06 08:00	241.203496372	20.8804691483	38.1505722102	96269.7056325
2018-03-06 09:00	161.182889572	21.9877529537	41.6832546166	96231.7157802
2018-03-06 10:00	213.941139965	15.1418129812	40.1333309392	96148.5366998
2018-03-06 11:00	144.360858314	13.2670639588	39.1537092548	96081.9727704
2018-03-06 13:00	53.3029875337	18.681317556	38.2203056589	95979.4436346
2018-03-06 14:00	30.1584943404	23.3383639651	32.9437410795	95916.9040363
2018-03-06 15:00	34.7490203373	23.3500753103	34.3378598738	95899.8437302
2018-03-06 16:00	42.078042328	23.5156278106	35.2135208461	95903.9631138
2018-03-06 17:00	45.569932209	23.8462453828	34.9304294293	95928.1229515
2018-03-06 18:00	57.3529183201	24.0083796517	34.5319530881	95926.0477373
2018-03-06 19:00	57.8190021495	24.0938830425	34.0807052884	95909.3910147
2018-03-06 20:00	100.872151951	24.2393568454	33.7963952122	95948.8729333
2018-03-06 21:00	117.281026786	24.2524843087	33.4631301837	95982.324781
2018-03-06 22:00	108.274764385	24.2774343046	33.1469150159	95992.5510084
2018-03-06 23:00	85.0658358135	24.3107739058	32.7215730819	96002.5733707
2018-03-07 00:00	80.3211888228	24.3042367156	32.4535982619	96002.9962551
2018-03-07 01:00	72.3234370934	24.3017713313	32.3148847275	95982.1349718
2018-03-07 02:00	60.9082795966	24.303219585	32.0388254906	95971.1392877
2018-03-07 03:00	50.036276455	24.3467632384	31.9758186926	95980.5227188
2018-03-07 04:00	55.5995742394	24.3477666694	31.9364720518	96013.0940271
2018-03-07 05:00	92.3754635051	24.1042098377	32.1569840977	96020.7176819
2018-03-07 06:00	151.459147652	21.949249681	35.4915848288	96032.596497
2018-03-07 07:00	168.443245701	21.9001064445	38.9655316632	96059.8223717
2018-03-07 08:00	192.913300185	21.8875464	40.3104546269	96074.7792414
2018-03-07 09:00	105.167757937	23.840372854	39.2731774777	96101.2787993
2018-03-07 10:00	70.2699487434	24.24183675	36.4659476999	96124.2353621
2018-03-07 11:00	26.919952877	24.257470284	35.5926446003	96164.1690948
2018-03-07 12:00	21.0214616402	24.4791829917	34.5745528549	96201.8633258
2018-03-07 13:00	22.1873759921	24.4114308464	34.2696637039	96242.7085449
2018-03-07 14:00	24.843530445	24.2822058933	34.6219168829	96302.4731257
2018-03-07 15:00	26.6755415013	24.0103744477	34.8687472934	96370.5318371
2018-03-07 16:00	31.3710482804	23.8473388531	35.1918720429	96452.7926083
2018-03-07 17:00	29.8701554233	23.8317264707	34.7853518775	96525.8191729
2018-03-07 18:00	33.9675709081	23.8153428548	34.4298183565	96581.7626608
2018-03-07 19:00	29.8866815476	23.8015104861	34.5735821046	96630.6618183
2018-03-07 20:00	30.4129712302	23.8025939688	34.7625414263	96686.7080211
2018-03-07 21:00	30.4322089947	23.7823462378	35.0064179869	96734.8605873
2018-03-07 22:00	32.3968874008	23.7653481248	34.9434218965	96765.842077
2018-03-07 23:00	31.3532200728	23.695213891	34.3889510938	96791.0007807
2018-03-08 00:00	24.5283688823	23.7407441967	33.9190727176	96816.2939381
2018-03-08 01:00	23.6501033399	23.745445075	33.7576976248	96829.4796856
2018-03-08 02:00	24.0814608135	23.7262745616	33.5349533503	96854.4432341
2018-03-08 03:00	21.2030422543	23.8748253609	32.7809457684	96866.0797123
2018-03-08 04:00	21.0745701058	23.8520638349	31.8577765181	96920.2275492
2018-03-08 05:00	24.2410838294	23.916396323	31.8925732738	96975.88462
2018-03-08 06:00	45.4691550926	23.1013731819	32.6501696317	97046.4476308
2018-03-08 07:00	86.6458821233	21.3110790377	35.7235659347	97104.2448521
2018-03-08 08:00	78.5070147156	21.4645638198	36.1556009975	97141.1779897
2018-03-08 09:00	25.4806547619	21.8976920109	35.264985994	97169.4325112
2018-03-08 10:00	35.3914056401	21.5932506538	36.6552060987	97204.4279761
2018-03-08 11:00	25.0564868152	21.2815365774	36.2079306796	97247.5403178
2018-03-08 12:00	18.9561714616	23.0106395542	36.5987448997	97274.5083299
2018-03-08 13:00	16.1943287037	23.3893060379	33.4694179632	97286.0191533
2018-03-08 14:00	15.6271467603	23.5910241934	31.9927955319	97305.9426654
2018-03-08 15:00	10.7947627315	23.8082470578	34.3412283467	97326.3620035
2018-03-08 16:00	12.5325975529	23.8852101167	34.573038724	97379.4606143
2018-03-08 17:00	14.6568110851	23.8429382867	33.6978434519	97415.3584275
2018-03-08 18:00	17.615687004	23.7709218013	32.9435730006	97438.5208893
2018-03-08 19:00	45.1239707341	23.7889159966	32.6062383976	97436.2987455
2018-03-08 20:00	70.8516286376	23.767887543	32.5534377138	97441.6833342
2018-03-08 21:00	55.4666276347	23.7847057824	31.8446009995	97452.9784186
2018-03-08 22:00	49.2467055225	23.8623190839	30.9687090163	97441.5158387
2018-03-08 23:00	43.5559771825	23.8827648013	30.1460477097	97433.2730357
2018-03-09 00:00	36.243411045	23.8598362517	29.6374346038	97435.5705043
2018-03-09 01:00	31.8373346561	23.8231667702	29.5203173043	97380.6436716
2018-03-09 02:00	25.0480696098	23.7925363497	29.295164917	97326.6166581
2018-03-09 03:00	20.7728889225	23.7754807808	29.2641216941	97285.7260232
2018-03-09 04:00	23.1052579365	23.7993011236	29.4959853504	97266.9706558
2018-03-09 05:00	32.8547887393	23.569540688	30.2994826417	97305.7807006
2018-03-09 06:00	40.4280009921	22.0124296993	34.504051795	97365.5261113
2018-03-09 07:00	72.9176336619	21.0223852563	39.0875482343	97450.7393834
2018-03-09 08:00	40.2470686124	20.8736811439	37.5049416948	97483.2280707
2018-03-09 09:00	16.4322437969	21.26551126	36.6147346747	97499.7947319
2018-03-09 10:00	18.6851014465	21.4976869285	33.6577813368	97520.6668956
2018-03-09 11:00	10.8082837302	21.6019226828	32.8663559696	97508.0062397
2018-03-09 12:00	7.68914517196	22.8639448992	31.8981254088	97500.5317813
2018-03-09 13:00	5.06350033069	23.5662339426	31.238606407	97513.2256397
2018-03-09 14:00	6.07736855159	23.6085990449	31.2619098793	97537.3925195
2018-03-09 15:00	10.8600859788	23.4139602887	32.1958021303	97573.487743
2018-03-09 16:00	12.4851603836	23.3867385467	32.3181577263	97607.738174
2018-03-09 17:00	14.9369708995	23.386084965	31.7699732208	97629.6932035
2018-03-09 18:00	22.8193509303	23.3698418895	31.4717555805	97653.3539535
2018-03-09 19:00	21.0573619378	23.3230375668	31.8230508303	97667.4311269
2018-03-09 20:00	36.116108631	23.2735951833	32.3651921715	97684.9021819
2018-03-09 21:00	39.6777323082	23.2733518024	32.4118000262	97698.3652841
2018-03-09 22:00	40.7680679563	23.2697343419	32.1905028772	97705.5832428
2018-03-09 23:00	49.2915798611	23.2886827432	31.9766196998	97680.6022021
2018-03-10 00:00	55.3969204696	23.3168318181	32.0276848997	97675.4533446
2018-03-10 01:00	44.3118262235	23.2891126439	31.4021374514	97672.8651659
2018-03-10 02:00	44.2575231481	23.2843791637	30.7362468742	97665.0877146
2018-03-10 03:00	50.4591110102	23.2935631289	30.0679349046	97640.966923
2018-03-10 04:00	58.3955324616	23.2763484007	29.9632821318	97635.2877804
2018-03-10 05:00	70.0878926918	23.2991416293	30.5638829961	97646.8926714
2018-03-10 06:00	119.240997024	22.1523437609	32.9212122414	97658.4328906
2018-03-10 07:00	163.363579072	21.568886974	36.9036219728	97653.4281738
2018-03-10 08:00	155.242902612	21.5247408249	37.8604437273	97623.0742352
2018-03-10 09:00	71.6316598361	22.9805246401	37.9960066574	97599.3328735
2018-03-10 10:00	15.6318245701	23.6988485214	36.033074241	97581.8447722
2018-03-10 11:00	15.805386078	23.9381064422	35.6020039672	97553.4519682
2018-03-10 12:00	16.3558655754	23.9262514234	36.1848102591	97508.0525727
2018-03-10 13:00	10.9577463624	23.9415809724	36.1124873679	97487.5681727
2018-03-10 14:00	9.63857060185	23.9859157764	36.1540472058	97475.8863202
2018-03-10 15:00	9.40447668651	23.9327825808	35.6354651134	97475.8256134
2018-03-10 16:00	13.7227802579	23.7262511834	35.7598075928	97489.3592308
2018-03-10 17:00	26.3743758267	23.7684811482	35.6557944875	97495.6057255
2018-03-10 18:00	33.0273892196	23.7241916126	35.7443635388	97504.8889497
2018-03-10 19:00	39.0984501041	23.6941505619	35.9470990775	97486.6295552
2018-03-10 20:00	47.6730241402	23.6993403568	35.9607628388	97492.1051641
2018-03-10 21:00	76.0948164683	23.7166136932	35.8321501921	97472.9020702
2018-03-10 22:00	73.2338665675	23.7432187268	35.5335158662	97469.4354943
2018-03-10 23:00	47.7581225198	23.7317096779	34.5732975415	97482.4580664
2018-03-11 00:00	41.13828125	23.6902970694	34.1102498968	97468.0016973
2018-03-11 01:00	32.6244006283	23.6994991165	33.6875343567	97432.144352
2018-03-11 02:00	28.7169312169	23.6590366323	33.452555079	97411.8705115
2018-03-11 03:00	32.4710129697	23.6429888522	33.1207584606	97401.285982
2018-03-11 04:00	35.5318865741	23.6417745879	32.8014346195	97360.2487265
2018-03-11 05:00	43.6557622354	23.5287486255	32.660981551	97376.2524578
2018-03-11 06:00	97.6264095569	22.6778961857	33.9805657415	97374.4468524
2018-03-11 07:00	101.732452877	22.0721343228	34.87117922	97363.3117347
2018-03-11 08:00	96.8720899471	21.6934538479	35.5631571821	97347.6290623
2018-03-11 09:00	63.9657572751	22.1364519876	35.7378089922	97324.4194308
2018-03-11 10:00	28.5998446851	22.3080937766	36.5296168627	97301.8685869
2018-03-11 11:00	19.2433159722	22.7195566861	35.9193344114	97206.5451203
2018-03-11 12:00	22.0678943452	23.06099226	35.2880685101	97118.7989082
2018-03-11 13:00	13.7788401124	23.2471091344	35.0516343224	97021.9561658
2018-03-11 14:00	17.6246486442	23.2299733951	36.2971234429	96953.2220823
2018-03-11 15:00	12.0745389344	23.1158146326	36.9645730444	96907.1006055
2018-03-11 16:00	20.1857721561	22.8044686291	37.8659381534	96888.270225
2018-03-11 17:00	35.8989624669	22.4739639101	38.2987106827	96909.5753635
2018-03-11 18:00	31.4446469907	22.3682850426	37.3984751657	96937.2472901
2018-03-11 19:00	27.8429646164	22.1852476111	36.7106270511	96915.415079
2018-03-11 20:00	27.4245411706	21.9278584757	36.8133597382	96880.1301439
2018-03-11 21:00	33.100421627	21.8316953509	36.9899986003	96834.0658771
2018-03-11 22:00	34.7097470238	21.9342557779	37.596028476	96765.2610201
2018-03-11 23:00	21.7863921958	22.0155050906	38.4415273839	96685.4576601
2018-03-12 00:00	23.1004712302	22.0151792173	38.5981643652	96589.0771087
2018-03-12 01:00	21.0292700066	21.959054691	38.4961431079	96489.3936122
2018-03-12 02:00	18.9005373677	21.8378428955	38.5701200504	96416.6311824
2018-03-12 03:00	17.3159865295	21.8380046694	38.872187481	96355.4529832
2018-03-12 04:00	16.543593872	21.8551523755	39.1069375045	96329.7632898
2018-03-12 05:00	22.4235780423	21.7654642537	39.4256819296	96295.0609479
2018-03-12 06:00	32.955067791	21.4174229345	40.3425286396	96249.241917
2018-03-12 07:00	29.0271784061	21.3728241627	41.6147975022	96235.6363678
2018-03-12 08:00	25.1172949735	21.6715958657	42.0960531193	96209.9244957
2018-03-12 09:00	16.6344494048	22.2197086697	42.3931770545	96220.8607177
2018-03-12 10:00	8.96329365079	22.6105744831	39.6603234662	96221.4288231
2018-03-12 11:00	6.45107060185	22.8897290154	37.7576123982	96180.1541771
2018-03-12 12:00	6.37877397487	22.8914661349	38.1031635607	96207.3313535
2018-03-12 13:00	2.23772321429	23.4855904461	38.1925227472	96218.2024934
2018-03-12 14:00	2.12246291959	23.5059574396	39.0414052381	96233.1948424
2018-03-12 15:00	1.99708581349	23.7650774994	38.9898062992	96242.2069152
2018-03-12 16:00	2.78938078704	23.8556824574	37.6102170053	96300.091163
2018-03-12 17:00	2.58445767196	23.8635186501	37.434945779	96334.8037243
2018-03-12 18:00	7.81794808201	23.8529834264	37.5447327183	96367.7134899
2018-03-12 19:00	8.93723131614	23.8977431037	37.1584508896	96384.6910068
2018-03-12 20:00	10.8652529762	23.8835113393	37.1888614381	96414.7783113
2018-03-12 21:00	7.09879976581	23.9068285355	38.2120727278	96452.252195
2018-03-12 22:00	4.4419973545	23.9230584516	39.3512031025	96495.0051671
2018-03-12 23:00	4.00085978836	23.8996094471	40.8567039655	96527.8491585
2018-03-13 00:00	4.42336309524	23.8902142264	41.6321255574	96545.5070927
2018-03-13 01:00	2.94451762946	23.8804794777	41.1937943584	96531.7636467
2018-03-13 02:00	3.01864252646	23.8626158424	40.675400185	96537.7380987
2018-03-13 03:00	3.04384157509	23.8909412056	39.9262484718	96591.7505924
2018-03-13 04:00	3.19281580688	23.8947726361	39.4278794656	96631.4971544
2018-03-13 05:00	8.14349785053	23.8888706423	39.2958151166	96688.5729859
2018-03-13 06:00	13.7897941468	23.4536950299	40.3762941344	96763.0639641
2018-03-13 07:00	53.4733809849	23.3523441882	43.9982848074	96822.4959442
2018-03-13 08:00	83.172635582	23.3217069348	42.4851902977	96879.6569255
2018-03-13 09:00	18.3484002976	23.416668089	40.490428064	96918.2272561
2018-03-13 10:00	10.3107969577	23.1917463787	38.9107110085	96931.2325936
2018-03-13 11:00	5.15304205699	23.4035778111	37.8121725934	96924.3298995
2018-03-13 12:00	5.23152281746	23.4543450651	36.5732602559	96913.1971588
2018-03-13 13:00	6.51104910714	24.074825625	34.6964885627	96944.3297165
2018-03-13 14:00	2.62853727557	24.4659485506	34.239504983	96983.5725545
2018-03-13 15:00	3.29504794974	24.3039392962	34.4311879481	97000.805115
2018-03-13 16:00	7.71940310847	24.246683047	34.6531570896	97044.5133227
2018-03-13 17:00	10.6389539422	24.2241697505	34.5898290885	97110.1155885
2018-03-13 18:00	17.950421627	24.1949505408	34.4038512402	97150.5805464
2018-03-13 19:00	22.6108134921	24.1603501604	34.5402973171	97159.5491921
2018-03-13 20:00	31.5601438492	24.158663088	34.2661959895	97185.2409034
2018-03-13 21:00	39.222742649	24.1551037187	34.1603362454	97204.645652
2018-03-13 22:00	32.487582672	24.1589728176	33.9304525831	97209.0334547
2018-03-13 23:00	32.2020502646	24.1600029407	33.6737273499	97207.3455293
2018-03-14 00:00	33.2985623211	24.1340159995	33.5039638693	97220.0848481
2018-03-14 01:00	37.1712218915	24.1416464289	33.1531055877	97216.747914
2018-03-14 02:00	35.3583167989	24.1087479825	32.9126420666	97226.4406599
2018-03-14 03:00	32.6389351291	24.1413921462	33.0543564449	97252.5586495
2018-03-14 04:00	24.2668361442	24.1244382859	33.2077129149	97277.2663684
2018-03-14 05:00	21.8087187744	24.1095456029	33.6291815749	97310.20051
2018-03-14 06:00	36.3393394511	23.1015827229	35.931918611	97364.2434126
2018-03-14 07:00	64.9194151704	22.5745376505	38.1902537728	97413.4875337
2018-03-14 08:00	64.0781498016	22.4300258384	39.2335081947	97463.7417147
2018-03-14 09:00	28.3919105489	22.6280087987	39.4733742707	97515.2555115
2018-03-14 10:00	16.6749545304	22.6540424753	37.375949507	97575.9684076
2018-03-14 11:00	11.3151661706	22.6431073874	36.928354935	97596.2188358
2018-03-14 12:00	15.9831552498	22.6442384735	36.4646746681	97599.8191457
2018-03-14 13:00	12.8253968254	22.7697338312	35.4990991856	97627.1055284
2018-03-14 14:00	12.2508308532	23.6853447759	33.9191609505	97665.9197563
2018-03-14 15:00	16.219613922	23.912541364	32.8765005149	97676.0032034
2018-03-14 16:00	16.0868468915	23.9666436021	32.5144159634	97711.8809744
2018-03-14 17:00	18.427703373	23.9617102783	31.9684188677	97744.6162159
2018-03-14 18:00	16.3725033069	23.9937541803	31.5114150464	97755.1132657
2018-03-14 19:00	16.9004546958	24.0087520598	31.4964167933	97747.5294857
2018-03-14 20:00	20.044109623	23.9832323726	31.6318543752	97734.6080889
2018-03-14 21:00	21.0822599532	23.9633985969	31.6857681532	97731.1797597
2018-03-14 22:00	21.197953869	23.9963773714	31.6423518805	97728.1553776
2018-03-14 23:00	35.293369709	24.017349798	31.5136452458	97731.0689245
2018-03-15 00:00	40.4473637132	24.0019605948	31.442035885	97710.529488
2018-03-15 01:00	45.0487185847	23.9928069014	31.362904775	97669.4781284
2018-03-15 02:00	55.8405133929	24.0144280837	31.2568965858	97637.403884
2018-03-15 03:00	51.4990247511	24.05263184	31.2172236456	97649.6929735
2018-03-15 04:00	42.1969855907	24.0165084148	31.277248583	97645.4973287
2018-03-15 05:00	31.7037574405	24.0100145394	31.571103278	97648.9446433
2018-03-15 06:00	55.7638558201	23.2327745535	32.6890787329	97674.6689454
2018-03-15 07:00	92.7413690476	21.8975881636	35.1705349678	97704.0689332
2018-03-15 08:00	95.1220775463	21.7937934742	35.229212252	97712.5380819
2018-03-15 09:00	48.7759135251	22.2500575626	34.2490777847	97688.5327485
2018-03-15 10:00	51.8877463895	21.9225434583	31.3842927671	97685.6229296
2018-03-15 11:00	19.4954819775	21.6444156192	30.982843194	97647.2718186
2018-03-15 12:00	18.6078993056	22.7203007195	33.483724328	97591.9875405
2018-03-15 13:00	16.057750496	23.0807795881	32.13644697	97562.0870283
2018-03-15 14:00	17.0628348214	23.1683192057	31.9384897005	97521.2138405
2018-03-15 15:00	16.0079654431	23.8034453461	31.3531307731	97478.6479227
2018-03-15 16:00	17.3050512566	23.8791741488	30.6206696558	97474.655686
2018-03-15 17:00	19.9040343915	23.9069566816	30.4238872967	97521.5617014
2018-03-15 18:00	25.0238727997	23.9026058991	30.4074642638	97532.3758621
2018-03-15 19:00	29.7622271825	23.867721984	30.5202529495	97529.5512038
2018-03-15 20:00	33.4862818761	23.8598499015	30.430463715	97491.7444785
2018-03-15 21:00	30.8122395833	23.8589246537	30.5229680136	97443.4821118
2018-03-15 22:00	28.0819072421	23.8671136266	30.420129842	97401.4122137
2018-03-15 23:00	27.3006318306	23.8410148954	30.2126040778	97353.1598439
2018-03-16 00:00	28.3133060516	23.8518200036	30.1780918321	97306.8846887
2018-03-16 01:00	29.107750496	23.8652337321	30.6765638677	97259.3027601
2018-03-16 02:00	28.2514756944	23.852349206	30.9016316854	97232.4022504
2018-03-16 03:00	26.3078083664	23.8907906422	30.9451365506	97199.3997824
2018-03-16 04:00	24.225698578	23.8487046659	31.1724624861	97166.9018055
2018-03-16 05:00	26.7035218254	23.7871869672	31.6130831938	97147.3571998
2018-03-16 06:00	38.1654100529	21.7951804424	35.8062187282	97113.5516305
2018-03-16 07:00	69.3318080357	21.2937780103	40.353534481	97057.2616088
2018-03-16 08:00	80.0267369243	21.2918960293	41.6253822602	97022.6926395
2018-03-16 09:00	30.7208540013	23.2297186523	37.4928872835	96990.9166599
2018-03-16 10:00	19.287181713	23.4292951108	37.0500084292	96924.151209
2018-03-16 11:00	19.4717881944	23.6682835324	37.2971604754	96855.8565682
2018-03-16 12:00	20.7249131944	23.6205968647	37.540171804	96786.8187927
2018-03-16 13:00	13.1891369048	23.6846142189	36.4425018746	96752.4829484
2018-03-16 14:00	11.2363756614	23.6910221049	34.7020253499	96714.1149704
2018-03-16 15:00	12.953958496	23.6914926321	33.3033133144	96719.0875977
2018-03-16 16:00	11.8639095569	23.7063896927	32.1237094567	96758.0155912
2018-03-16 17:00	10.390649395	23.7195772637	31.1556227034	96839.1925075
2018-03-16 18:00	11.6725694444	23.6563618629	29.8298692626	96918.3000112
2018-03-16 19:00	15.0768971181	23.6084875994	28.664396469	97007.1798765
2018-03-16 20:00	13.4159970238	23.6335100763	27.6904240902	97093.9942542
2018-03-16 21:00	12.598077877	23.6442178792	26.9507044102	97193.439328
2018-03-16 22:00	10.2690848214	23.6487827344	26.0590157445	97257.3946294
2018-03-16 23:00	8.54321263228	23.662012154	25.3488978682	97291.8348929
2018-03-17 00:00	6.81930390212	23.6480907101	24.9009516964	97378.2026904
2018-03-17 01:00	4.49631283069	23.5862755465	24.4767635855	97435.0655958
2018-03-17 02:00	4.29945436508	23.5623872569	24.2487101197	97462.604075
2018-03-17 03:00	4.00387533098	23.4705624771	23.8128481362	97505.9307095
2018-03-17 04:00	5.21838624339	23.3503897714	23.5562045035	97543.2529754
2018-03-17 05:00	7.81449239418	23.3782578272	23.4188796083	97582.7004547
2018-03-17 06:00	15.3953373016	22.9512886801	23.5294939612	97614.1846734
2018-03-17 07:00	19.9397114749	21.7698642761	24.7864967329	97647.2253571
2018-03-17 08:00	11.3259341931	22.9216384787	23.4576044432	97659.5639446
2018-03-17 09:00	11.9486896495	22.8930746645	23.1512748892	97639.8500391
2018-03-17 10:00	12.4432539683	22.9950007788	23.3715468812	97682.4742224
2018-03-17 11:00	12.6030753968	22.8072735906	23.4228417144	97595.1991145
2018-03-17 12:00	12.6155712632	22.9300329864	23.1514154544	97590.1784643
2018-03-17 13:00	9.94599454365	22.7179958165	22.7864408015	97626.1125603
2018-03-17 14:00	8.12238756614	22.5149894136	22.2898791032	97642.6666886
2018-03-17 15:00	11.1174294171	22.5700983606	21.91475464	97636.0588953
2018-03-17 16:00	8.01821263228	22.5647352659	21.6053856768	97670.8566712
2018-03-17 17:00	9.12349123677	22.3864862142	21.5075305562	97702.8805907
2018-03-17 18:00	7.97169725529	22.1539094772	21.2269061734	97732.7191904
2018-03-17 19:00	8.477076828	21.8931801732	21.1430467182	97749.6980954
2018-03-17 20:00	9.14255125661	21.8933017905	21.2125184701	97754.4662023
2018-03-17 21:00	11.3969783399	22.052087246	20.8020561416	97757.9995775
2018-03-17 22:00	9.54195534088	21.9994614656	20.2918420065	97780.2366376
2018-03-17 23:00	8.04313822751	22.0545422553	19.6421968265	97791.9690065
2018-03-18 00:00	6.85130208333	21.6854411608	19.3148787923	97783.8236934
2018-03-18 01:00	5.29670138889	21.6912976597	18.6454956582	97763.1186825
2018-03-18 02:00	6.13497437169	21.5441034827	18.3119945975	97760.1440727
2018-03-18 03:00	5.62826303287	21.5439473451	18.1320380499	97771.1341434
2018-03-18 04:00	5.78308775696	21.6795045428	18.0706547678	97767.3378583
2018-03-18 05:00	5.7591889881	21.6568623619	18.0749389858	97799.6235159
2018-03-18 06:00	13.1981564153	21.4581631448	18.3995292975	97842.4275219
2018-03-18 07:00	17.9384676685	20.9561438663	19.2814607966	97892.448032
2018-03-18 08:00	14.7241202104	21.8931846507	19.4966754564	97894.4853994
2018-03-18 09:00	10.3230654762	22.191140609	19.4935440509	97891.2604075
2018-03-18 10:00	31.4781952712	22.2985495063	20.3187674734	97903.4106585
2018-03-18 11:00	9.16712549603	22.5369971337	20.2253966985	97913.8300986
2018-03-18 12:00	7.05531580688	22.8169049565	19.7610225514	97919.9153692
2018-03-18 13:00	7.62535135582	22.9261785583	19.5412973662	97921.5924826
2018-03-18 14:00	8.95588570128	22.1875804751	19.9930058281	97906.8929853
2018-03-18 15:00	9.82861276455	22.2191179712	19.4903793254	97891.3318618
2018-03-18 16:00	10.4138062169	22.0831714016	19.2084432977	97899.6684622
2018-03-18 17:00	7.99443617725	22.1791367293	18.5007564736	97931.5238911
2018-03-18 18:00	8.11106977513	21.939544523	18.3645699465	97948.2545442
2018-03-18 19:00	6.92274718915	22.2863359065	18.2211747104	97982.1229553
2018-03-18 20:00	6.19503554894	22.2263386773	18.9148585235	97976.3501528
2018-03-18 21:00	6.92353257275	22.2777488749	19.5479673767	97944.0555608
2018-03-18 22:00	7.62498373666	22.4031081025	19.7663883918	97894.4886974
2018-03-18 23:00	7.1943369709	22.2557462055	19.7724716368	97872.8591245
2018-03-19 00:00	6.19174879651	22.2475916772	19.6692463269	97847.8956778
2018-03-19 01:00	5.24478339947	22.2777583674	19.3794683422	97791.2847445
2018-03-19 02:00	5.24094132188	22.3378081134	19.2336886283	97747.4013193
2018-03-19 03:00	6.69328406645	22.4557610707	19.4463824693	97736.7635348
2018-03-19 04:00	8.99002562831	22.4844585771	19.5563067492	97722.1867107
2018-03-19 05:00	9.33827738746	22.463523924	19.7253514623	97715.8037776
2018-03-19 06:00	12.4428034061	22.5632030549	19.9106383674	97723.551252
2018-03-19 07:00	21.3850611772	22.6748714111	20.440010967	97735.2520779
2018-03-19 08:00	30.342588459	21.8836449691	21.1912073018	97753.9298262
2018-03-19 09:00	19.5691178902	22.5570676991	21.1561081247	97758.9311792
2018-03-19 10:00	16.2174448673	22.7121118162	20.9039697545	97760.1513103
2018-03-19 11:00	15.6928819444	22.6704795283	21.1480881333	97737.822792
2018-03-19 12:00	15.446977459	23.0926095168	20.636842582	97681.7640447
2018-03-19 13:00	13.4195023148	23.1534303933	20.2865367502	97657.3467258
2018-03-19 14:00	15.5548817791	23.0423363118	20.701227773	97632.7619505
2018-03-19 15:00	17.4153191138	22.9383334335	20.9325238304	97593.4525894
2018-03-19 16:00	22.4801793981	22.8855139783	20.8606391481	97615.1840368
2018-03-19 17:00	23.6998842593	23.0437934026	20.3990856702	97639.4151344
2018-03-19 18:00	24.6258928571	23.0610193632	20.18147651	97636.7740083
2018-03-19 19:00	22.4706803902	23.0548461295	19.9657238622	97621.552837
2018-03-19 20:00	21.104646164	23.034856723	19.9881317276	97601.4261507
2018-03-19 21:00	22.8441443859	23.1257873304	20.119446814	97555.179153
2018-03-19 22:00	22.0249214616	23.1756728121	19.8702861821	97518.2802488
2018-03-19 23:00	24.6421944119	23.1826724876	19.8730814573	97494.4489495
2018-03-20 00:00	22.0311361566	23.1853470973	19.850787054	97460.6099713
2018-03-20 01:00	19.571556713	23.207215287	19.7915525021	97433.4108542
2018-03-20 02:00	18.9906084656	23.2283686528	19.8303378258	97407.0562298
2018-03-20 03:00	17.316213822	23.2429911177	19.8822101887	97391.6840449
2018-03-20 04:00	15.4937872024	23.2437484156	19.709502537	97404.8897426
2018-03-20 05:00	17.037226776	23.3188476551	19.5507938716	97423.1260773
2018-03-20 06:00	22.469593254	23.2751696376	19.6467436728	97442.814833
2018-03-20 07:00	30.8522486772	23.1486917433	19.9329770067	97468.9404734
2018-03-20 08:00	81.9705977183	22.0768998196	22.9101744148	97500.507253
2018-03-20 09:00	71.7500124008	21.2183384724	25.6316589708	97533.2980155
2018-03-20 10:00	43.1553571429	20.1069697102	24.361944915	97576.5007613
2018-03-20 11:00	67.5804659498	18.8573504777	24.9119062708	97606.9910386
2018-03-20 12:00	34.2108721625	18.6587068131	24.2895767948	97648.7472182
2018-03-20 13:00	32.2616018092	19.1809186109	24.1079782371	97684.6848346
2018-03-20 14:00	26.0233589616	20.8775245296	25.4321895965	97732.4180172
2018-03-20 15:00	24.0662533069	21.4177974942	26.1194707415	97812.126776
2018-03-20 16:00	22.3526053864	21.2253937948	25.9293232924	97896.6587913
2018-03-20 17:00	30.5639591601	21.1002443397	25.7640463187	97982.9775111
2018-03-20 18:00	39.1700575722	20.9632654491	26.0386004548	98057.5123703
2018-03-20 19:00	65.024958664	20.8585192004	26.0875287809	98119.8179834
2018-03-20 20:00	116.284139385	20.7625449539	25.6766040592	98185.315008
2018-03-20 21:00	135.768452381	20.7614554739	25.5969812156	98215.2265573
2018-03-20 22:00	135.170134755	20.6715941042	25.9967588923	98261.3062561
2018-03-20 23:00	159.608114253	20.495951404	26.8833500663	98313.5964882
2018-03-21 00:00	133.48661541	20.6300999873	27.6138917818	98362.0159295
2018-03-21 01:00	71.049136078	20.8369391673	28.9898281339	98402.5626854
2018-03-21 02:00	49.4871235038	21.0413033847	29.9488900235	98445.6864246
2018-03-21 03:00	34.599912946	21.1145141842	30.3818902616	98483.4931799
2018-03-21 04:00	13.5726314484	20.9638699324	29.982139911	98516.3445019
2018-03-21 05:00	8.26195023148	20.8503238421	28.8734828432	98590.1197338
2018-03-21 06:00	12.7600983796	20.9450030345	28.5254363957	98694.8756099
2018-03-21 07:00	26.5448991402	20.3775197815	31.8237082329	98800.9568084
2018-03-21 08:00	37.4891906415	20.8407703732	35.1198895455	98865.7892435
2018-03-21 09:00	20.161276455	21.4991788678	31.1627453955	98889.2266632
2018-03-21 10:00	19.2039178376	20.9765762617	28.4813564705	98898.1898612
2018-03-21 11:00	17.3082919974	22.0822996673	28.4379287497	98886.0400101
2018-03-21 12:00	13.4619130291	22.5260285054	27.0578901433	98871.6866847
2018-03-21 13:00	14.7778563161	23.0975728207	25.8431106064	98875.2047829
2018-03-21 14:00	11.8109265222	22.8773831713	25.7849604414	98877.3682668
2018-03-21 15:00	9.9365162037	22.6123150114	25.7096866625	98878.8181507
2018-03-21 16:00	11.6956885896	22.2734866098	26.0422070831	98917.881256
2018-03-21 17:00	18.011317791	21.7948567691	26.4478917201	98956.5529792
2018-03-21 18:00	22.2277488426	21.3782366423	26.7268738669	98991.0309081
2018-03-21 19:00	27.1142113095	21.0494017039	27.3186122507	98981.4906375
2018-03-21 20:00	40.536698082	20.8747273153	27.6951814288	98984.8176255
2018-03-21 21:00	84.8229373347	20.6668087982	27.8584264944	98980.2802594
2018-03-21 22:00	115.042216435	20.602538872	27.6356472966	98952.664179
2018-03-21 23:00	118.328315146	20.5676659566	27.5149505049	98920.8387853
2018-03-22 00:00	112.796383102	20.4749859776	27.8545308213	98889.0262552
2018-03-22 01:00	109.792687665	20.3670496502	28.094987969	98831.9906376
2018-03-22 02:00	105.788268849	20.2747722542	28.1027398951	98780.9259681
2018-03-22 03:00	78.5501825142	20.1496834853	27.7839188989	98722.3267229
2018-03-22 04:00	46.8878058862	20.1214201709	27.5319399794	98654.5447327
2018-03-22 05:00	32.1673528439	20.4144572912	27.3626119202	98597.7662041
2018-03-22 06:00	30.6214087035	20.2741876158	30.0800976427	98562.5747608
2018-03-22 07:00	51.8409658218	20.0254313646	30.7513357089	98524.2561392
2018-03-22 08:00	39.1803458088	19.4824602136	27.1400593001	98449.2378684
2018-03-22 09:00	21.322718254	19.7781422587	25.7223814968	98368.6019123
2018-03-22 10:00	17.7634500411	19.9915780698	24.6080666007	98273.3885607
2018-03-22 11:00	22.4717604593	19.1904247769	29.9752779599	98187.1249669
2018-03-22 12:00	18.9582263101	19.7902689421	25.5088684895	98084.9062691
2018-03-22 13:00	20.1870983743	20.1234076787	23.4657661945	98007.1888383
2018-03-22 14:00	20.2663893768	21.5010714877	24.362031905	97938.6449268
2018-03-22 15:00	19.7499834656	21.8973299712	27.5290794901	97889.5142196
2018-03-22 16:00	20.3751322751	21.7560098266	28.4527200678	97851.2433183
2018-03-22 17:00	33.063640873	21.5157245856	28.7334926989	97810.6210303
2018-03-22 18:00	40.7874462632	21.1629432022	29.207250024	97787.313835
2018-03-22 19:00	49.1151951058	20.9468914478	29.2004419948	97763.5470732
2018-03-22 20:00	57.0712740697	20.8468290128	29.2212710142	97757.8211523
2018-03-22 21:00	89.6783110119	20.6899894483	29.1629461599	97730.2038865
2018-03-22 22:00	121.863733574	20.5199075701	29.5153362507	97657.9682402
2018-03-22 23:00	122.18862217	20.3332497003	29.8595940281	97585.8257375
2018-03-23 00:00	121.894130291	20.2198657276	29.6670427624	97535.6967307
2018-03-23 01:00	125.724760251	20.1520403642	29.5615964199	97501.7071797
2018-03-23 02:00	129.451636905	20.2845292687	29.5631227606	97466.3521382
2018-03-23 03:00	135.762210648	20.4071614476	29.6088294155	97410.5523941
2018-03-23 04:00	131.327937521	20.4729174112	29.6918942563	97339.2125576
2018-03-23 05:00	113.412847222	20.5838600542	30.1496558462	97310.2431937
2018-03-23 06:00	109.842890212	20.3461874722	33.2020805042	97308.8353719
2018-03-23 07:00	128.794895007	20.3007990929	36.0507647733	97322.6194029
2018-03-23 08:00	140.52520668	20.5161353379	37.4638043588	97323.7079943
2018-03-23 09:00	105.863549934	21.1746434157	34.0580784612	97285.0071885
2018-03-23 10:00	80.2577616771	21.7430001631	32.2891598866	97236.6467793
2018-03-23 11:00	79.1690724206	22.1742675238	32.1492201903	97184.1037911
2018-03-23 12:00	78.2402379326	22.6312094641	31.9226579281	97157.1744762
2018-03-23 13:00	63.619849537	22.7980285899	32.2811872257	97137.4351779
2018-03-23 14:00	61.8621651786	22.9054679213	32.6580718015	97122.7909328
2018-03-23 15:00	63.0780381944	22.9069005005	33.0449361818	97117.9799839
2018-03-23 16:00	73.6079234973	22.8807944612	34.1162066237	97125.1464991
2018-03-23 17:00	61.8167948082	22.8019270759	34.4224981165	97141.6750001
2018-03-23 18:00	59.7338992974	22.7017155425	34.2905773401	97161.3119185
2018-03-23 19:00	67.3566261574	22.5530725083	34.3011546059	97190.2634723
2018-03-23 20:00	79.9595031415	22.5513039728	34.3379232612	97194.1485652
2018-03-23 21:00	85.4825314153	22.5288935546	34.5029882214	97193.3029932
2018-03-23 22:00	87.6018311839	22.4659571831	34.3235604245	97201.9987522
2018-03-23 23:00	92.4102223876	22.4535161617	34.298556469	97199.116195
2018-03-24 00:00	95.5337384259	22.4219988259	34.1937765772	97188.929611
2018-03-24 01:00	96.3549768519	22.3651497997	34.1262963787	97175.3148482
2018-03-24 02:00	95.9435702901	22.2911741162	33.9852232312	97170.5651467
2018-03-24 03:00	92.3671853982	22.250128122	33.7450104706	97172.3813473
2018-03-24 04:00	88.9215236442	22.1898430845	33.6576176294	97177.9968198
2018-03-24 05:00	97.4373902225	22.2637866297	33.6860774368	97206.489195
2018-03-24 06:00	103.86490162	21.8434750298	35.8923247562	97244.0523624
2018-03-24 07:00	119.690290179	21.6089184277	38.8850114602	97289.1575267
2018-03-24 08:00	133.09510582	21.8252410252	38.0186673104	97322.3293193
2018-03-24 09:00	88.7804124382	22.5957927039	33.0663337794	97340.3738446
2018-03-24 10:00	55.4433655754	22.7851539182	31.0490697602	97320.5178817
2018-03-24 11:00	27.0131163804	22.7558612063	28.9136726418	97287.0997821
2018-03-24 12:00	17.0053571429	23.0848840405	27.6369646158	97269.4752493
2018-03-24 13:00	16.0938781415	23.3599907778	27.1067451478	97258.3877963
2018-03-24 14:00	14.5132151124	23.1233808063	27.9342479763	97263.6456123
2018-03-24 15:00	15.4530843417	22.8349014309	29.0914650311	97271.7367326
2018-03-24 16:00	20.2505828373	22.6207148585	29.3619918327	97303.0371744
2018-03-24 17:00	26.1594907407	22.6335892218	29.8403850663	97366.0210618
2018-03-24 18:00	38.9824818122	22.5675177316	30.8788106233	97408.4622395
2018-03-24 19:00	50.0205161983	22.4703681738	31.2098497541	97431.1858096
2018-03-24 20:00	66.9920097553	22.3221148136	31.3249828245	97459.5437177
2018-03-24 21:00	96.152302414	22.137886567	31.4253506643	97475.5838157
2018-03-24 22:00	123.316633598	21.9111353995	31.3775710214	97498.7694598
2018-03-24 23:00	116.273350694	21.7603182674	31.2723007267	97514.0174015
2018-03-25 00:00	103.253187004	21.6175041341	31.2204003421	97541.9968597
2018-03-25 01:00	94.490182705	21.6000422548	31.149656759	97555.4484377
2018-03-25 02:00	83.6230524655	21.6835078872	31.016883256	97574.9091372
2018-03-25 03:00	67.5444032486	21.6489763555	30.9984912897	97599.5832498
2018-03-25 04:00	67.3790219907	21.502198902	31.1664268808	97627.8624978
2018-03-25 05:00	65.8637979497	21.0761752389	33.7600130443	97654.4402737
2018-03-25 06:00	78.4375248016	21.4115201623	37.0878675589	97686.3513405
2018-03-25 07:00	75.0509383267	21.5541799818	38.1842970383	97732.7771846
2018-03-25 08:00	58.2948247354	21.7164116346	38.2321003374	97759.4999014
2018-03-25 09:00	30.360281681	22.2400300366	35.3476653303	97748.2426713
2018-03-25 10:00	20.7089575066	22.6267487732	33.5706055593	97729.9445313
2018-03-25 11:00	20.0802455357	23.0478378105	32.5884657328	97732.0239826
2018-03-25 12:00	21.3601603836	23.3295678675	31.8816225245	97707.8473776
2018-03-25 13:00	18.0919270833	23.91495012	31.0294880872	97680.9816927
2018-03-25 14:00	17.5246775794	23.5935888217	31.1274882376	97657.568161
2018-03-25 15:00	20.1355264442	23.3636297	31.7013628193	97663.1896093
2018-03-25 16:00	22.3743840939	23.0293712216	31.6339729302	97681.8282877
2018-03-25 17:00	29.1293707715	22.6410735133	31.5270263523	97708.8605509
2018-03-25 18:00	39.1193535053	22.5204557264	31.3233679746	97729.2319227
2018-03-25 19:00	49.5005332341	22.3928054175	31.3568378921	97732.8163513
2018-03-25 20:00	75.2011243386	22.3140507411	31.1686033731	97731.9529827
2018-03-25 21:00	90.750297619	22.1067228997	31.1217254102	97745.7007305
2018-03-25 22:00	80.7563368056	21.8763693921	31.0579991303	97766.2732358
2018-03-25 23:00	71.3722180886	21.6938148554	31.0910361824	97774.9545433
2018-03-26 00:00	66.0896453373	21.5214561032	30.9766960511	97767.9680414
2018-03-26 01:00	58.148045147	21.3524998191	30.7958585479	97756.7474179
2018-03-26 02:00	47.8079406415	21.2275059469	30.687973977	97757.3847243
2018-03-26 03:00	41.1374453524	21.1156839865	30.6507391511	97752.1708229
2018-03-26 04:00	43.0497230489	20.9761962464	30.8404345623	97749.2050192
2018-03-26 05:00	63.7209325397	20.7953940837	33.0947105755	97757.9672514
2018-03-26 06:00	111.534672619	21.0802693914	35.1289290771	97769.4174777
2018-03-26 07:00	142.444857804	21.2552897031	36.6975522171	97799.6382063
2018-03-26 08:00	88.1352637235	21.9198877793	34.6573441382	97829.4341471
2018-03-26 09:00	71.2302522443	22.1254706491	33.2286164913	97832.9591194
2018-03-26 10:00	77.8418816138	21.1689573029	31.3013098263	97829.7799465
2018-03-26 11:00	48.0706682605	22.1614961609	32.6946443472	97805.4227654
2018-03-26 12:00	37.3149801587	22.6027025857	32.3656057949	97777.7411805
2018-03-26 13:00	35.7967220569	22.5888767286	32.491420343	97766.3212677
2018-03-26 14:00	36.237314598	22.6382396976	32.5536046391	97753.8783972
2018-03-26 15:00	31.4470444775	22.5104041469	32.0834449715	97747.966411
2018-03-26 16:00	35.9500950728	22.4386422696	31.7895906027	97755.2577597
2018-03-26 17:00	47.0800967262	22.2697379572	31.9262158297	97793.1814008
2018-03-26 18:00	52.4792906746	22.1366296296	32.0570570387	97813.5488463
2018-03-26 19:00	66.521135086	22.195297754	32.3243684563	97826.4991738
2018-03-26 20:00	107.446457507	22.3549045876	32.1664967445	97840.5344526
2018-03-26 21:00	128.486846892	22.483372424	32.4719461521	97834.7243451
2018-03-26 22:00	139.64047619	22.4796373426	32.7570434677	97820.1003684
2018-03-26 23:00	142.55328682	22.3737587334	33.0189008522	97826.6838726
2018-03-27 00:00	140.948900463	22.3876946045	33.4899786096	97823.4888874
2018-03-27 01:00	108.955501819	22.496447468	34.1299231954	97812.9528907
2018-03-27 02:00	79.6862847222	22.6240760041	34.6917490905	97808.7506182
2018-03-27 03:00	68.2221829881	22.6972897314	35.4467707343	97818.8407199
2018-03-27 04:00	58.0958416005	22.6929638751	36.2576575599	97832.2507236
2018-03-27 05:00	45.762782982	22.3448058575	37.9323121204	97859.5735826
2018-03-27 06:00	73.241364914	22.3143348211	41.4113391518	97894.025337
2018-03-27 07:00	78.4866030093	21.8746553983	40.6112283512	97924.9714302
2018-03-27 08:00	31.680406746	22.7838654506	38.1705542447	97962.3099544
2018-03-27 09:00	29.0968460648	22.4088291298	36.4653448393	97990.7856737
2018-03-27 10:00	23.1977017196	23.5101578677	36.676275277	97985.8369539
2018-03-27 11:00	17.4435019841	23.5016904946	36.7570662133	97978.4933595
2018-03-27 12:00	16.6493138228	23.0587029492	35.9133996841	97970.526557
2018-03-27 13:00	17.8418756505	23.1599454996	35.0022402363	97965.5429875
2018-03-27 14:00	20.2035548942	23.2134825437	35.1569842062	97971.3210729
2018-03-27 15:00	18.7546130952	23.2067596015	34.7864389567	97966.8333837
2018-03-27 16:00	18.955026455	23.1019133241	34.4602497548	97997.501685
2018-03-27 17:00	26.5123231456	22.8986098237	34.0932172091	98010.1515848
2018-03-27 18:00	33.0569237765	22.6652916086	33.6665070101	98025.3843647
2018-03-27 19:00	43.5477719907	22.4815852586	33.4199205077	98029.4830266
2018-03-27 20:00	43.5527405754	22.2958314843	32.8783864889	98016.1591666
2018-03-27 21:00	43.4409928902	22.0104616038	32.6512063108	97982.3359435
2018-03-27 22:00	39.8541211971	21.9846392171	32.7161343899	97963.225822
2018-03-27 23:00	40.3774966931	21.9529952573	32.463223453	97938.679553
2018-03-28 00:00	45.6568245701	21.832119861	32.3029723102	97896.8445234
2018-03-28 01:00	47.2836813687	21.7010012842	32.2474373172	97839.9425142
2018-03-28 02:00	46.9042410714	21.6908888997	32.5431308144	97814.7099726
2018-03-28 03:00	52.0561650861	21.7000135287	32.6269419467	97790.0554852
2018-03-28 04:00	57.3523974868	21.54355579	32.7028312332	97771.4134562
2018-03-28 05:00	71.5668154762	21.095681117	35.1586359202	97768.1290957
2018-03-28 06:00	107.294089904	20.1620521055	37.3241966845	97779.029615
2018-03-28 07:00	119.871219891	19.4770578291	35.8861583132	97763.5673634
2018-03-28 08:00	73.1323040675	20.0243735874	33.8224053626	97734.4401687
2018-03-28 09:00	60.8904679233	20.7026946454	33.0303175376	97680.973205
2018-03-28 10:00	53.6737268519	21.0862234877	33.6645467577	97616.7973018
2018-03-28 11:00	46.1197585979	21.8802425869	34.0147526531	97546.6682092
2018-03-28 12:00	49.5047536376	22.3449514196	33.8631117612	97476.2833633
2018-03-28 13:00	46.4617567655	22.5331707659	33.7020723195	97425.8178753
2018-03-28 14:00	45.2014384921	22.4167186773	34.57612558	97391.839377
2018-03-28 15:00	45.2864583333	22.3911264846	34.510507768	97326.5827641
2018-03-28 16:00	48.4143559854	22.2396976951	34.5854524702	97330.8071344
2018-03-28 17:00	51.1543471897	21.9598708982	36.1773485056	97351.6279011
2018-03-28 18:00	60.210854828	21.7735820582	37.0013121904	97305.1615642
2018-03-28 19:00	68.083172123	21.9698051589	35.979647678	97254.4069488
2018-03-28 20:00	65.8540178571	22.1875416045	35.0215909363	97190.1283053
2018-03-28 21:00	62.6288566468	22.2357708288	34.5473754938	97142.6750669
2018-03-28 22:00	56.9166087963	22.2090902058	34.3745731255	97094.7299508
2018-03-28 23:00	56.9088500331	22.2196840241	34.3281712145	97024.778855
2018-03-29 00:00	58.4102548465	22.2246395128	34.3997042459	96953.142718
2018-03-29 01:00	63.0407944775	22.2335760742	34.6551976011	96895.0798604
2018-03-29 02:00	55.9184771825	22.2554496193	35.9385800646	96849.8732734
2018-03-29 03:00	52.9232102148	22.2898784494	37.8451716681	96805.5192397
2018-03-29 04:00	58.1672453704	22.2919858514	39.2486482439	96782.3939609
2018-03-29 05:00	65.2593501984	21.8324344921	41.6314579588	96783.3634684
2018-03-29 06:00	93.4728257275	21.7166853341	44.5584927503	96853.8953471
2018-03-29 07:00	88.1359912368	22.209624965	44.6840926428	96912.3067897
2018-03-29 08:00	52.7549272487	22.5015785819	44.9734171361	97004.0644543
2018-03-29 09:00	50.3586474868	22.4286611021	45.1601866053	97071.5961915
2018-03-29 10:00	38.5750909392	22.5170726847	44.1528038958	97183.282032
2018-03-29 11:00	31.2745329034	22.4613423244	42.9222000383	97220.998453
2018-03-29 12:00	39.5810442688	22.9143804885	42.3078683868	97232.8547609
2018-03-29 13:00	25.6621321098	22.997279628	41.4686157902	97265.0998899
2018-03-29 14:00	21.2282621719	23.0864142116	39.747675535	97289.1056434
2018-03-29 15:00	21.6608796296	22.9115883936	38.8474825593	97318.1955493
2018-03-29 16:00	20.1360102784	22.744646858	37.7169473827	97393.1604331
2018-03-29 17:00	28.9165674603	22.3515584362	37.3515035674	97479.0235607
2018-03-29 18:00	32.202047554	22.0314359551	37.6613759765	97539.4158172
2018-03-29 19:00	35.3728835979	22.0476175176	37.6043788411	97589.2756289
2018-03-29 20:00	42.9425223214	22.1348303855	37.4478658027	97627.2420093
2018-03-29 21:00	51.763640873	22.2499929256	37.4651509142	97646.8169174
2018-03-29 22:00	74.4172453704	22.3578869593	37.5407534677	97662.1452558
2018-03-29 23:00	120.795800265	22.4152514993	37.491433961	97697.6792236
2018-03-30 00:00	148.873491237	22.4115468711	36.974736832	97690.1553825
2018-03-30 01:00	138.38036541	22.2972772469	36.486227571	97701.0757875
2018-03-30 02:00	111.514219577	22.077018916	35.9528763749	97738.0357583
2018-03-30 03:00	88.1159074859	21.8967101195	35.3413789654	97743.6807247
2018-03-30 04:00	66.4851025132	21.6430169162	35.1558972509	97758.9618678
2018-03-30 05:00	57.1454158399	21.4781187618	35.4364117713	97778.975125
2018-03-30 06:00	80.5632440476	21.4897969686	39.973562576	97789.9969835
2018-03-30 07:00	59.6318671936	22.2969061493	38.3323689816	97795.4043358
2018-03-30 08:00	18.7271990741	22.7036318876	35.5468073652	97783.2635191
2018-03-30 09:00	17.8849450299	22.6135562577	33.6903682728	97756.2120356
2018-03-30 10:00	15.5123966601	22.4570164881	30.5384699101	97708.2286281
2018-03-30 11:00	15.9841351158	22.7773265714	30.0260600164	97638.9695307
2018-03-30 12:00	13.6681547619	23.1014675303	29.7210258935	97574.3556718
2018-03-30 13:00	11.7046700117	23.6883157817	31.4789371097	97509.4018275
2018-03-30 14:00	12.8706033145	23.6159117	33.0011841235	97439.5867205
2018-03-30 15:00	16.1309234458	23.3627694079	33.5648961243	97381.6088936
2018-03-30 16:00	19.7135333995	23.1627649208	34.55229139	97334.1141618
2018-03-30 17:00	30.562140377	22.9821270064	35.7342674373	97333.8512037
2018-03-30 18:00	45.4304728836	22.8663098497	35.6142334227	97340.9624063
2018-03-30 19:00	36.4131324405	22.8395453688	36.3017742953	97348.4637348
2018-03-30 20:00	33.154119503	22.687850471	38.7562486766	97307.9599437
2018-03-30 21:00	37.5357514881	22.5307383421	40.5703449166	97249.6447206
2018-03-30 22:00	46.1010127315	22.5419261493	40.8153727558	97190.1469993
2018-03-30 23:00	46.9233346344	22.3774213763	40.9949022609	97129.2730264
2018-03-31 00:00	41.0346354167	22.4604168061	40.9872876039	97066.7416658
2018-03-31 01:00	34.3657786885	22.3811406507	41.0689912131	96998.3508211
2018-03-31 02:00	30.0744047619	22.2589840929	41.0314318424	96926.7858512
2018-03-31 03:00	23.9216580912	22.2211503907	40.9236418276	96853.6657119
2018-03-31 04:00	22.9447709987	22.2478138205	40.9265305035	96810.144177
2018-03-31 05:00	36.6055431548	21.2827878674	40.6404810892	96779.7538925
2018-03-31 06:00	54.9307181889	21.2570052411	42.2042930041	96757.4178057
2018-03-31 07:00	53.5592509921	21.2605935876	43.2639575319	96708.7734834
2018-03-31 08:00	62.6526455026	21.3765625441	44.3568705619	96642.5562484
2018-03-31 09:00	36.9535176918	22.1148446204	45.6712978022	96604.061675
2018-03-31 10:00	20.2378594197	22.4739657816	44.5965737093	96565.5706415
2018-03-31 11:00	18.3200768849	22.812104246	43.4625415791	96521.8747083
2018-03-31 12:00	18.4316964286	23.0040394393	42.9050654841	96471.343565
2018-03-31 13:00	13.4314360119	23.6214788826	42.2894808553	96388.3718783
2018-03-31 14:00	7.46953064012	23.8174832357	41.9237815362	96316.8479539
2018-03-31 15:00	8.00208746693	23.6526836853	44.2330119648	96322.0942132
2018-03-31 16:00	16.9709036045	23.4154637632	47.5580966517	96245.1133186
2018-03-31 17:00	24.987983631	23.3310439955	46.7034030864	96193.9294162
2018-03-31 18:00	20.9711516204	23.241652642	44.2454729378	96203.6319905
2018-03-31 19:00	22.6194527116	23.1446230009	43.5734270183	96160.3572165
2018-03-31 20:00	20.8795882937	23.0042731754	44.4831579406	96159.090608
2018-03-31 21:00	26.083146305	22.9107252064	46.2820791477	96124.4093182
2018-03-31 22:00	27.6560433201	22.775711302	46.7745422486	96018.6518154
2018-03-31 23:00	29.027765377	22.7941014187	46.9937983426	96006.5104713
2018-04-01 00:00	29.2226314484	23.1231642144	46.5114262492	96027.5883515
2018-04-01 01:00	51.9958406518	23.1242895678	45.2429790978	96008.0609394
2018-04-01 02:00	40.6519675926	22.9259339137	43.9861831508	96028.5583705
2018-04-01 03:00	33.8707248789	22.8654121249	43.1459921045	96054.8395905
2018-04-01 04:00	26.7008349868	23.0515080345	41.6896937559	96113.3746279
2018-04-01 05:00	28.9279059193	22.6844439969	43.1031970898	96184.1866828
2018-04-01 06:00	53.5500702712	21.687261714	41.5818760252	96218.2616036
2018-04-01 07:00	41.4620494378	20.9508781768	38.3216833281	96260.5606512
2018-04-01 08:00	25.9384638077	20.928133091	36.2274108394	96313.6953799
2018-04-01 09:00	26.341567219	21.140963214	35.6675819425	96370.5324909
2018-04-01 10:00	23.5133028756	22.8739740291	34.7898141828	96420.7431646
2018-04-01 11:00	22.9440595805	23.4619303015	35.1257970049	96451.854868
2018-04-01 12:00	24.8808072752	23.5872522911	34.9834829373	96505.5169121
2018-04-01 13:00	27.3773400317	23.5573466882	34.7936633614	96532.451721
2018-04-01 14:00	23.8452362066	24.0518915617	34.8187043371	96562.1828847
2018-04-01 15:00	18.5845980962	24.4273612666	33.639621479	96609.8422848
2018-04-01 16:00	10.5420632822	24.517681846	32.7480088839	96641.5809678
2018-04-01 17:00	8.25617398202	24.3601668558	32.2046797938	96704.4515979
2018-04-01 18:00	7.86429138022	24.3322396305	31.8565467305	96787.7345818
2018-04-01 19:00	8.03706151948	24.2869907184	31.6623901538	96858.0859273
2018-04-01 20:00	10.1151639344	24.1908036951	31.84083363	96907.0317739
2018-04-01 21:00	10.5910232681	24.3692460337	31.3330463614	96966.8719476
2018-04-01 22:00	8.34987220166	24.186435975	31.104416512	96999.4043086
2018-04-01 23:00	4.63738935943	24.3206201199	30.8970111662	97067.6914095
2018-04-02 00:00	3.80531464833	24.1593393734	31.0160703696	97124.9376871
2018-04-02 01:00	4.36174422704	24.1048962075	31.208419797	97173.4076978
2018-04-02 02:00	7.98291909043	23.8751667226	32.11094101	97216.6873053
2018-04-02 03:00	11.8374766044	23.995758755	31.9713332453	97248.6174837
2018-04-02 04:00	12.8881015336	23.6393382957	32.1051151394	97316.340177
2018-04-02 05:00	13.7596818262	24.1260574636	31.8387261204	97409.8345958
2018-04-02 06:00	37.0165256478	23.878703636	34.36302269	97498.9983758
2018-04-02 07:00	33.7716924864	22.954612674	33.4214931808	97578.3712651
2018-04-02 08:00	20.3071875551	22.9527197028	31.4214369306	97640.1134883
2018-04-02 09:00	24.2909351313	23.8875127898	30.6172395015	97707.6502268
2018-04-02 10:00	25.4643222281	23.5409482902	29.6886415492	97740.3640191
2018-04-02 11:00	16.4445046712	23.2628775928	29.579952217	97744.1854621
2018-04-02 12:00	11.6999427111	23.5426184116	27.3911420821	97730.0930766
2018-04-02 13:00	8.32383767804	24.5706953095	25.8820400371	97740.9324632
2018-04-02 14:00	7.96006081438	24.8514623732	27.1657207331	97768.855904
2018-04-02 15:00	12.5560463282	24.1658194814	28.6008378853	97770.4131891
2018-04-02 16:00	11.6576811211	23.7905977786	29.6329830342	97774.364681
2018-04-02 17:00	16.5226482649	23.2699528802	30.470825767	97803.9201708
2018-04-02 18:00	21.1418870086	22.6587406813	31.3762411397	97840.4027563
2018-04-02 19:00	33.3885401947	22.4934094017	31.7226413435	97857.6690743
2018-04-02 20:00	48.3939185616	22.430523191	31.9095485833	97876.6477519
2018-04-02 21:00	56.0357923497	22.2887995641	31.9362923281	97859.808822
2018-04-02 22:00	73.6794861625	22.1650761668	32.0759764974	97832.0324874
2018-04-02 23:00	71.5331658734	22.1054581927	32.1529058298	97803.3611747
2018-04-03 00:00	87.9014057818	22.0387181021	32.0593772406	97746.843003
2018-04-03 01:00	94.9195839944	21.9954303651	32.0482573483	97684.4176823
2018-04-03 02:00	84.4209413009	21.9107540892	32.1405695994	97628.7805016
2018-04-03 03:00	68.7977278967	21.87573347	32.0868502428	97605.7919907
2018-04-03 04:00	63.0601842059	21.9448463232	32.0557530679	97598.8945365
2018-04-03 05:00	60.0027013926	22.3627937176	29.7796073088	97601.1578874
2018-04-03 06:00	69.7949056936	22.4184918066	29.056040168	97614.610636
2018-04-03 07:00	59.9147805394	21.9669053443	29.6767185837	97656.1499474
2018-04-03 08:00	34.3289573418	22.6985188924	29.7838314605	97681.191643
2018-04-03 09:00	34.1267671426	23.2021511865	30.2077429859	97680.080649
2018-04-03 10:00	12.4631039176	23.6925423792	28.7875595515	97673.5823733
2018-04-03 11:00	7.62922175216	24.0206341873	28.1228137813	97620.5378254
2018-04-03 12:00	9.01764939186	24.6048051572	28.5157180574	97578.0377691
2018-04-03 13:00	8.30233163775	25.3475563295	28.3943468822	97539.8334386
2018-04-03 14:00	3.80066543275	25.035618219	28.3945877709	97541.0048892
2018-04-03 15:00	4.67576353911	24.8016461116	31.8156048925	97554.4225439
2018-04-03 16:00	5.20438039838	24.6540359519	32.7394405748	97564.0461022
2018-04-03 17:00	7.12956548563	24.3122953606	32.9820102082	97605.9975975
2018-04-03 18:00	19.5123492644	23.8063612305	33.5594486327	97651.980039
2018-04-03 19:00	25.2858584523	23.4916050904	34.2653736872	97682.3685363
2018-04-03 20:00	35.5009166226	23.0471582241	35.5096310071	97701.4549436
2018-04-03 21:00	41.3794949762	22.6636639092	35.917257698	97703.6445337
2018-04-03 22:00	35.7961439433	22.44038145	36.1002855208	97686.0394748
2018-04-03 23:00	25.6486955755	22.3089432652	36.279172298	97672.3367177
2018-04-04 00:00	45.1379340737	22.1277006407	36.2522181639	97642.2569292
2018-04-04 01:00	58.4966463952	21.8968313101	36.0988474948	97633.0206521
2018-04-04 02:00	43.4855354527	21.6832825458	36.1366714904	97614.5404704
2018-04-04 03:00	33.4589590637	21.526215433	36.1153199968	97603.9939644
2018-04-04 04:00	46.4386011223	21.251672657	35.9686979359	97582.5050997
2018-04-04 05:00	43.2580512956	20.9296819686	36.9276780332	97604.2799159
2018-04-04 06:00	40.9745725366	21.9802779889	36.585426951	97598.4905315
2018-04-04 07:00	29.8799488807	23.2710627289	35.6515421625	97576.4815596
2018-04-04 08:00	15.2601225101	23.7246427688	34.4644585988	97557.7552219
2018-04-04 09:00	13.8800546448	23.9377619552	34.9384151415	97534.6404962
2018-04-04 10:00	8.01359509959	24.0278635495	34.0523658474	97493.8855323
2018-04-04 11:00	9.26456019743	24.2725637182	33.0531128234	97478.3882015
2018-04-04 12:00	11.8818259053	24.5462359077	32.9007794271	97451.3322662
2018-04-04 13:00	14.1891944298	24.5534129652	33.0969123737	97414.000455
2018-04-04 14:00	10.3195046712	24.6306829864	32.720005306	97383.5441796
2018-04-04 15:00	9.13897849462	24.7812954621	34.1873301217	97349.9398276
2018-04-04 16:00	10.5879472942	24.7427332124	35.1210250102	97338.3970542
2018-04-04 17:00	15.0462016542	24.3053760876	35.9964254153	97342.5429408
2018-04-04 18:00	11.1725057289	24.0985019136	35.0608183203	97353.6580398
2018-04-04 19:00	26.6573153534	23.775719326	35.5643598133	97349.4275879
2018-04-04 20:00	27.6921910806	23.5624842223	35.7252944287	97332.2103324
2018-04-04 21:00	29.2071243422	23.2466459688	36.0078040172	97330.6168045
2018-04-04 22:00	23.6237176097	23.0498808028	35.8795631194	97305.159198
2018-04-04 23:00	20.6829329611	22.8132989725	36.4176571203	97291.9355775
2018-04-05 00:00	11.4322933192	22.6641785278	36.7036560823	97282.3463859
2018-04-05 01:00	9.99293894288	22.6856059678	37.280856804	97318.8343129
2018-04-05 02:00	15.0295081967	22.7673992813	37.5294401555	97315.2338335
2018-04-05 03:00	10.4810131295	22.9039282378	38.1086846341	97355.483908
2018-04-05 04:00	9.96678565133	22.8721384398	38.4440929191	97417.1204865
2018-04-05 05:00	10.8804556672	22.540830612	39.1108567821	97456.9015801
2018-04-05 06:00	17.2422836242	23.0360354075	39.1922365794	97508.1972687
2018-04-05 07:00	21.4722148775	23.5823934442	38.8643446835	97573.6818664
2018-04-05 08:00	12.3720606381	24.2471857628	38.0125261643	97592.7817252
2018-04-05 09:00	10.9476467478	24.4766285729	40.0125600413	97612.6245918
2018-04-05 10:00	9.57290790717	24.3874735483	40.3113613299	97626.7836052
2018-04-05 11:00	8.19474264058	24.2849042126	37.0561008462	97626.5962886
2018-04-05 12:00	7.06044420941	24.6029027676	34.6406929624	97589.6553907
2018-04-05 13:00	4.66095980962	24.7202520896	32.4218840016	97579.062275
2018-04-05 14:00	6.77391151066	24.674337388	33.7506357091	97604.4219877
2018-04-05 15:00	4.39667396117	25.3171009949	36.6726827765	97639.6891891
2018-04-05 16:00	6.0335563334	25.3351426191	37.8693240477	97684.4533508
2018-04-05 17:00	11.109712963	25.0675054221	38.7509315059	97728.3083972
2018-04-05 18:00	11.7926317645	24.883529628	39.1640261801	97784.5796987
2018-04-05 19:00	21.3132352559	24.6485141688	39.0482603708	97843.2573373
2018-04-05 20:00	22.6514586638	24.5242813399	38.6867947001	97892.6289594
2018-04-05 21:00	15.9256313339	24.7138891316	39.1732406843	97998.7673547
2018-04-05 22:00	6.55535430989	24.6742327023	39.2357274271	98101.9039724
2018-04-05 23:00	6.71271373171	24.6908054979	39.5544475823	98177.6381755
2018-04-06 00:00	6.31926467911	24.54007043	39.2275706802	98258.8472136
2018-04-06 01:00	8.75269698572	24.1834377181	39.4570174845	98344.7436607
2018-04-06 02:00	9.65875024924	24.3055224399	38.1291415022	98428.9639973
2018-04-06 03:00	10.0451705636	24.1066874535	36.4833715589	98536.6691157
2018-04-06 04:00	10.8807685528	23.8665566876	35.780755261	98639.3642979
2018-04-06 05:00	28.4692490746	23.3740302655	32.7671238406	98728.3943037
2018-04-06 06:00	33.1737881192	21.7786189536	33.6740500662	98805.7388914
2018-04-06 07:00	36.9873439979	21.6259935177	34.0451135422	98890.3992089
2018-04-06 08:00	13.9720505241	21.6476705258	32.3740418349	98961.2834685
2018-04-06 09:00	11.968085669	21.8968082677	31.7576594369	99006.6415645
2018-04-06 10:00	11.4939098924	22.2422952746	29.8823320164	98992.0785589
2018-04-06 11:00	7.55171426053	22.9085486982	26.6001034282	98955.4660337
2018-04-06 12:00	4.3600340236	25.0085566791	25.1409230037	98943.3927107
2018-04-06 13:00	2.55558969107	25.9869509742	22.444369333	98916.583256
2018-04-06 14:00	4.50547329455	25.0201971456	22.0576558492	98903.5378128
2018-04-06 15:00	4.70705094306	24.4581775386	24.9992417988	98909.0824844
2018-04-06 16:00	5.10855996047	24.1395765649	26.0337666035	98933.9971287
2018-04-06 17:00	7.32495152477	23.7193399044	26.8153683702	98984.1103903
2018-04-06 18:00	13.975136612	23.2923269967	27.4985762083	99064.1909958
2018-04-06 19:00	27.8279658029	22.9173541121	28.0843162955	99099.0241555
2018-04-06 20:00	33.1152222347	22.6945668054	28.4093651271	99106.4282956
2018-04-06 21:00	38.7643486691	22.5697476209	28.5125049661	99131.4456813
2018-04-06 22:00	49.6343984881	22.3567181864	28.8173347921	99152.602774
2018-04-06 23:00	51.3096465715	22.1464539723	28.9062890037	99159.4816356
2018-04-07 00:00	55.9678589696	21.9164288029	29.0725101356	99131.1337323
2018-04-07 01:00	49.7195355191	21.8374889361	28.9145237324	99098.2140579
2018-04-07 02:00	38.0873204394	21.6487591242	29.0686521654	99090.0789486
2018-04-07 03:00	32.2484877889	21.4802201344	29.0763159548	99063.1346621
2018-04-07 04:00	26.9361184558	21.5681961528	27.7566180709	99037.3617825
2018-04-07 05:00	41.3000352547	21.8710483261	25.1593706946	99056.1760041
2018-04-07 06:00	35.9454187653	21.4135007916	24.4717257848	99046.9689627
2018-04-07 07:00	21.8760223867	21.8490718496	23.8583125925	99046.2225046
2018-04-07 08:00	17.1023488454	22.2925743643	23.3780863478	99042.7067378
2018-04-07 09:00	15.1766217169	23.0873345578	23.6496234686	99016.6380671
2018-04-07 10:00	14.2067602361	23.3649631539	26.2323045617	98960.7255593
2018-04-07 11:00	16.5292922616	24.0435914263	27.4277238387	98914.5177795
2018-04-07 12:00	19.5957121487	24.7063026962	27.7286135797	98863.3595084
2018-04-07 13:00	16.0587002902	25.6405887081	27.2011875616	98804.8490497
2018-04-07 14:00	16.0972076532	25.1107260415	28.4207093251	98736.9299243
2018-04-07 15:00	14.0425215935	25.1778748892	30.3850952817	98717.5218738
2018-04-07 16:00	16.2624977966	25.0715995457	32.833525744	98696.4670477
2018-04-07 17:00	17.152661731	24.8801967391	35.1907302305	98692.8192757
2018-04-07 18:00	22.7197510208	24.546520035	37.0217467922	98727.7584366
2018-04-07 19:00	32.5562621188	24.2732189349	38.1613564877	98747.7490871
2018-04-07 20:00	37.0824743609	24.035749407	38.7678692312	98736.1932925
2018-04-07 21:00	35.4892737529	23.8003164983	39.2994114954	98722.3609108
2018-04-07 22:00	33.4860122582	23.6247458707	39.4333121803	98713.5821218
2018-04-07 23:00	35.5563546624	23.4518721985	39.5266825705	98677.2967703
2018-04-08 00:00	41.6199277278	23.3168159349	39.4377049397	98625.3261047
2018-04-08 01:00	38.863711628	23.2307662848	39.2680169899	98587.3694956
2018-04-08 02:00	35.0143839238	23.1420409962	39.3896706064	98555.5723696
2018-04-08 03:00	30.3352919925	23.0556306254	39.2173578461	98545.938458
2018-04-08 04:00	35.1751894941	22.9392992918	38.968197688	98541.1387983
2018-04-08 05:00	50.2820174944	23.2606602122	38.7711397219	98530.7330299
2018-04-08 06:00	43.6255728891	23.0772183457	39.9510299361	98512.3038685
2018-04-08 07:00	31.1744111451	23.3258120315	39.7880034287	98475.5515114
2018-04-08 08:00	18.7186409307	24.2254695394	37.8301385578	98435.2990698
2018-04-08 09:00	13.7216596157	24.9361657373	35.7028633093	98380.8354364
2018-04-08 10:00	12.8680963713	25.5584844212	34.0679196496	98311.3282656
2018-04-08 11:00	12.6693472142	25.8562718823	33.415380994	98232.6110664
2018-04-08 12:00	11.0392131763	26.8429943733	31.390988942	98124.1646134
2018-04-08 13:00	12.6665813279	27.5941698912	28.7745940259	98027.9407381
2018-04-08 14:00	13.3128477556	26.9890400533	29.135061009	97948.7503903
2018-04-08 15:00	9.63804683281	26.6666901428	31.4620297791	97876.850108
2018-04-08 16:00	7.83371309097	26.5914566127	32.6560511859	97842.4773267
2018-04-08 17:00	8.45026315127	26.3961142681	33.3101858528	97832.7252578
2018-04-08 18:00	12.107223929	26.1573227283	33.6360879895	97862.1328491
2018-04-08 19:00	17.9048045742	25.8801360703	34.1467200071	97880.6779763
2018-04-08 20:00	16.5330135227	25.5566122564	34.8130723364	97881.2300494
2018-04-08 21:00	15.4890005288	25.1136008267	35.9816260405	97872.1082547
2018-04-08 22:00	19.1603384453	24.7036913125	36.4626806062	97867.4600091
2018-04-08 23:00	18.006514898	24.4187213242	36.8027945	97842.3058635
2018-04-09 00:00	16.5988013397	24.1039227965	37.1739121017	97804.8814258
2018-04-09 01:00	14.4359818438	23.9932766262	37.2129147163	97755.3624175
2018-04-09 02:00	12.8624228803	23.8811906308	37.23054635	97721.4283126
2018-04-09 03:00	12.0072036139	23.7236745641	37.2706244361	97696.2593219
2018-04-09 04:00	13.7914903931	23.558582737	37.6820095598	97700.8117345
2018-04-09 05:00	22.6244094835	23.325299318	37.9609067085	97680.4305644
2018-04-09 06:00	25.4440551736	24.0152131418	36.4280541381	97656.4077579
2018-04-09 07:00	13.9750440684	25.0982712319	33.2433894865	97654.6257644
2018-04-09 08:00	14.0972861564	25.8629406874	32.9823245774	97643.1492703
2018-04-09 09:00	11.8583180143	26.4728172932	31.1323739123	97612.8233903
2018-04-09 10:00	10.214516129	26.9514999314	30.5171846009	97591.4076134
2018-04-09 11:00	11.1315369517	27.412856449	30.5941714843	97548.9117431
2018-04-09 12:00	10.286187916	28.3682506583	29.6971813965	97518.2599906
2018-04-09 13:00	11.3144777266	29.1069017689	28.2825509235	97480.6995573
2018-04-09 14:00	11.4514123571	28.246239841	29.5974845992	97448.7906301
2018-04-09 15:00	12.2406340672	27.8250794871	30.1791248437	97414.5183109
2018-04-09 16:00	12.8022870797	27.5546559502	30.9732357991	97388.1512428
2018-04-09 17:00	14.6831242533	27.0750748715	33.0845257547	97396.5501109
2018-04-09 18:00	18.3133384537	26.4674199874	34.7095904577	97430.6472565
2018-04-09 19:00	18.5576548899	25.9934176696	35.6917962303	97477.5577239
2018-04-09 20:00	32.4646057348	25.6591059859	35.5495132675	97510.0086359
2018-04-09 21:00	34.7380971267	25.4256136089	35.3724624815	97518.4339021
2018-04-09 22:00	27.0444445144	25.2198017838	35.7271785634	97529.489187
2018-04-09 23:00	23.9329974641	24.8899984848	36.4421097272	97534.6743779
2018-04-10 00:00	23.179719725	24.716326568	37.3276919924	97534.3171023
2018-04-10 01:00	22.2595143663	24.5212493596	38.3644839531	97541.4969035
2018-04-10 02:00	26.2689802574	24.3213816212	38.7425091521	97541.1216272
2018-04-10 03:00	26.4638774763	24.1603401614	38.9033531651	97544.1912096
2018-04-10 04:00	24.5130861458	23.9008791076	39.1284194217	97565.6277584
2018-04-10 05:00	31.849753217	23.6359030409	40.5523858401	97585.1368964
2018-04-10 06:00	47.714532167	24.3870714848	39.2408532772	97590.5855217
2018-04-10 07:00	22.4530952801	25.2391577546	37.6548387332	97619.9294071
2018-04-10 08:00	13.3528912364	25.8968094731	35.0249538812	97655.4982803
2018-04-10 09:00	5.36082494635	26.0906141809	32.2513794732	97665.3253731
2018-04-10 10:00	4.82609233658	26.240183849	31.5576380083	97679.1007688
2018-04-10 11:00	6.02369669473	26.4444771532	31.5412938094	97660.599381
2018-04-10 12:00	6.7287677078	26.7318278708	30.7978785529	97644.8180246
2018-04-10 13:00	7.59293394777	26.8570331366	29.8868826791	97630.7653115
2018-04-10 14:00	6.74521676054	26.5489232963	30.2603862184	97559.9945529
2018-04-10 15:00	6.81836490869	26.5518770566	30.7718130637	97532.5648305
2018-04-10 16:00	9.22435009611	26.4319601503	31.8547819028	97540.3210214
2018-04-10 17:00	7.01220771463	26.0956977393	30.9030410348	97557.662899
2018-04-10 18:00	9.96579656071	25.6332726083	32.798661896	97619.6519414
2018-04-10 19:00	13.4524628636	25.3273369925	34.9545734049	97643.7855819
2018-04-10 20:00	13.3083521498	25.3405037189	35.4260061559	97654.7001496
2018-04-10 21:00	11.2619889815	25.1920130039	35.4114482946	97659.8383811
2018-04-10 22:00	16.5081570598	24.8243165842	36.4287619196	97649.6707123
2018-04-10 23:00	30.1185572008	24.7221692319	37.1118903104	97657.2197187
2018-04-11 00:00	41.6984003173	24.6507518238	37.2457076657	97651.5829324
2018-04-11 01:00	41.2394588401	24.5334699496	37.1601888729	97635.5374262
2018-04-11 02:00	34.9475101357	24.3663194827	37.2125827373	97626.6527298
2018-04-11 03:00	35.4958292161	24.1874292158	37.2040258055	97611.2120078
2018-04-11 04:00	39.3185572008	23.7928603314	37.3284097367	97638.1555782
2018-04-11 05:00	36.7023135907	23.591439673	37.9010904814	97686.2668258
2018-04-11 06:00	24.4906112647	23.9315213857	37.7061003462	97699.6993253
2018-04-11 07:00	18.3151903755	24.5562406802	36.4633286246	97730.0586356
2018-04-11 08:00	14.6049665803	25.0408951001	35.586119676	97746.5251054
2018-04-11 09:00	8.76274898643	25.5837318462	33.3677030876	97744.4825527
2018-04-11 10:00	3.94335637481	26.0318948224	31.2616415499	97733.1350884
2018-04-11 11:00	4.42674517836	26.0896599069	36.1673261277	97722.5694514
2018-04-11 12:00	3.29405790167	27.1049705482	33.4227343354	97689.8158735
2018-04-11 13:00	4.53804403482	27.8991824694	31.3977224364	97659.9434779
2018-04-11 14:00	5.02448370029	27.0570198026	32.3389585875	97643.6580914
2018-04-11 15:00	4.01652159072	26.7036573108	33.5376041417	97636.8189771
2018-04-11 16:00	2.99159839563	26.5080806373	33.3938151907	97650.7714437
2018-04-11 17:00	2.31803208739	26.0636889483	35.8269090054	97679.7336555
2018-04-11 18:00	2.80953612069	25.5423208783	36.8520440874	97719.7859838
2018-04-11 19:00	8.64983694694	25.1335008346	37.8448491559	97745.0654054
2018-04-11 20:00	22.6218579235	24.8442718588	38.3303574699	97754.1660477
2018-04-11 21:00	29.2438216111	24.5107565155	38.5837654115	97757.1822514
2018-04-11 22:00	31.5034285211	24.19363282	38.4943958568	97753.8244674
2018-04-11 23:00	30.2290102239	23.9399415715	38.3916188652	97747.4329601
2018-04-12 00:00	28.5441782039	23.6606541052	38.2529065595	97725.5192689
2018-04-12 01:00	29.7134364534	23.4351558441	38.239790906	97741.7528664
2018-04-12 02:00	36.9170897233	23.3150863035	38.0963535985	97749.827592
2018-04-12 03:00	44.2863692994	23.1159605104	38.0081438963	97727.9909786
2018-04-12 04:00	44.5232769258	23.0066649771	37.7006741476	97751.1865971
2018-04-12 05:00	47.0475630178	22.9351879209	37.9192116028	97768.0001437
2018-04-12 06:00	46.4003788413	23.3311228559	38.5576326632	97772.6249057
2018-04-12 07:00	45.6598989172	24.1866211951	38.2004081768	97778.1385668
2018-04-12 08:00	32.429110392	25.0114767559	36.9399511433	97774.8979142
2018-04-12 09:00	15.6741498997	25.8042612652	34.4006644694	97732.5917568
2018-04-12 10:00	10.1030807305	26.3647662949	32.4426858932	97675.4236177
2018-04-12 11:00	8.91990947093	26.803455397	31.1474023105	97624.1995653
2018-04-12 12:00	9.32193633726	28.2050262928	30.492012279	97573.533153
2018-04-12 13:00	11.2798720757	28.9797977355	30.4798135808	97525.2502849
2018-04-12 14:00	11.7529825909	28.0913253718	31.6622359564	97474.6932017
2018-04-12 15:00	10.6547064345	27.8494933808	31.6336798067	97442.3650952
2018-04-12 16:00	10.4321087216	27.7692640413	31.4809830464	97440.9820098
2018-04-12 17:00	9.53477206148	27.4446822053	32.8970115919	97477.6265722
2018-04-12 18:00	12.5620608899	26.9216575389	34.6928714464	97545.5400469
2018-04-12 19:00	17.4105948114	26.4678465899	35.9225358958	97585.0646211
2018-04-12 20:00	20.5038317119	26.1033327724	37.298381332	97579.0347191
2018-04-12 21:00	26.199852266	25.8052624834	37.9342154698	97597.3248577
2018-04-12 22:00	27.230340508	25.5156491872	38.4989584349	97619.0420686
2018-04-12 23:00	31.6905693637	25.2553033855	38.8212056247	97613.1752523
2018-04-13 00:00	33.3937633831	24.9615972326	39.5319550846	97605.061132
2018-04-13 01:00	34.2801119337	24.6944701524	39.8982378459	97608.6495894
2018-04-13 02:00	37.1056892297	24.5801663038	40.211090434	97567.0540818
2018-04-13 03:00	39.4703423857	24.5332005371	40.707185637	97563.4089452
2018-04-13 04:00	48.0478230213	24.6046949543	41.7629094375	97570.8347453
2018-04-13 05:00	57.9843174311	24.8265414598	42.5874750175	97598.6220308
2018-04-13 06:00	58.9900185087	25.3331283561	43.2009179298	97639.1323567
2018-04-13 07:00	61.7202185792	25.5546858321	42.8823934918	97703.5591151
2018-04-13 08:00	22.6743514252	26.0934060317	41.1349989012	97727.726037
2018-04-13 09:00	13.9405188599	26.579250507	40.4565485367	97750.9116011
2018-04-13 10:00	14.3016385049	27.0028561368	39.0368006316	97778.8450173
2018-04-13 11:00	9.30970847708	26.9980491798	36.579659943	97774.9259081
2018-04-13 12:00	6.63044461512	26.7865480047	36.4576507045	97840.6285882
2018-04-13 13:00	7.29294674859	26.5240779795	38.1747587883	97849.253426
2018-04-13 14:00	8.09049325824	26.4734848303	38.6706093957	97836.7437821
2018-04-13 15:00	9.22180406213	26.5782546183	38.7540084624	97791.6920838
2018-04-13 16:00	8.91356460147	26.4741686669	39.6150786951	97833.2091837
2018-04-13 17:00	11.182223929	26.2103900981	41.3418748569	97932.3266683
2018-04-13 18:00	13.0570651429	25.8530434181	42.4880446842	98041.1927222
2018-04-13 19:00	16.0320971799	25.4646661306	41.6560335693	98128.9917861
2018-04-13 20:00	17.0348977613	25.0597004009	40.5010859559	98186.2287388
2018-04-13 21:00	17.6801089259	24.7550021647	39.8577431911	98260.0734952
2018-04-13 22:00	8.72930548211	24.6889775414	38.6484103755	98297.9901904
2018-04-13 23:00	4.46950907809	24.6207667541	37.8722112955	98340.3065558
2018-04-14 00:00	3.81598360656	24.3958973785	37.8561182318	98375.8775612
2018-04-14 01:00	4.00927199013	24.1124109865	37.8556002883	98384.7762523
2018-04-14 02:00	3.84557567771	23.8239079588	37.8866660553	98419.7820451
2018-04-14 03:00	4.25630559796	23.6480070228	37.9216606402	98495.5203589
2018-04-14 04:00	4.12013044245	23.3692753307	38.2547484755	98578.0570191
2018-04-14 05:00	10.6254891592	23.8677968685	36.4379505094	98659.3005039
2018-04-14 06:00	8.97618984664	24.7065433788	34.843542833	98727.84397
2018-04-14 07:00	4.17674622761	25.4391266308	33.6065056559	98765.3901184
2018-04-14 08:00	1.36438602234	25.9211117411	31.45480109	98808.1716865
2018-04-14 09:00	1.01740428764	25.9862377898	31.0308935222	98828.6435292
2018-04-14 10:00	0.864422256358	26.2181970227	31.0775799848	98828.2720735
2018-04-14 11:00	1.32235876429	26.5467082606	31.0825019832	98833.7970995
2018-04-14 12:00	1.00762645531	28.0885904801	28.7106276081	98835.2484729
2018-04-14 13:00	1.04965011094	28.7977519672	27.7957637509	98816.2464442
2018-04-14 14:00	1.83764294248	27.4030883229	28.6720254701	98787.5745306
2018-04-14 15:00	1.91087174279	27.1377086788	29.0116140628	98757.151046
2018-04-14 16:00	1.52151817716	26.6806912054	31.0017020133	98749.5522422
2018-04-14 17:00	1.66151220345	26.3199572735	32.6969285008	98770.5022505
2018-04-14 18:00	4.92893838539	25.8190006522	34.4529514915	98816.8195705
2018-04-14 19:00	12.8086654551	25.3712101072	36.0836823535	98856.7262812
2018-04-14 20:00	13.9809668606	24.9420879524	36.5896058978	98846.0969896
2018-04-14 21:00	20.7660320818	24.6739841205	36.7933259663	98817.6827709
2018-04-14 22:00	24.616931077	24.5836013979	36.1446782884	98796.6021469
2018-04-14 23:00	20.4348380161	24.3631960505	36.718554531	98759.1272824
2018-04-15 00:00	20.1433677067	24.0195852558	37.0435024085	98754.1314693
2018-04-15 01:00	19.4988773396	23.7385319147	37.1064038653	98760.0043405
2018-04-15 02:00	18.6097787767	23.655744166	37.5424708582	98696.3711605
2018-04-15 03:00	19.8848756456	23.5212030851	37.7377046271	98659.392403
2018-04-15 04:00	20.8445487396	23.4203943184	38.4868116112	98640.7996283
2018-04-15 05:00	29.9204477349	23.7073294377	38.4749527458	98613.286979
2018-04-15 06:00	38.0457826547	24.2216648155	38.1354746222	98566.5572875
2018-04-15 07:00	22.7346950467	25.0293291941	36.4958478917	98562.5658878
2018-04-15 08:00	12.6412669034	25.9189918078	34.7868598555	98545.0826038
2018-04-15 09:00	10.1961469534	26.539536811	34.0873245633	98477.2014902
2018-04-15 10:00	11.1069679126	26.9703384578	33.6991159484	98419.4780892
2018-04-15 11:00	11.1906212664	27.3106471976	32.9838109888	98390.8413195
2018-04-15 12:00	34.7822879331	28.0884547669	32.1535462155	98314.3865308
2018-04-15 13:00	8.52461170848	28.7450619964	29.8523790561	98199.5949951
2018-04-15 14:00	9.01629970985	28.0634302421	30.2065147119	98133.8439415
2018-04-15 15:00	8.71600529101	27.9371967845	30.0412612483	98076.1860404
2018-04-15 16:00	6.57609233658	27.8095889987	31.19007283	98043.0848417
2018-04-15 17:00	7.09086448199	27.4772036333	32.3479464489	98044.8645707
2018-04-15 18:00	8.29271801264	27.2017333457	33.2461397219	98048.4963233
2018-04-15 19:00	9.68044888206	26.974914512	33.6991991201	98052.0224066
2018-04-15 20:00	10.281370541	26.8649381649	34.2180457952	98035.469703
2018-04-15 21:00	11.4076788128	26.6251817699	36.0399858876	98033.3114891
2018-04-15 22:00	13.5851553166	26.4522152967	37.4828166614	97998.7160592
2018-04-15 23:00	15.624500768	26.3181811267	38.2444806011	97950.2310066
2018-04-16 00:00	17.666858679	26.1988326145	39.3462494434	97923.5545176
2018-04-16 01:00	18.3380653695	26.0860312597	39.9344809469	97917.9889129
2018-04-16 02:00	19.1786909029	25.9775860174	40.4536692937	97906.1028594
2018-04-16 03:00	19.693706494	25.9195036626	40.4716291622	97918.2285954
2018-04-16 04:00	17.3890382318	25.9010458307	42.0654664227	97967.8874804
2018-04-16 05:00	29.8952804917	25.6330223225	47.7935387282	98027.8775414
2018-04-16 06:00	48.3417812445	24.4919389774	54.3641315402	98068.9635389
2018-04-16 07:00	24.1397232505	24.4464611989	57.8271097681	97974.7116773
2018-04-16 08:00	23.0901866681	25.5820318088	55.3810780061	97921.987368
2018-04-16 09:00	21.6710567181	26.435092856	51.556398916	97897.7993673
2018-04-16 10:00	17.8169824202	27.2089577702	47.8692971167	97881.2407796
2018-04-16 11:00	18.1513654207	27.669140053	44.6785305541	97867.5718137
2018-04-16 12:00	15.1391805797	27.8209964047	40.7308464142	97875.2621861
2018-04-16 13:00	18.966645332	27.5920447812	42.8360113316	97898.9321047
2018-04-16 14:00	18.2778929852	27.4540280222	42.6184205322	97927.9615188
2018-04-16 15:00	14.5613012348	27.1283233628	45.4998855604	97974.5778588
2018-04-16 16:00	17.6498122547	26.8102860388	47.2132831486	97983.5263534
2018-04-16 17:00	22.7902116402	26.6169332372	47.4377843536	98029.8890765
2018-04-16 18:00	25.3492703533	26.4805770489	48.1565636061	98097.3122634
2018-04-16 19:00	27.6150281618	26.3460923828	48.8536146275	98147.2858068
2018-04-16 20:00	32.3827109197	26.1702998372	51.1791759212	98182.0571537
2018-04-16 21:00	35.5857076405	26.0739127482	50.8920477809	98211.8545658
2018-04-16 22:00	32.8482633555	26.0684212081	49.6527703376	98246.6336569
2018-04-16 23:00	34.3566664288	26.0683360883	49.0304735663	98315.6301782
2018-04-17 00:00	23.0047882758	25.8655063517	48.2481399042	98363.4635717
2018-04-17 01:00	33.6969615192	25.7537997764	47.9008321435	98417.0517815
2018-04-17 02:00	36.7423997409	25.6962780707	47.4507104188	98462.3918569
2018-04-17 03:00	31.5429459962	25.6042043771	47.2931761956	98500.8269453
2018-04-17 04:00	39.1455579059	25.4875008299	47.6134858315	98561.5004344
2018-04-17 05:00	56.8748810153	24.9534209171	47.2065175382	98665.7291517
2018-04-17 06:00	61.0359025207	24.9887781476	46.6132065525	98767.954418
2018-04-17 07:00	50.1492111757	25.3856228205	44.9045667967	98849.394705
2018-04-17 08:00	45.2064064253	25.3772216489	44.3296589666	98911.0295403
2018-04-17 09:00	48.846650802	25.163811721	44.7013018853	98978.1072595
2018-04-17 10:00	57.7010212309	25.4067661358	42.3873032858	99016.0425347
2018-04-17 11:00	15.5690071181	25.745496662	39.2825988194	99054.912486
2018-04-17 12:00	14.8584891816	25.9297697065	37.9147565786	99073.407734
2018-04-17 13:00	17.5988181276	25.9788737538	37.8243870365	99089.0058826
2018-04-17 14:00	24.7389042079	26.2541547541	37.6682799586	99114.4906538
2018-04-17 15:00	15.349786653	26.2694977682	38.6433958329	99159.4874333
2018-04-17 16:00	25.082509814	26.1613704478	38.3153676107	99192.8237565
2018-04-17 17:00	14.0683478409	25.8434967259	38.0609546225	99259.4926589
2018-04-17 18:00	14.7215465768	25.4107197781	39.3146689587	99332.101372
2018-04-17 19:00	21.1386637307	25.016177863	40.2761798057	99411.785194
2018-04-17 20:00	29.3588489335	24.7769108123	40.9674502941	99471.9158546
2018-04-17 21:00	36.8166666667	24.6025509421	41.569246309	99506.4396533
2018-04-17 22:00	36.6236471003	24.3295706787	41.7439026178	99548.8897746
2018-04-17 23:00	35.0888903578	24.0218747398	41.7406264959	99582.8178869
2018-04-18 00:00	37.2916137846	23.8116210709	41.4384004253	99589.3634557
2018-04-18 01:00	36.6926537987	23.5230490733	40.9506612075	99601.3143007
2018-04-18 02:00	39.7694033139	23.1889829465	40.1479182647	99633.4611456
2018-04-18 03:00	43.4033243156	22.9504482005	39.5157664788	99680.6217209
2018-04-18 04:00	45.9176141371	22.8079257157	39.6017555899	99724.2091061
2018-04-18 05:00	67.8620306716	23.0960869389	42.00209071	99777.1191934
2018-04-18 06:00	77.6333245197	24.3578924357	42.7326821639	99805.2280783
2018-04-18 07:00	43.6771809521	25.1809583613	38.2909585728	99831.8357793
2018-04-18 08:00	35.68941722	25.3614670427	36.7580342587	99860.349783
2018-04-18 09:00	18.4301925159	25.6216182146	34.9098269976	99857.7156074
2018-04-18 10:00	17.9656761071	25.9284426073	34.1603341384	99826.5488853
2018-04-18 11:00	14.5626461602	26.2817448627	31.7972642998	99797.061654
2018-04-18 12:00	7.51543778802	27.451846919	27.4615266325	99763.1897598
2018-04-18 13:00	6.86720430108	28.3923645959	24.696609034	99723.2391188
2018-04-18 14:00	11.4948071343	27.2012194046	27.8218196284	99706.7114053
2018-04-18 15:00	11.4558670422	26.9000112706	31.2125660759	99697.0278445
2018-04-18 16:00	7.82190220174	26.7051614875	31.8969237057	99685.4299249
2018-04-18 17:00	6.85934459805	26.3363428441	33.1611733298	99679.1790515
2018-04-18 18:00	8.16975593105	25.8529189713	34.3741689403	99719.0016457
2018-04-18 19:00	13.0021899194	25.4239674882	35.9427360215	99753.5808322
2018-04-18 20:00	19.1285430989	24.9982825268	36.9541229456	99753.8883872
2018-04-18 21:00	22.4376300018	24.6987490353	37.6095746304	99768.2380391
2018-04-18 22:00	22.256667548	24.4447513111	37.9436774331	99781.5543524
2018-04-18 23:00	20.7769301957	24.2144829376	37.9303592212	99790.6004571
2018-04-19 00:00	22.3159351313	23.9436230382	38.2114662839	99771.3051199
2018-04-19 01:00	30.6037369998	23.7177170913	38.6362801094	99741.7987539
2018-04-19 02:00	35.9484796404	23.5040829523	38.7703114796	99707.4169954
2018-04-19 03:00	41.296908019	23.3757198503	38.7912887862	99679.3518545
2018-04-19 04:00	39.6820597567	23.3415934516	39.4047245485	99680.4983634
2018-04-19 05:00	66.9706901111	23.6685970457	40.9959848732	99676.1319084
2018-04-19 06:00	92.7268156178	24.6822376502	40.4156939885	99669.1929278
2018-04-19 07:00	67.2096579481	25.7835348996	38.933326887	99657.6392257
2018-04-19 08:00	40.9313150708	26.3601026559	38.3543204345	99653.8531811
2018-04-19 09:00	31.9692012289	26.4557553096	39.6230331069	99645.0383485
2018-04-19 10:00	23.4272158008	27.0513162664	39.1802510011	99603.026237
2018-04-19 11:00	9.38154121864	27.2542850769	38.0147303515	99553.4245752
2018-04-19 12:00	8.96591141833	28.300292875	35.4101135103	99514.74355
2018-04-19 13:00	7.04346638185	29.4607190966	33.4670146982	99463.4743004
2018-04-19 14:00	11.891776418	28.1868788415	35.8307453817	99408.1481395
2018-04-19 15:00	6.66529271207	27.5782614429	37.2901151038	99387.3917614
2018-04-19 16:00	5.79387267452	27.4182657314	37.5584156437	99377.5037533
2018-04-19 17:00	4.4478775822	27.1933793057	38.5340074934	99395.0105279
2018-04-19 18:00	4.38650793651	26.8739597703	39.2483431982	99429.7177906
2018-04-19 19:00	4.42860983103	26.4026411139	40.6209313736	99453.6507962
2018-04-19 20:00	7.10780849974	26.0742952899	41.3919939836	99457.4858871
2018-04-19 21:00	9.32240570063	25.7814809524	42.0621240784	99473.4353648
2018-04-19 22:00	10.5218458222	25.5741550085	41.477575692	99475.5101741
2018-04-19 23:00	8.16080913769	25.1713999025	40.5990173752	99463.5760887
2018-04-20 00:00	7.31058005199	24.8590099736	39.5644044596	99457.8544747
2018-04-20 01:00	5.34652928887	24.5213577273	38.5604087918	99459.783321
2018-04-20 02:00	5.73796492156	24.106137535	38.0706791373	99452.221828
2018-04-20 03:00	6.27514911052	23.7445910432	37.8022172861	99441.1261056
2018-04-20 04:00	7.93814560197	23.498455287	37.9843559008	99449.365036
2018-04-20 05:00	15.4668914155	23.7962761888	37.9786695784	99471.0329267
2018-04-20 06:00	13.0561827957	25.1024171284	33.1686017213	99467.2433827
2018-04-20 07:00	18.1075109332	25.7607039675	31.4382518005	99459.3874037
2018-04-20 08:00	10.7635646015	26.4056353783	28.1097140202	99443.9848157
2018-04-20 09:00	25.0961170848	26.1930373632	25.3209567683	99421.4174433
2018-04-20 10:00	5.73154975252	26.3607188149	24.4418665911	99376.0948599
2018-04-20 11:00	5.64091568527	26.6449873145	23.9728944205	99329.6110073
2018-04-20 12:00	7.43995989077	27.7158422678	23.1643120858	99252.5401842
2018-04-20 13:00	7.78819764465	29.0862789023	22.5981178791	99158.6713343
2018-04-20 14:00	5.58076036866	28.1629956284	23.3475235434	99108.1381519
2018-04-20 15:00	4.61766680936	27.6467590868	26.3600489547	99060.4145973
2018-04-20 16:00	5.53976361154	27.4847657315	27.7587143529	98997.184622
2018-04-20 17:00	4.72555470217	27.0770147833	30.1582484665	98966.2387375
2018-04-20 18:00	4.8069124424	26.6450074034	32.3452677472	98972.2500066
2018-04-20 19:00	6.90921658986	26.2024170968	33.6728692251	98945.610576
2018-04-20 20:00	8.64532497293	25.8566024317	34.3018360665	98891.6602918
2018-04-20 21:00	8.27312681345	25.5018201017	34.0795063118	98841.9249117
2018-04-20 22:00	12.8316182781	25.182376974	33.9495256642	98792.0983802
2018-04-20 23:00	18.7597214877	24.9205528479	34.1622106876	98731.6281094
2018-04-21 00:00	27.8750769391	24.7018601754	34.3493479263	98676.226879
2018-04-21 01:00	30.6907103825	24.4305013856	34.7220671147	98617.8132736
2018-04-21 02:00	28.8714358783	24.2521090062	34.3657864435	98558.9217429
2018-04-21 03:00	22.7206971736	24.0625700488	34.7221123642	98523.7470494
2018-04-21 04:00	19.1012295082	24.0791086125	34.529165693	98520.0663097
2018-04-21 05:00	10.9181077032	24.895130954	30.5878589548	98518.3179779
2018-04-21 06:00	12.5069197871	25.8673405277	29.8043934862	98522.1629845
2018-04-21 07:00	5.75552533723	26.4758260413	30.4022032823	98529.1684452
2018-04-21 08:00	4.84084741423	27.2222453974	31.447769674	98506.1386664
2018-04-21 09:00	5.67918628759	27.7615549628	32.3549182043	98479.7223255
2018-04-21 10:00	6.70006827104	28.3754516595	32.9511222036	98423.8491568
2018-04-21 11:00	8.23077743642	28.9873444945	32.3750686591	98370.8835538
2018-04-21 12:00	7.46373047875	30.0999731315	31.1563459068	98326.955176
2018-04-21 13:00	8.72221815639	31.2191512814	30.4751929481	98268.4527537
2018-04-21 14:00	11.2711512203	30.0713896689	32.6356412872	98227.0980883
2018-04-21 15:00	10.1901689708	29.8014475954	32.2361939805	98190.9636351
2018-04-21 16:00	10.0858593617	29.083201366	34.6795463383	98189.525116
2018-04-21 17:00	14.207151391	28.7144231769	36.0301602876	98232.6746646
2018-04-21 18:00	16.1044205496	28.3864470633	36.0655349057	98316.7287244
2018-04-21 19:00	16.5361836491	28.0603174139	36.7718662498	98375.0374296
2018-04-21 20:00	15.1302824714	27.7798012975	36.8696998316	98391.8614579
2018-04-21 21:00	12.5865419321	27.4104413851	36.6015868528	98428.3461757
2018-04-21 22:00	9.97588752347	27.1575161985	33.5478620416	98458.8877609
2018-04-21 23:00	8.41647038744	26.8767131393	33.131694655	98460.3410093
2018-04-22 00:00	8.57429595494	26.4957426594	34.0047693627	98455.4492575
2018-04-22 01:00	9.48285949317	26.0075073755	34.4810284806	98458.1798424
2018-04-22 02:00	9.89237371957	25.3930580727	34.1419296228	98444.063853
2018-04-22 03:00	9.67368623901	24.8624222861	34.1462361201	98425.5398866
2018-04-22 04:00	9.48122245725	24.6150741755	34.3173218238	98436.9215489
2018-04-22 05:00	10.8264687779	24.5804056493	33.7630639475	98457.1224899
2018-04-22 06:00	14.5325428303	25.913078397	29.331905197	98453.8847132
2018-04-22 07:00	4.0982078853	26.6484085792	26.2771423671	98444.90628
2018-04-22 08:00	5.21207984633	26.8226009049	26.6278338324	98436.3435422
2018-04-22 09:00	5.56825564705	27.111697606	26.9549086543	98405.5132776
2018-04-22 10:00	6.7935697218	27.4398878041	27.710657387	98355.6663241
2018-04-22 11:00	6.49890339648	27.756249679	28.1980950125	98311.5184089
2018-04-22 12:00	4.28960146783	28.7336891896	25.4267633365	98285.6392501
2018-04-22 13:00	3.36397622781	29.7669416325	23.1713012008	98235.007655
2018-04-22 14:00	3.53715595175	28.5347122249	24.315024233	98192.7884372
2018-04-22 15:00	3.58214285714	28.3756640343	24.6822285738	98151.0084289
2018-04-22 16:00	2.91794884709	28.0243448447	26.531416933	98106.7737227
2018-04-22 17:00	2.46028955033	27.5713776106	28.1666655664	98114.1505459
2018-04-22 18:00	2.81901320373	26.9813593084	30.1467577828	98171.6690031
2018-04-22 19:00	3.74089435057	26.4288930813	30.3045946551	98189.9897398
2018-04-22 20:00	4.58854326677	25.9379863581	29.7914817201	98183.6405264
2018-04-22 21:00	5.43899122549	25.5496529501	29.9786580974	98195.2937079
2018-04-22 22:00	10.2064898399	25.241212074	30.8548751973	98192.8935933
2018-04-22 23:00	15.0829984135	24.9689241749	31.2705699657	98168.296973
2018-04-23 00:00	13.6399511058	24.6962563858	32.169799127	98132.0207523
2018-04-23 01:00	14.8244271109	24.5030843647	32.511166145	98101.0138166
2018-04-23 02:00	21.5193372114	24.3975688286	32.7505093184	98083.8573281
2018-04-23 03:00	16.1665224277	24.292955568	32.9790947474	98061.9061632
2018-04-23 04:00	16.6251571291	24.3680896893	33.7690463693	98075.6486478
2018-04-23 05:00	24.0383130619	24.3681265734	33.1480383519	98031.5198104
2018-04-23 06:00	17.5732504848	24.9784934756	32.2269942319	97987.7200027
2018-04-23 07:00	17.8280496728	25.6191471411	35.3468760709	98079.1241598
2018-04-23 08:00	18.6334082496	25.5529050083	39.2626552654	98033.0955835
2018-04-23 09:00	16.1686072849	26.4150902456	37.1707897111	97993.1551316
2018-04-23 10:00	17.4357313535	27.2312838229	36.0509538249	97936.3819828
2018-04-23 11:00	15.7542754736	27.7849582879	36.1474282949	97900.0113574
2018-04-23 12:00	20.6427931388	28.5645809953	37.0147900944	97859.0412598
2018-04-23 13:00	19.3270182625	28.5386377516	37.2940136196	97812.1265894
2018-04-23 14:00	19.3287082504	28.4413321897	38.1762327285	97777.6316307
2018-04-23 15:00	11.2952679638	28.0118281315	38.5497022237	97776.218075
2018-04-23 16:00	10.1085338795	27.8095619335	38.4655419894	97804.9108965
2018-04-23 17:00	9.13694778105	27.396666183	45.1692876951	97987.309992
2018-04-23 18:00	9.56665925198	26.7326435081	50.4561211949	97974.8969814
2018-04-23 19:00	13.8433734426	26.4894314497	51.8129986227	98008.9877303
2018-04-23 20:00	17.9815021866	26.2264675402	51.0738114761	98026.3498269
2018-04-23 21:00	23.9334656085	25.9586524366	50.7881025021	98022.6673508
2018-04-23 22:00	25.2883879781	25.6278654962	50.0607751006	98023.4748962
2018-04-23 23:00	27.1865722204	25.5565479715	50.1169166662	98029.0569838
2018-04-24 00:00	29.0230217488	25.4167568103	49.9182205448	98051.8710975
2018-04-24 01:00	28.6153145364	25.2122210558	49.1741283938	98097.2004802
2018-04-24 02:00	26.050630178	25.1218976192	49.2044185491	98126.4954126
2018-04-24 03:00	30.9020889094	25.1595895115	49.3960956632	98173.7873575
2018-04-24 04:00	59.935932809	25.1337198514	49.7303117468	98244.0717395
2018-04-24 05:00	81.2766481579	24.825434334	50.2619848697	98288.9311107
2018-04-24 06:00	60.1291644632	25.0086893336	49.2683267967	98320.0143383
2018-04-24 07:00	58.184769963	25.3144291079	46.855585687	98351.3322177
2018-04-24 08:00	37.6698212642	25.751019631	41.5070140573	98350.9289647
2018-04-24 09:00	24.6818236761	26.1767341014	37.6721052825	98332.0704616
2018-04-24 10:00	20.3443804403	26.4595303901	35.5978314267	98296.807667
2018-04-24 11:00	21.958218126	26.7684391635	35.9178445837	98253.1738437
2018-04-24 12:00	23.4498859818	26.9716266005	35.9565546402	98201.6211556
2018-04-24 13:00	19.1912399727	27.7791473595	35.3172050225	98122.64976
2018-04-24 14:00	17.9557133624	27.2301461001	37.0232789533	98067.484188
2018-04-24 15:00	12.6182838368	27.1687983393	38.6761843801	98039.8978744
2018-04-24 16:00	11.1789767878	27.0261589756	38.5714950936	98046.2774477
2018-04-24 17:00	12.1808641043	26.7897418702	38.9472210349	98051.2334382
2018-04-24 18:00	13.8940817546	26.4851871972	40.9079359395	98085.8049328
2018-04-24 19:00	14.8597584912	26.2245843081	42.3361943491	98110.7441988
2018-04-24 20:00	16.5133427206	26.0578194608	42.712936956	98099.3409208
2018-04-24 21:00	16.9921232292	25.9467404648	41.7422880333	98115.8475942
2018-04-24 22:00	16.6526749343	25.7470376912	40.8336856394	98106.5319973
2018-04-24 23:00	15.8612357617	25.4024570431	42.1961135837	98083.0679357
2018-04-25 00:00	15.180697134	25.2167359161	42.7107468934	98048.5675388
2018-04-25 01:00	13.9267803631	24.8722210615	42.0099285623	98024.099278
2018-04-25 02:00	16.816958674	24.4895718065	41.8622132291	97994.3642679
2018-04-25 03:00	26.6382900431	24.1125970222	42.2604113249	97944.7810312
2018-04-25 04:00	32.7256610259	23.552876586	44.3080467828	97927.3856797
2018-04-25 05:00	38.7359950643	23.9974778079	44.289489662	97898.9485894
2018-04-25 06:00	30.0637662439	24.919618733	41.3355982951	97869.6108673
2018-04-25 07:00	12.6616208355	25.5922929613	39.2576285847	97830.7115193
2018-04-25 08:00	11.703138579	26.1153751274	37.2502712851	97772.8485151
2018-04-25 09:00	10.0714499061	26.6814544684	36.1785927526	97693.7025051
2018-04-25 10:00	7.78817644985	27.1797221156	35.0483276088	97630.2078259
2018-04-25 11:00	7.55352875917	27.3825589847	35.3141547652	97570.2151931
2018-04-25 12:00	6.37895881074	28.0036610943	34.2329148376	97506.2329647
2018-04-25 13:00	7.16543778802	28.6597117801	33.8179897966	97424.0380045
2018-04-25 14:00	6.76661378459	28.2107287172	34.4644415327	97378.6236312
2018-04-25 15:00	4.85351595835	27.759233708	35.4193714855	97363.1969089
2018-04-25 16:00	5.0450462928	27.4836996471	35.3038436915	97374.2820698
2018-04-25 17:00	5.35776156341	27.2639965986	35.4232585015	97398.7552418
2018-04-25 18:00	6.05968595323	27.1050922935	35.9775963026	97469.8025322
2018-04-25 19:00	7.50669909541	26.9053218749	38.7058796409	97605.4409586
2018-04-25 20:00	8.56363713944	26.5149442389	39.1020340411	97686.8403272
2018-04-25 21:00	7.32185953234	26.2701049797	38.9097596073	97778.6487002
2018-04-25 22:00	7.99886072709	25.9219476715	39.5363405191	97831.3024854
2018-04-25 23:00	9.63696065182	25.6784089678	39.2728519268	97886.952281
2018-04-26 00:00	9.60952317998	25.4805887642	39.6365822753	97898.5678419
2018-04-26 01:00	8.94989864269	25.2315349258	40.062276366	97912.0148588
2018-04-26 02:00	9.65216445765	24.9819144368	40.5337561776	97929.4124645
2018-04-26 03:00	10.1793533394	24.7152172935	40.493806318	97913.8259843
2018-04-26 04:00	14.7423409131	23.8453273175	42.3639707676	97945.0896277
2018-04-26 05:00	22.8161995417	24.1963145782	41.579230842	97967.3613275
2018-04-26 06:00	27.153018685	24.6689070091	39.8282137278	97997.089016
2018-04-26 07:00	27.1739643927	24.8760818488	37.5749368712	97990.2475167
2018-04-26 08:00	19.3251277983	24.8610441647	37.6709857734	97975.975346
2018-04-26 09:00	23.8556980434	25.1126452729	38.0594923777	97953.305102
2018-04-26 10:00	19.2404680063	25.0309015964	42.328267039	97930.3616933
2018-04-26 11:00	13.3079058699	24.7439566311	41.7031831167	97912.7349784
2018-04-26 12:00	14.7686277102	24.6971290133	43.5252243729	97888.3939686
2018-04-26 13:00	8.40382954345	25.2504646728	38.0133831223	97855.547873
2018-04-26 14:00	18.7818261943	24.5247499102	45.8546045829	97955.0333214
2018-04-26 15:00	13.9595804689	24.5688488903	47.0715728382	97982.7905438
2018-04-26 16:00	5.82358627147	24.3467026821	40.661073485	98040.7270469
2018-04-26 17:00	6.23134144192	24.0498948359	37.1251718629	98116.1443336
2018-04-26 18:00	4.49980169223	23.5003346628	38.5481036392	98221.5439395
2018-04-26 19:00	5.354226159	23.1171108669	38.7359978858	98292.222592
2018-04-26 20:00	9.91678565133	22.6745187216	39.4827955635	98328.7710342
2018-04-26 21:00	15.345566132	22.171830429	40.0464757133	98359.7126559
2018-04-26 22:00	18.9858496386	21.9519203191	40.2064151424	98418.5261959
2018-04-26 23:00	14.8809404195	21.6789506845	40.1188223607	98437.9324985
2018-04-27 00:00	13.2884413659	21.4001068155	39.6652916019	98456.2618428
2018-04-27 01:00	14.5909483518	21.1333163221	39.4612165084	98483.5411246
2018-04-27 02:00	15.3007535695	20.8648331972	38.9097734097	98484.3493315
2018-04-27 03:00	16.6016968601	20.5663894363	38.8388410954	98500.6783205
2018-04-27 04:00	16.4322701099	20.5960586973	39.4370386168	98536.2438395
2018-04-27 05:00	30.2447074581	20.5124097923	40.5675938226	98558.4706664
2018-04-27 06:00	24.8753922087	21.669021819	37.5745417992	98576.4514762
2018-04-27 07:00	19.0787810682	22.1410278515	36.9165555228	98578.8095422
2018-04-27 08:00	13.0304424467	22.5218044111	35.590778915	98593.5380211
2018-04-27 09:00	21.8998545743	23.1285449469	33.44057209	98582.0600753
2018-04-27 10:00	7.93439978847	23.4449296971	30.9748939422	98529.9400754
2018-04-27 11:00	6.24069145478	23.8474002774	29.9465907522	98477.8243747
2018-04-27 12:00	6.16530495329	24.0699255428	28.1765641572	98423.6257411
2018-04-27 13:00	4.14022563018	24.2456550526	27.4671688397	98330.907377
2018-04-27 14:00	5.79323990834	24.4823050681	27.8786861556	98252.1696543
2018-04-27 15:00	4.5245637229	24.2861469883	29.9617395923	98209.764322
2018-04-27 16:00	2.03729948881	24.2510275353	30.1368858999	98191.5776223
2018-04-27 17:00	3.23644456196	23.9524217751	32.7177988411	98188.4543247
2018-04-27 18:00	6.78554997356	23.4856912418	35.5105054305	98194.2627509
2018-04-27 19:00	10.4512735766	23.0569954564	36.8043393567	98211.181021
2018-04-27 20:00	10.5304821082	22.7375934719	37.2980614905	98183.7075321
2018-04-27 21:00	13.6987528644	22.5253567932	37.3008090415	98139.0390341
2018-04-27 22:00	16.7913405605	22.363987877	37.7902850317	98109.133251
2018-04-27 23:00	18.6642252776	22.1760984751	38.0796736396	98077.6945622
2018-04-28 00:00	17.7378635643	21.9959661144	38.0747866965	98062.260478
2018-04-28 01:00	15.978877513	21.7773323522	38.66789496	98026.3567942
2018-04-28 02:00	15.8238982901	21.5615539098	38.7301349463	98030.545497
2018-04-28 03:00	16.7548303442	21.205140427	39.2164521148	98034.7461326
2018-04-28 04:00	16.5852912921	20.7231117405	41.1316767135	98061.4155585
2018-04-28 05:00	19.5844086022	21.3676132838	42.2936665381	98101.8176062
2018-04-28 06:00	19.5574784065	22.7605936177	41.5934636816	98111.2862007
2018-04-28 07:00	12.9909233557	23.5578609502	41.7711413001	98118.5915907
2018-04-28 08:00	7.99580468888	24.2793976173	41.5333046496	98133.6196125
2018-04-28 09:00	7.52631485158	24.8307053457	41.1693991525	98104.5232475
2018-04-28 10:00	7.88145678919	25.331554283	39.8523306355	98088.4713711
2018-04-28 11:00	6.4197317284	25.9637753644	37.7747219953	98082.8398678
2018-04-28 12:00	6.16331711896	27.1041954354	36.1541997687	98052.7904475
2018-04-28 13:00	5.71047065045	27.5810686017	35.7605363772	98015.7518648
2018-04-28 14:00	7.13848352961	27.1443042478	38.1951677908	97983.8703546
2018-04-28 15:00	7.67479945383	26.9571878721	39.1743224491	97977.3568122
2018-04-28 16:00	6.86426437959	26.3210092427	42.2988507895	97967.8500845
2018-04-28 17:00	6.29913807817	26.0447341901	45.9640145011	97970.7886018
2018-04-28 18:00	8.5729390681	25.5529746611	47.6152213876	98012.2911126
2018-04-28 19:00	11.0392120571	25.2708620672	48.2912759442	98048.9955575
2018-04-28 20:00	14.4144467388	24.9943293228	49.0507108697	98071.1373762
2018-04-28 21:00	16.8811827957	24.7011298289	48.8732573731	98061.0232881
2018-04-28 22:00	18.4832771281	24.5010024467	48.6638577711	98051.0986877
2018-04-28 23:00	24.6889917151	24.3834348346	48.8820092044	98018.9008756
2018-04-29 00:00	31.4670368412	24.2310309564	48.6615697056	97968.6685788
2018-04-29 01:00	30.7441653446	24.0571328845	48.539830535	97938.5266538
2018-04-29 02:00	29.0114269346	23.8671275691	48.3368249931	97896.7714602
2018-04-29 03:00	25.1188578535	23.6841716112	48.2546644363	97863.5527817
2018-04-29 04:00	21.828895646	23.5609842279	49.1153556736	97883.8017081
2018-04-29 05:00	22.422474881	23.8966381734	50.4296543068	97900.5447882
2018-04-29 06:00	22.6942667019	24.9704127471	49.853788516	97891.8520562
2018-04-29 07:00	18.288317119	25.5849282485	49.4090130096	97886.7510734
2018-04-29 08:00	16.259988906	26.2504973862	47.777474029	97893.5634319
2018-04-29 09:00	15.0050477897	26.766866409	46.0613223269	97872.4802482
2018-04-29 10:00	11.6047576378	27.4033295574	41.7557831857	97832.2356805
2018-04-29 11:00	16.1423963134	27.9686678907	38.8315024332	97774.7303301
2018-04-29 12:00	11.984775559	28.0963232591	39.8993456259	97762.6540013
2018-04-29 13:00	18.9351894521	26.8129037999	56.1537834794	97712.3713601
2018-04-29 14:00	17.5125657878	26.8187322589	61.5603916478	97642.8175457
2018-04-29 15:00	15.9484254992	27.1637596631	60.7537453433	97606.9600182
2018-04-29 16:00	8.53915791594	27.105590785	48.443960533	97587.7641159
2018-04-29 17:00	8.14094128691	26.7801908509	50.0142681884	97588.3281878
2018-04-29 18:00	9.06471240826	26.4963742494	50.2075457699	97616.9258358
2018-04-29 19:00	13.1979857246	26.3642537702	48.4047678524	97649.6115762
2018-04-29 20:00	14.3746568961	26.1493012888	48.9317426515	97632.0179609
2018-04-29 21:00	15.7136414064	25.7699500131	50.7894841255	97624.3327536
2018-04-29 22:00	19.7249345786	25.5421421739	50.748814629	97631.7659704
2018-04-29 23:00	18.1695989636	25.3796044059	50.3626178157	97569.8785626
2018-04-30 00:00	19.5026540365	25.1846578238	50.4240705542	97521.0452562
2018-04-30 01:00	19.2674550013	25.0002703942	50.5445284889	97474.5760003
2018-04-30 02:00	18.6770554059	24.8669775815	50.6075829616	97426.7686025
2018-04-30 03:00	21.5706914351	24.6898720228	50.7638162752	97389.6127939
2018-04-30 04:00	19.9175568482	24.6688656292	51.358323107	97383.0416358
2018-04-30 05:00	25.5976948732	24.9905985291	51.0140727025	97376.4639911
2018-04-30 06:00	22.3751664107	25.6732707345	48.0472284752	97349.0541151
2018-04-30 07:00	17.967523692	26.0266122436	46.425871751	97313.7288359
2018-04-30 08:00	28.3088539	26.61704252	46.2084503383	97300.1584425
2018-04-30 09:00	16.1104815626	27.3877894111	42.5827177975	97268.9611389
2018-04-30 10:00	11.5848864994	27.9589996945	38.2414604997	97250.6442098
2018-04-30 11:00	10.0901009796	28.3903484139	36.7481169058	97232.8497451
2018-04-30 12:00	8.92662143711	29.3777734751	35.1802104685	97179.2014528
2018-04-30 13:00	7.59020170734	29.762850203	32.6345609943	97156.9854649
2018-04-30 14:00	5.9749573306	29.305261351	30.8771280659	97132.8099854
2018-04-30 15:00	5.48012886158	28.6319142789	32.04453941	97145.474415
2018-04-30 16:00	7.42167605393	28.4108520404	34.9058441541	97167.5650209
2018-04-30 17:00	6.04277180406	28.1731915951	36.0925227793	97221.1076657
2018-04-30 18:00	7.40416026626	27.7259763587	40.134130601	97337.9575964
2018-04-30 19:00	7.97458722604	27.2388426391	43.6761147922	97401.7663585
2018-04-30 20:00	9.52143710531	26.8922648887	45.44484489	97444.1548325
2018-04-30 21:00	11.4649044205	26.5543228371	46.3835854576	97487.2026868
2018-04-30 22:00	13.0932261982	26.2136748512	47.0201847251	97539.4467032
2018-04-30 23:00	15.2465096433	25.9534024058	47.67474489	97539.9639367
2018-05-01 00:00	15.1754010923	25.6808556182	48.1398809361	97542.2800025
2018-05-01 01:00	14.617566991	25.5228674208	47.8209059963	97546.0486841
2018-05-01 02:00	13.8828682369	25.3611745124	47.3764036422	97518.8705879
2018-05-01 03:00	15.7259937773	25.0036194632	47.3703114706	97521.7300286
2018-05-01 04:00	17.4737262136	25.0252855897	47.8756274255	97550.6045487
2018-05-01 05:00	20.0904933981	25.3009956615	47.5056346625	97543.0459967
2018-05-01 06:00	22.1488308585	26.096543017	43.5369918861	97545.8862784
2018-05-01 07:00	7.39738436593	26.6244438938	36.9506612905	97558.2355704
2018-05-01 08:00	4.94220003414	26.9492627365	33.6834984541	97603.4751716
2018-05-01 09:00	9.58012886158	27.3620819137	33.4195417047	97617.822236
2018-05-01 10:00	5.43838539	27.739890313	32.8663965164	97626.8063323
2018-05-01 11:00	6.16160180918	28.043698904	33.0070974603	97630.1575558
2018-05-01 12:00	3.90610172384	29.1942524242	30.0780146054	97644.3425312
2018-05-01 13:00	6.24043778802	29.1645350249	31.7416525817	97639.2178709
2018-05-01 14:00	6.84480286738	28.8032728362	35.8236769947	97687.0305421
2018-05-01 15:00	7.54852363885	28.5056527008	35.0829997469	97716.7647456
2018-05-01 16:00	9.63935825226	28.0890394781	37.2975630602	97737.3526685
2018-05-01 17:00	9.5777905786	27.5588014456	41.1382507446	97773.547194
2018-05-01 18:00	10.2768817204	27.1377914996	43.0612611764	97873.9555781
2018-05-01 19:00	10.4261136713	26.7397141123	43.6387237588	97952.5047872
2018-05-01 20:00	9.74496501109	26.2627487273	44.2514906891	97984.8426808
2018-05-01 21:00	11.0107953576	25.8198388818	45.1207939939	98015.2672178
2018-05-01 22:00	13.0611495136	25.5014440335	45.6546346733	98071.3933292
2018-05-01 23:00	12.4024538401	25.1198649608	46.246835122	98093.4375191
2018-05-02 00:00	12.9819451789	24.7528173489	46.970413657	98123.5271657
2018-05-02 01:00	12.590393668	24.7720634573	47.7642233865	98148.3464813
2018-05-02 02:00	13.993073008	24.9496997813	47.4277150067	98149.2633103
2018-05-02 03:00	17.8532723551	25.1286234356	45.4467659267	98146.654936
2018-05-02 04:00	18.1892561255	25.1092913148	45.0094927407	98216.603354
2018-05-02 05:00	25.2514725586	24.942729741	44.6594439667	98247.2203536
2018-05-02 06:00	26.6401947823	24.9365833658	44.4454911791	98267.4850308
2018-05-02 07:00	23.0127888578	25.1363654583	44.0504069467	98261.3998549
2018-05-02 08:00	19.8195626597	25.5743712708	44.0630794278	98234.0319048
2018-05-02 09:00	15.5912299699	26.0867703489	42.8043288596	98198.4214849
2018-05-02 10:00	15.9820617853	26.5809771251	42.1366435548	98176.0337914
2018-05-02 11:00	12.5827018263	27.1161059632	42.2825721721	98137.0342219
2018-05-02 12:00	10.0869303635	27.9751208403	40.9627618916	98071.4344443
2018-05-02 13:00	11.6573263356	28.0823164737	41.1611127265	98007.9481806
2018-05-02 14:00	11.2749743984	27.9101653708	40.9553410002	97936.9462899
2018-05-02 15:00	12.9079109063	27.7711134369	41.7750441158	97878.7864142
2018-05-02 16:00	14.9862519201	27.7396029045	43.0873004483	97847.6791077
2018-05-02 17:00	12.2462237583	27.4032767766	44.1578451637	97840.2337821
2018-05-02 18:00	14.0537844258	27.1267228341	45.5693213603	97825.6699254
2018-05-02 19:00	16.3683734426	26.8739778752	46.8584015457	97846.9597187
2018-05-02 20:00	14.0922981737	26.6720984753	47.4689421936	97829.9428208
2018-05-02 21:00	13.281034642	26.4953320334	48.2426307753	97821.8124031
2018-05-02 22:00	14.0259003243	26.358888259	48.7442109681	97800.3000813
2018-05-02 23:00	15.4529953917	26.125011449	48.8680657188	97745.2120998
2018-05-03 00:00	15.9327743642	25.8582248622	49.0710456362	97721.5770075
2018-05-03 01:00	16.989106293	25.6959976246	49.43982145	97701.6884127
2018-05-03 02:00	17.9555555556	25.4893785494	49.5187076906	97672.7542573
2018-05-03 03:00	19.1278143722	25.4404885957	49.2892758972	97724.0786296
2018-05-03 04:00	20.322589179	25.3746976791	50.1780226752	97732.0590691
2018-05-03 05:00	32.2691906665	25.504910678	50.9594347455	97739.301002
2018-05-03 06:00	39.8539298515	26.2425772503	50.0531320525	97734.7315442
2018-05-03 07:00	33.4707799966	26.8265576964	49.8936192346	97721.4311522
2018-05-03 08:00	26.5211864051	27.4093214393	48.5039782431	97709.0568892
2018-05-03 09:00	17.6760069978	27.9215688592	44.4175556301	97706.6973757
2018-05-03 10:00	10.0441756272	28.4988961756	35.0650740283	97699.5260105
2018-05-03 11:00	9.42419781533	29.0078010064	30.9241994742	97676.1833472
2018-05-03 12:00	7.87638808884	29.7101763145	31.285017013	97652.221417
2018-05-03 13:00	8.14215816479	30.0803438319	30.9726772671	97602.5457263
2018-05-03 14:00	10.3234672352	29.5200180765	32.9185636549	97582.4107789
2018-05-03 15:00	13.4166111964	29.2104114637	37.7547093813	97583.8775379
2018-05-03 16:00	14.7223502304	29.039279017	38.317893732	97635.4142282
2018-05-03 17:00	12.1037805086	28.3696875448	43.417635199	97783.0205579
2018-05-03 18:00	9.16346646185	27.8215853327	49.8166765211	97908.8342208
2018-05-03 19:00	10.1213603004	27.5939550636	50.9271137725	98054.2035857
2018-05-03 20:00	12.4183734426	27.3396702086	53.020904398	98094.77335
2018-05-03 21:00	19.4449564772	26.9163358267	54.6052448194	98054.3995485
2018-05-03 22:00	10.8659114183	26.6989673119	53.7487471919	98112.8369711
2018-05-03 23:00	12.9817673664	26.4644541101	53.1890346947	98134.9100858
2018-05-04 00:00	21.0714541731	26.2700504867	53.6052095638	98182.7575027
2018-05-04 01:00	22.8951314217	26.222968084	53.9568395218	98293.5118485
2018-05-04 02:00	25.5599917739	26.0704345969	53.9076871189	98318.0089547
2018-05-04 03:00	23.1060500866	25.8423219122	53.5196862933	98359.8569583
2018-05-04 04:00	27.7253363887	25.7367609392	51.4285738274	98421.0544505
2018-05-04 05:00	12.3991177228	25.1038060487	44.4838495322	98479.7213804
2018-05-04 06:00	16.5633108934	25.3677995627	42.9881140591	98518.5631769
2018-05-04 07:00	20.0715224441	25.684481068	44.3592867128	98509.800692
2018-05-04 08:00	30.0398574842	26.063939121	45.7685974695	98504.9168967
2018-05-04 09:00	17.1856545486	26.4379841536	44.7532760762	98523.9493274
2018-05-04 10:00	14.5515275644	26.8427357681	44.0205711024	98527.1154813
2018-05-04 11:00	16.9738479263	27.2680524588	45.3095981992	98539.9442459
2018-05-04 12:00	20.7647977471	27.6368382322	44.4274208343	98557.5729445
2018-05-04 13:00	19.6704429083	27.8100269152	43.9900888312	98551.9951115
2018-05-04 14:00	15.3098763567	27.3370199055	44.6215618385	98526.9933072
2018-05-04 15:00	11.4036994368	27.2647325122	44.1892363228	98539.796983
2018-05-04 16:00	19.7939452125	27.1305402413	43.9989384462	98593.2450977
2018-05-04 17:00	18.8765958355	26.8046803709	45.0971356628	98642.3305109
2018-05-04 18:00	10.5926181942	26.5689506245	45.2583490314	98673.3555856
2018-05-04 19:00	19.5081157194	26.305207396	45.724193249	98729.9351118
2018-05-04 20:00	16.2545442908	26.0096803388	46.1545689531	98781.65054
2018-05-04 21:00	19.0581141805	25.7607702757	46.3026319792	98832.9870674
2018-05-04 22:00	22.8885005974	25.6004868096	46.0760047802	98848.7974397
2018-05-04 23:00	21.0148830859	25.3947732668	45.4035760972	98842.6336014
2018-05-05 00:00	20.2926651306	25.1867959342	44.8577917397	98863.4825618
2018-05-05 01:00	19.6612148456	24.9511858254	43.8814415231	98887.0351896
2018-05-05 02:00	15.986717786	24.7434714586	42.9466372674	98897.2587656
2018-05-05 03:00	13.0224406421	24.5341916815	41.8077009157	98934.6560799
2018-05-05 04:00	7.48155737705	24.3655361662	39.3896727488	98984.8609987
2018-05-05 05:00	6.98729067513	24.0329338592	37.4600069818	98987.8110409
2018-05-05 06:00	12.0488454081	24.6757410148	36.1696055914	99009.099019
2018-05-05 07:00	5.28780851488	24.9396750343	35.9939173816	99040.2584504
2018-05-05 08:00	4.33156353263	25.3422254085	35.7038437904	99055.9209334
2018-05-05 09:00	3.17994965011	25.7191588352	33.8573522004	99044.7081992
2018-05-05 10:00	3.59386987652	26.1298374034	32.2185463582	99009.2196819
2018-05-05 11:00	2.61913995283	26.5096416066	29.7291183794	98983.1675173
2018-05-05 12:00	1.74014763612	27.8968298356	25.7678983755	98972.2178736
2018-05-05 13:00	2.41260454002	28.0299597944	25.8489389164	98962.5171167
2018-05-05 14:00	1.96173835125	27.3524882545	24.8134579313	98940.4586185
2018-05-05 15:00	1.55432667691	26.9719032132	23.6935210206	98936.505965
2018-05-05 16:00	2.314093702	26.713517258	23.8971242459	98924.3513723
2018-05-05 17:00	2.1839093702	26.3371322896	25.711221758	98934.0230177
2018-05-05 18:00	2.29359091659	25.9255660535	27.5484652039	98973.1360567
2018-05-05 19:00	1.99668885475	25.5081008991	28.6710341889	99007.6896666
2018-05-05 20:00	5.57070913741	25.1941005299	29.57243756	99025.2993209
2018-05-05 21:00	6.06298254892	24.7512140396	30.8877990817	99049.0428006
2018-05-05 22:00	8.09727559394	24.3672106767	31.623081164	99061.008148
2018-05-05 23:00	9.17933632998	23.9435452095	32.5356128241	99029.0457962
2018-05-06 00:00	8.86218491098	23.7174912055	33.3439734096	99005.825578
2018-05-06 01:00	7.744566367	23.5023106473	33.8251438354	99012.0228555
2018-05-06 02:00	6.51102591222	23.3808441902	33.5873889437	99019.1578779
2018-05-06 03:00	6.43506426682	23.2587331374	33.7040234255	99020.2459007
2018-05-06 04:00	6.8931914331	23.2807290066	34.3843757119	99038.4325091
2018-05-06 05:00	11.1571434867	23.3987862254	34.8127761093	99048.4436694
2018-05-06 06:00	20.2446721311	23.9999548235	35.3697415231	99070.3654602
2018-05-06 07:00	15.9637714454	24.6977011139	34.4290400553	99066.0917916
2018-05-06 08:00	3.69302991894	25.3115700377	32.8624586384	99063.0031361
2018-05-06 09:00	20.3522887975	25.6587857726	31.7423074496	99067.9182481
2018-05-06 10:00	5.48544141142	25.9947291954	32.2182977086	99041.2331902
2018-05-06 11:00	2.65390424987	26.4690341626	31.5579681454	98996.0867605
2018-05-06 12:00	3.00745861068	27.9577841979	29.2197395701	98947.8010177
2018-05-06 13:00	3.32261051374	28.1017559204	28.7639440538	98900.6863002
2018-05-06 14:00	2.34350998464	27.5608201657	30.0902040063	98864.4360084
2018-05-06 15:00	2.89019457245	27.0731778693	30.0088539839	98852.5208883
2018-05-06 16:00	2.38693463048	26.9042001783	30.5523391273	98851.3464241
2018-05-06 17:00	1.05625960061	26.5788633806	31.8227861623	98865.7871849
2018-05-06 18:00	2.68589776412	26.2477883787	32.194443977	98907.2452286
2018-05-06 19:00	2.54217869944	25.8362735904	33.2455708138	98947.0574381
2018-05-06 20:00	3.1119899608	25.4933831708	34.2961537842	98969.1003949
2018-05-06 21:00	3.89028131024	25.0805425889	35.3197207843	98988.241808
2018-05-06 22:00	3.95806010929	24.5323275475	36.5944372521	98969.1583058
2018-05-06 23:00	4.26836770668	24.2327292252	37.2133367963	98931.0441572
2018-05-07 00:00	4.38848052177	23.9488711705	37.4077098381	98911.5685663
2018-05-07 01:00	4.45507227217	23.8096684679	37.465486884	98906.2876506
2018-05-07 02:00	5.04687114402	23.5358729929	37.7773000112	98900.9179172
2018-05-07 03:00	5.37152046417	23.3045626509	38.1070451789	98884.8125295
2018-05-07 04:00	5.55982725189	23.3859280588	37.8486394678	98870.1091789
2018-05-07 05:00	8.13493301604	23.7734239225	36.6565099794	98880.3588839
2018-05-07 06:00	39.0126696633	24.0156918655	37.280700246	98882.3579809
2018-05-07 07:00	15.0076288892	24.7263093266	36.4711243172	98883.4662581
2018-05-07 08:00	4.25744790836	25.3285408093	33.5348234673	98844.685041
2018-05-07 09:00	2.95087472265	25.7184177553	32.4035117956	98815.4289516
2018-05-07 10:00	8.18923024407	26.273307078	31.2866803443	98765.4449054
2018-05-07 11:00	2.37520908005	26.7858932347	31.0704795074	98696.2345762
2018-05-07 12:00	2.10345999849	28.2189972735	28.5456838247	98629.4538451
2018-05-07 13:00	1.68123826592	28.1729751717	26.9305832996	98566.5267187
2018-05-07 14:00	1.75832906639	27.5162932002	27.7295688096	98516.7576324
2018-05-07 15:00	1.95100699778	27.205416446	28.4182574727	98483.6491867
2018-05-07 16:00	1.10047789725	27.1958346704	28.3059807791	98456.5062816
2018-05-07 17:00	2.01298429766	26.7632375915	30.0053337624	98443.4533164
2018-05-07 18:00	16.7118682481	26.3894172639	32.1892072216	98468.6584008
2018-05-07 19:00	4.64463246959	25.9506238433	33.9298104457	98485.7569297
2018-05-07 20:00	5.44504181601	25.5326532047	34.6712141053	98472.8120018
2018-05-07 21:00	4.76757888243	25.2296985956	35.6599621218	98461.2603642
2018-05-07 22:00	6.91800221881	25.0408065946	36.4619776901	98451.7218863
2018-05-07 23:00	6.27158029261	24.8015509102	36.954782409	98410.5034886
2018-05-08 00:00	5.79656266526	24.7678181842	37.1926784704	98365.4198245
2018-05-08 01:00	5.24190947629	24.664453897	37.1198974927	98314.1174315
2018-05-08 02:00	5.35307156707	24.2730142033	38.0317277354	98287.0823024
2018-05-08 03:00	5.9117053622	24.1991461153	37.7458097587	98276.4837226
2018-05-08 04:00	6.8772474881	24.4007550946	36.8601541227	98265.2476532
2018-05-08 05:00	11.234576062	24.6900055271	37.3326280031	98241.4467176
2018-05-08 06:00	22.7836819793	25.1243194539	37.732538469	98220.8140551
2018-05-08 07:00	18.7153111089	25.8119581631	37.7336146969	98196.4934311
2018-05-08 08:00	8.50809011777	26.2634086597	37.3220429302	98195.9619606
2018-05-08 09:00	20.1554574159	26.6224683823	39.1933923216	98151.3995913
2018-05-08 10:00	10.1002688172	27.0662658858	38.5018758545	98127.6848077
2018-05-08 11:00	11.3899717123	27.0784456581	39.3327234483	98105.8594368
2018-05-08 12:00	14.9059950503	26.6450002368	44.5613224072	98098.4297356
2018-05-08 13:00	11.9384621949	26.9448593843	42.7766392554	98016.3017681
2018-05-08 14:00	19.5081327872	27.2774866291	41.903836471	97950.5709081
2018-05-08 15:00	9.19555811572	27.3685274709	42.6413520257	97920.6990112
2018-05-08 16:00	10.0788402458	27.1246423876	45.4669475473	97884.3597863
2018-05-08 17:00	9.18040194572	26.8980434057	48.5110796473	97878.8613447
2018-05-08 18:00	9.33427632702	26.4494504136	53.4558348464	97926.5300434
2018-05-08 19:00	10.9178439223	26.3375575582	54.5281961293	97952.8742061
2018-05-08 20:00	12.3180534221	26.2741454764	54.7279423763	97961.0760934
2018-05-08 21:00	14.4932411674	26.0781530329	55.4227062208	97946.5893266
2018-05-08 22:00	11.3582437276	26.0035253191	56.155788807	97958.7592414
2018-05-08 23:00	9.2205666496	25.7879987798	57.3794901264	97902.4830527
2018-05-09 00:00	8.59734078719	25.5743987364	57.0505845607	97850.1564174
2018-05-09 01:00	14.5534946237	25.5200791009	57.0365974384	97814.0605955
2018-05-09 02:00	20.1081060663	25.4137896934	56.7374785	97781.880356
2018-05-09 03:00	25.7712587617	25.2335292614	56.4935095759	97771.41153
2018-05-09 04:00	29.9571320149	25.0584340512	56.9407800562	97775.3855655
2018-05-09 05:00	33.7644727601	25.2597132006	57.7531433721	97780.8534774
2018-05-09 06:00	29.3177333317	25.5238755149	57.6858305869	97795.5656405
2018-05-09 07:00	29.7457547447	25.8052143309	55.8682794825	97788.9235586
2018-05-09 08:00	20.8289725209	26.3161188029	54.1950612173	97792.0144873
2018-05-09 09:00	19.0231097457	26.6000350782	52.1102427749	97783.8647118
2018-05-09 10:00	26.2392200314	27.0140788226	51.0818986931	97759.479075
2018-05-09 11:00	18.3821855265	27.5182974604	50.1678513177	97735.7495915
2018-05-09 12:00	13.6765830346	28.7183163593	46.5674311928	97677.0862265
2018-05-09 13:00	10.1913423792	28.8197922516	44.3551595131	97582.7213098
2018-05-09 14:00	8.29590800478	28.3132875947	43.5999150488	97550.7189326
2018-05-09 15:00	8.10475337088	28.0404456137	44.7916992717	97576.2118662
2018-05-09 16:00	16.757718894	27.8052666841	48.3649890447	97602.6340693
2018-05-09 17:00	13.7050179211	27.3651338154	51.190520604	97625.0694593
2018-05-09 18:00	11.4659199522	27.0829705464	50.2305865134	97666.0132541
2018-05-09 19:00	6.84064686807	26.894930452	49.854424588	97722.3257239
2018-05-09 20:00	5.00083632019	26.5151770702	52.3537221226	97734.7550159
2018-05-09 21:00	6.93172896399	26.14489231	52.9172009948	97728.708211
2018-05-09 22:00	11.2298817288	26.0742779298	52.5544037013	97684.550962
2018-05-09 23:00	13.1704672509	25.9446571548	52.7337671777	97647.0833616
2018-05-10 00:00	11.8897209421	25.7054073482	52.5280236746	97634.5492049
2018-05-10 01:00	12.5032023033	25.5542558388	52.6633641181	97626.5268727
2018-05-10 02:00	14.7349633043	25.4260533247	52.5154361251	97628.570137
2018-05-10 03:00	18.3310147217	25.1504616089	52.2837458972	97656.454019
2018-05-10 04:00	20.4498468798	24.93729649	53.6881307687	97701.6218233
2018-05-10 05:00	24.1375957963	25.1775786777	54.6481930835	97753.7731589
2018-05-10 06:00	32.2421744325	25.7793642264	54.0427540071	97799.2812635
2018-05-10 07:00	19.4637779485	26.5200377187	52.0673286586	97829.9027394
2018-05-10 08:00	12.9529953917	26.9400098396	50.6826607947	97841.4433232
2018-05-10 09:00	11.3549368493	27.3222447249	48.1972260645	97839.7573808
2018-05-10 10:00	7.96722990271	27.8052806246	44.4963763043	97849.5134419
2018-05-10 11:00	7.31941457587	28.4163735722	40.8993949334	97837.1548064
2018-05-10 12:00	8.77214861751	29.3694104513	40.2848818663	97812.7504309
2018-05-10 13:00	7.82969416709	29.2984251131	39.3668939672	97780.5336231
2018-05-10 14:00	5.45270097286	28.7664335447	38.6496388	97762.816846
2018-05-10 15:00	3.34688940092	28.7876209983	36.7399209589	97772.7492169
2018-05-10 16:00	4.69537890425	28.7576346953	36.5188973782	97797.7721799
2018-05-10 17:00	3.28648233487	28.3138314879	38.3357412654	97868.3002226
2018-05-10 18:00	4.00554702168	27.9629400589	40.8543362301	97940.5838489
2018-05-10 19:00	5.21369260966	27.6371268623	41.5431163098	98038.8192472
2018-05-10 20:00	6.13363635601	27.5089875117	40.946206668	98088.0568758
2018-05-10 21:00	6.92207287933	27.3788907947	42.8426994281	98129.0619238
2018-05-10 22:00	6.96488735279	27.1465785345	44.5788468406	98169.6612537
2018-05-10 23:00	8.10538061103	26.8236351856	45.4465750793	98206.2685438
2018-05-11 00:00	7.87571873452	26.7311399423	46.9960050574	98224.1753632
2018-05-11 01:00	7.67630141662	26.5137806924	48.5508879502	98263.5594358
2018-05-11 02:00	8.90583213719	26.1815913094	49.373285528	98292.0577822
2018-05-11 03:00	11.2883161065	25.8049142802	49.707451011	98322.8355605
2018-05-11 04:00	13.1330431814	25.5800793928	51.6220737636	98378.1318456
2018-05-11 05:00	17.4611537805	26.2994065196	52.032207171	98424.3832814
2018-05-11 06:00	17.3950290851	27.1500306571	47.4701714367	98468.6444764
2018-05-11 07:00	35.6688172043	27.4869551813	46.6284434429	98482.3540884
2018-05-11 08:00	31.9734980372	27.7153663634	45.6898539723	98490.306612
2018-05-11 09:00	21.6916723326	27.9482303316	48.7461739143	98502.4879134
2018-05-11 10:00	25.2328895716	28.3863554019	51.9797594604	98521.3453285
2018-05-11 11:00	23.6497905702	28.8301223983	51.0433166469	98485.9286704
2018-05-11 12:00	30.9769361239	29.9637398586	47.8186952662	98450.7427418
2018-05-11 13:00	19.8997121149	30.0488984415	46.1501151057	98420.7855002
2018-05-11 14:00	18.2552611892	29.6686560132	46.3631970499	98396.491434
2018-05-11 15:00	10.8867522188	29.1820171043	43.1883455283	98457.4843972
2018-05-11 16:00	11.0585210787	28.3685636615	50.1304621009	98487.8839666
2018-05-11 17:00	9.66120071685	27.8145857344	54.6629221745	98506.5028637
2018-05-11 18:00	11.0963731012	27.5734960318	55.7618786522	98549.385163
2018-05-11 19:00	15.6725038402	27.2455758867	56.491342742	98576.9423243
2018-05-11 20:00	19.6418714798	27.0162928779	58.354431337	98528.5611697
2018-05-11 21:00	18.8322495306	26.7717749078	57.7918148789	98509.2973454
2018-05-11 22:00	20.3732047376	26.5586062112	56.2723491475	98538.3391232
2018-05-11 23:00	24.6909028845	26.4667754878	56.8063595586	98543.5272017
2018-05-12 00:00	20.9639315583	26.3782549157	56.7630901633	98518.2508322
2018-05-12 01:00	16.9131976446	26.2130060544	56.5927652956	98500.2982926
2018-05-12 02:00	16.725140809	26.083731621	56.4820536952	98485.7309686
2018-05-12 03:00	16.2023809524	25.9694980711	56.7476397237	98472.4857963
2018-05-12 04:00	16.9810846561	25.8679381419	55.8197419253	98491.5697979
2018-05-12 05:00	25.9986989331	25.6277990212	56.6164825042	98510.7247443
2018-05-12 06:00	37.0483913637	25.6121398087	57.7739441395	98535.7220259
2018-05-12 07:00	60.4324368563	25.9214091208	57.0351191659	98535.8512682
2018-05-12 08:00	54.7308243728	26.4580427507	57.3759284034	98528.573738
2018-05-12 09:00	46.3687516613	26.9410762611	55.8359836109	98515.6714498
2018-05-12 10:00	53.1712194914	27.1882246566	53.4537563447	98482.5936056
2018-05-12 11:00	21.7219278034	27.4917229734	50.0624505485	98430.0688304
2018-05-12 12:00	14.6767494453	28.4556849779	44.5986279085	98365.4994204
2018-05-12 13:00	9.77289759878	29.2448690352	39.1146365539	98311.9949241
2018-05-12 14:00	12.275140809	28.6898607644	38.3625146879	98285.9726877
2018-05-12 15:00	9.01454599761	28.4830131424	37.1221792106	98274.6067962
2018-05-12 16:00	7.17197166192	28.2998164259	36.0501845617	98256.1429946
2018-05-12 17:00	5.42869943676	27.8686343964	38.2059109687	98255.0734334
2018-05-12 18:00	4.28211298856	27.2624698611	40.1871574693	98283.7378296
2018-05-12 19:00	5.07214541731	26.782117145	41.0982476371	98303.9447268
2018-05-12 20:00	8.17698706488	26.4357103417	39.9342309629	98309.7984076
2018-05-12 21:00	7.74852790579	26.3207186149	38.2671702249	98310.8543277
2018-05-12 22:00	5.73092677931	26.0215309282	38.7174865353	98307.6632645
2018-05-12 23:00	5.88536439665	25.6610940588	39.3882496493	98292.3708749
2018-05-13 00:00	6.08044790276	25.2580655132	39.5735965267	98276.5654137
2018-05-13 01:00	6.30838453661	24.9133224259	40.0320082207	98244.8394397
2018-05-13 02:00	6.55920826583	24.4587478792	40.358909712	98223.8642288
2018-05-13 03:00	7.79576664565	24.33465494	39.5281434326	98207.0970108
2018-05-13 04:00	8.66844192345	24.6979844777	37.9385853167	98209.7636611
2018-05-13 05:00	11.5681814303	25.0724089516	36.6393266563	98211.5358578
2018-05-13 06:00	16.0540493258	25.8699351031	34.8918736872	98217.3551202
2018-05-13 07:00	11.3649534554	26.4116548111	34.8657442607	98189.5858436
2018-05-13 08:00	7.5705872848	26.9350526113	31.8318059776	98160.5917846
2018-05-13 09:00	5.01368407578	27.318238814	31.5098208223	98136.6825051
2018-05-13 10:00	7.7578469022	27.7449492549	31.5146687702	98106.7175128
2018-05-13 11:00	6.26656852705	28.2225245029	31.1098368788	98079.133336
2018-05-13 12:00	5.41320924539	29.8081312426	28.7264449504	98022.5528364
2018-05-13 13:00	4.48195176295	30.0574561339	28.3834701498	97986.1003867
2018-05-13 14:00	6.06820023148	29.232814124	30.8980326077	97939.81595
2018-05-13 15:00	4.85940006827	28.9321354592	30.9666123399	97899.9907003
2018-05-13 16:00	5.57436422598	28.6702819181	31.3306769297	97867.8705261
2018-05-13 17:00	4.90488137907	28.1926098787	33.0301959388	97862.5197893
2018-05-13 18:00	3.71613756614	27.7760766307	35.837827641	97858.9082851
2018-05-13 19:00	5.1509984639	27.3959606413	36.7461149006	97885.6166961
2018-05-13 20:00	5.62133078156	27.3025425598	36.1488549112	97938.4189504
2018-05-13 21:00	4.75354582693	27.0353238228	35.8463780153	97975.660876
2018-05-13 22:00	4.72457673357	26.8074975957	36.4743424841	98032.9017132
2018-05-13 23:00	4.69705581157	26.4353502312	36.4572262933	98035.4736262
2018-05-14 00:00	4.52971496842	26.1416074748	37.3623739316	98026.7484459
2018-05-14 01:00	5.82816180236	25.7856241354	38.2104328081	98028.6469988
2018-05-14 02:00	6.38787321733	25.5138264601	37.6879447671	98041.0881771
2018-05-14 03:00	6.17693046479	25.3175272677	36.9235547119	98065.0299683
2018-05-14 04:00	7.03144734596	25.3225400735	36.0587572616	98094.5518196
2018-05-14 05:00	18.7093958013	25.4114770742	34.0134396234	98123.6451204
2018-05-14 06:00	9.12407407407	25.7918998599	33.0273369136	98143.4659853
2018-05-14 07:00	7.35286311657	26.1833468375	32.057124883	98144.8309616
2018-05-14 08:00	7.19973971668	26.5249627738	32.4480350507	98165.7794996
2018-05-14 09:00	8.11478494624	26.8810526577	32.6585001267	98172.3152967
2018-05-14 10:00	8.28874381294	27.1567463581	32.5549137299	98161.4619863
2018-05-14 11:00	8.72217528588	27.5179087549	32.3275138314	98133.3968689
2018-05-14 12:00	13.2010710019	27.8287566926	31.7054165494	98109.187922
2018-05-14 13:00	12.1498762587	27.8207296102	31.7078417716	98085.7589117
2018-05-14 14:00	7.84138931558	27.5410624116	31.5511244534	98066.1402023
2018-05-14 15:00	8.15011947431	27.3203295923	32.3176473435	98035.1048575
2018-05-14 16:00	8.88775814985	27.0797584617	32.0450917411	98009.9576497
2018-05-14 17:00	3.52690305513	26.8928495502	33.4287722871	98022.1596206
2018-05-14 18:00	4.02240143369	26.6476845108	34.9258631303	98050.3232538
2018-05-14 19:00	5.34359105649	26.3482971178	36.065462804	98081.559638
2018-05-14 20:00	5.79536463448	25.9754025972	36.6312611197	98085.4921252
2018-05-14 21:00	8.02908772828	25.6156585436	36.9896516177	98075.6386279
2018-05-14 22:00	10.3131080389	25.2755135587	37.9857111063	98044.1716353
2018-05-14 23:00	11.4935057177	24.8426689605	38.7774389532	98019.159284
2018-05-15 00:00	11.2531986911	24.4414716058	39.2905248223	98003.1894415
2018-05-15 01:00	12.0506389917	24.3335529509	39.1944468433	97980.1883022
2018-05-15 02:00	12.4381496476	24.2508177856	39.1712836432	97954.3906288
2018-05-15 03:00	14.2326739506	24.115704124	39.3765856939	97951.2925962
2018-05-15 04:00	16.1873013775	24.0459137384	39.8676175765	97939.852173
2018-05-15 05:00	25.4440143562	24.052545946	41.3240272202	97921.6462669
2018-05-15 06:00	15.4715802926	24.3516328844	40.0553256223	97904.1699189
2018-05-15 07:00	11.7613307536	24.5193089804	39.5770916231	97877.9035362
2018-05-15 08:00	8.04227481051	24.9578310221	37.6848010443	97853.2206333
2018-05-15 09:00	6.48644554126	25.3460402265	36.4175918691	97857.4177952
2018-05-15 10:00	9.05315333843	25.746569297	36.2185713042	97857.428303
2018-05-15 11:00	10.697025943	26.0596830037	36.1948632946	97841.4635077
2018-05-15 12:00	12.564021164	25.8312089976	37.3614508368	97839.667208
2018-05-15 13:00	20.0590983746	25.4479458823	44.2305154286	97850.9357883
2018-05-15 14:00	18.7770976556	24.9577721174	46.8191367614	97816.6271942
2018-05-15 15:00	21.2594967389	24.6201281652	47.7046821581	97789.0014785
2018-05-15 16:00	20.8229111581	24.4666667057	48.6857164594	97759.6610949
2018-05-15 17:00	18.6599357441	24.876331792	48.4014653475	97728.7056338
2018-05-15 18:00	18.8517788288	24.8123141396	48.4565252019	97718.7549614
2018-05-15 19:00	27.4696148422	24.6294912277	47.6249410713	97722.1606894
2018-05-15 20:00	29.3843876516	24.2875347371	46.8104132757	97727.6806991
2018-05-15 21:00	29.9435660145	23.9562343754	46.4706959974	97719.5781076
2018-05-15 22:00	33.1887978142	23.7804192069	46.1671566197	97704.4625514
2018-05-15 23:00	31.1193283977	23.6184510351	46.4424721714	97701.5637254
2018-05-16 00:00	28.4834418427	23.6233109157	47.2935491892	97698.3462755
2018-05-16 01:00	29.0585492685	23.7667735468	47.9718769321	97671.5798344
2018-05-16 02:00	28.7883439097	23.7200454447	48.1140149691	97657.0829681
2018-05-16 03:00	30.6960672348	23.4363377104	47.97136353	97661.8384142
2018-05-16 04:00	45.8189317821	23.0353827468	50.9634279466	97664.3529691
2018-05-16 05:00	61.3376961044	22.775161986	51.9067589705	97666.8841804
2018-05-16 06:00	59.2571434867	22.6793618469	53.1132938326	97683.3248762
2018-05-16 07:00	50.9078353605	22.9852256018	52.5626341967	97657.462787
2018-05-16 08:00	57.6622265953	23.4434194256	51.4519045505	97652.70964
2018-05-16 09:00	48.7073241671	23.7966482398	50.9092470053	97663.3581531
2018-05-16 10:00	27.3934558435	24.1417982369	49.7862821763	97687.1186178
2018-05-16 11:00	25.5969019919	24.4154935694	48.9237584624	97662.4316797
2018-05-16 12:00	35.257958752	24.3722856995	49.4950581951	97651.2426533
2018-05-16 13:00	32.0201304424	24.5872910197	49.1484273949	97640.3229157
2018-05-16 14:00	30.2934822845	24.6735717479	48.2526158659	97647.9382344
2018-05-16 15:00	25.9803665511	24.6707913077	48.1679765716	97607.0728208
2018-05-16 16:00	36.1896615547	24.6879327117	52.5036758042	97580.1915807
2018-05-16 17:00	26.8738850696	24.5564045099	52.2737408121	97575.761899
2018-05-16 18:00	18.5205799401	24.5155460683	52.0526960973	97580.6189716
2018-05-16 19:00	18.1063406472	24.4144059943	51.9950030831	97608.6657287
2018-05-16 20:00	17.5630574652	24.3568405421	51.7754591077	97592.0375217
2018-05-16 21:00	13.9222720219	24.3036525951	51.5837685719	97589.9433798
2018-05-16 22:00	17.1853781068	24.3616144574	51.9162925088	97563.8197117
2018-05-16 23:00	20.3040719196	24.3033200511	52.1060566976	97513.0657134
2018-05-17 00:00	20.3040719196	24.3033200511	52.1060566976	97513.0657134
