# Supplementary material for: The impact of smog on the concentration of particulate matter in the antelope house in the Silesian zoological garden
Source: PeerJ. 2020 May 28;8:e9191. doi: 10.7717/peerj.9191 (PMC7261478; doi:10.7717/peerj.9191)
Supplement: Supplemental Information 2 [file peerj-08-9191-s002.txt]

data time	PM10[ug/m3]	temperature[deg]	humid [%]	pressure[Pa]
2018-02-27 01:00	67.5167826175	-5.33798621007	49.3058156757	98827.6312115
2018-02-27 02:00	76.9369731801	-5.21414727822	50.4220558856	98784.7080684
2018-02-27 03:00	65.7939984896	-5.43207610699	55.5891478968	98749.604808
2018-02-27 04:00	33.8827132486	-5.60075407293	52.0291525824	98733.5352047
2018-02-27 05:00	25.1131780601	-6.17328232213	50.5787787975	98732.4970809
2018-02-27 06:00	27.9668179068	-6.28875793779	49.6559863648	98744.7682398
2018-02-27 07:00	24.1894283122	-6.23724142526	46.0838336299	98736.9899419
2018-02-27 08:00	34.5317856423	-5.48963498736	50.0378371702	98740.1910404
2018-02-27 09:00	33.1676749345	-5.09156563722	49.7807601938	98712.6236428
2018-02-27 10:00	34.7157037709	-3.6709406485	44.4939629801	98672.2387101
2018-02-27 11:00	37.2453720508	-3.29271665195	43.0536768395	98652.4041838
2018-02-27 12:00	38.0882889696	-3.62219738754	42.1876004305	98632.8066274
2018-02-27 13:00	38.0944192377	-3.52925258483	43.1711093568	98627.9658327
2018-02-27 14:00	42.0662431942	-3.81477124918	44.1002486424	98640.7346666
2018-02-27 15:00	52.736287558	-4.11372471228	45.9284040171	98669.692696
2018-02-27 16:00	49.8004234725	-4.49032743112	45.7051810053	98715.0296118
2018-02-27 17:00	55.9736186731	-4.85477327164	48.5603642092	98745.9643494
2018-02-27 18:00	52.4908953418	-5.02336888087	48.358008102	98751.0071355
2018-02-27 19:00	52.9574712644	-5.19140046157	47.7509321429	98755.2483244
2018-02-27 20:00	49.7651492236	-5.58181234156	47.5455037764	98781.2603921
2018-02-27 21:00	55.4316696915	-5.83752544931	48.2520754085	98804.9873778
2018-02-27 22:00	53.9301270417	-5.75667962458	49.6042418775	98815.3563199
2018-02-27 23:00	56.5493395846	-5.86174994343	49.4782299817	98816.9251188
2018-02-28 00:00	45.922575116	-6.00938862631	49.5801841719	98812.0721795
2018-02-28 01:00	36.8008267796	-6.22830287834	48.6284231742	98794.8128697
2018-02-28 02:00	34.2218794112	-6.43212178334	49.2201846596	98790.095338
2018-02-28 03:00	31.9896400782	-6.36893499253	50.3212244824	98802.2139945
2018-02-28 04:00	32.9833333333	-6.38039679539	54.1281837917	98868.7073498
2018-02-28 05:00	38.8063571285	-6.36243573143	54.8599737393	98938.152105
2018-02-28 06:00	46.9660264166	-6.30698443742	53.0787497552	98984.3590667
2018-02-28 07:00	57.6444746925	-5.82750989419	52.3645974245	99028.9342965
2018-02-28 08:00	58.4974894132	-4.98653339537	50.4935873972	99085.5306338
2018-02-28 09:00	48.4446511393	-3.93521891978	48.1544252029	99110.6954153
2018-02-28 10:00	43.3483615648	-2.89416101844	46.181799108	99140.8450813
2018-02-28 11:00	38.2542952208	-2.50765760085	44.9969633366	99129.0413761
2018-02-28 12:00	35.7231492727	-0.94453763825	37.1240549914	99176.9539758
2018-02-28 13:00	41.1690066984	-1.52841272482	37.9348184792	99189.1831627
2018-02-28 14:00	48.9758945884	-2.2134131752	40.1648384991	99220.4626009
2018-02-28 15:00	54.3376211881	-2.84036078879	41.4128682454	99239.1201953
2018-02-28 16:00	62.0813722898	-2.74692212922	43.444840327	99271.389967
2018-02-28 17:00	63.1105896351	-2.97585430787	44.8293409901	99293.4605292
2018-02-28 18:00	73.537815089	-3.60336419276	43.2515615476	99321.1393753
2018-02-28 19:00	83.9882381456	-3.41307452487	46.0100583984	99316.6831528
2018-02-28 20:00	110.092169046	-4.1210954325	49.4698147306	99309.3972455
2018-02-28 21:00	122.246196898	-3.70426457243	50.9720165238	99281.816319
2018-02-28 22:00	90.6997986074	-4.5932865131	51.1454153846	99233.534349
2018-02-28 23:00	72.9841165756	-5.9224452286	51.1301348294	99216.2067638
2018-03-01 00:00	79.159075592	-6.58065281853	50.2680550292	99214.6595354
2018-03-01 01:00	100.31897541	-7.2122935383	49.9443350612	99151.5574865
2018-03-01 02:00	113.902472678	-7.5975138507	49.9714704455	99096.4402857
2018-03-01 03:00	122.779367928	-8.03243651619	49.6897894964	99068.9632841
2018-03-01 04:00	152.081753188	-8.47497346766	49.7771377	99037.6837011
2018-03-01 05:00	190.140997268	-8.27636356577	50.3679942299	99001.5954152
2018-03-01 06:00	234.371589253	-6.35972597448	49.0730468088	98974.8068796
2018-03-01 07:00	133.597082672	-3.53678006818	45.7541152494	98898.3406539
2018-03-01 08:00	90.6280319055	-2.75582431314	40.9886577863	98821.7377134
2018-03-01 09:00	72.4633395029	-1.50892337824	37.942205554	98786.0177253
2018-03-01 10:00	65.5907500441	-0.694042138983	37.4042380934	98712.3854278
2018-03-01 11:00	53.7402124097	-0.292586264864	36.1562872786	98619.3490219
2018-03-01 12:00	50.4086797949	0.368152365583	35.8442488325	98545.6278463
2018-03-01 13:00	54.1144484176	1.11879781809	34.2778611749	98489.3171803
2018-03-01 14:00	69.7562633779	0.38882734377	36.0534895581	98411.0623553
2018-03-01 15:00	77.4440022916	-0.625634652021	38.0218728969	98352.1134505
2018-03-01 16:00	95.1709897761	-2.05992236885	40.6897120923	98344.3606331
2018-03-01 17:00	103.002326811	-3.42323818793	43.3715986029	98367.2460877
2018-03-01 18:00	122.94072801	-4.11331798263	44.9704812129	98332.2925472
2018-03-01 19:00	157.356345849	-4.65258506706	45.6646349451	98293.0311278
2018-03-01 20:00	135.240520888	-5.13280876398	47.1202768425	98240.3475287
2018-03-01 21:00	142.976306922	-5.68223293925	48.690678878	98183.9149042
2018-03-01 22:00	134.374713115	-5.79407278934	48.5050536611	98121.801253
2018-03-01 23:00	135.008752277	-5.97015153068	48.246454038	98079.0628232
2018-03-02 00:00	127.835277778	-6.27962358264	47.6744868094	98010.7386196
2018-03-02 01:00	127.1343898	-6.63345248563	47.3131886887	97943.3997588
2018-03-02 02:00	131.398642987	-7.06920208305	48.0559802379	97875.0050034
2018-03-02 03:00	144.426864293	-7.20566058026	48.3447811303	97794.2847673
2018-03-02 04:00	148.982490893	-7.43062575765	48.7732360856	97753.6342413
2018-03-02 05:00	176.851434426	-7.43306456345	48.7099523785	97688.6428323
2018-03-02 06:00	165.035578324	-5.94557716141	45.9633483971	97639.2359953
2018-03-02 07:00	146.2540421	-4.35174757148	43.3533981609	97588.2182645
2018-03-02 08:00	128.566878195	-2.75340840169	42.6856306444	97512.6278553
2018-03-02 09:00	113.44532875	-1.06520665487	40.8460622176	97437.3080735
2018-03-02 10:00	89.8791645332	0.407081499831	38.2992694476	97363.9798243
2018-03-02 11:00	88.9815284178	0.909741392333	37.9239408526	97264.9134418
2018-03-02 12:00	80.9378989589	1.67098351806	36.8975698414	97186.6611978
2018-03-02 13:00	67.7847670251	2.35310765267	35.4333808425	97150.8195739
2018-03-02 14:00	70.7901945725	1.60475235819	36.5907109519	97127.704192
2018-03-02 15:00	76.9928315412	0.99621212519	38.1952991784	97106.0698825
2018-03-02 16:00	74.6716975285	0.163198566424	39.9594423912	97126.5596323
2018-03-02 17:00	88.3478450555	0.0969933265906	40.8712778818	97135.8953948
2018-03-02 18:00	105.754882778	-1.03913549971	42.6553467806	97156.7737612
2018-03-02 19:00	116.045117222	-2.20415984782	44.1256826751	97189.5948649
2018-03-02 20:00	132.409148599	-2.88919182734	44.5496716426	97217.505736
2018-03-02 21:00	131.670906046	-3.78305235121	45.8051498018	97228.695062
2018-03-02 22:00	147.9476159	-4.58153411265	47.0792485014	97234.0412923
2018-03-02 23:00	160.343748164	-5.17510172958	47.8320467615	97231.7078144
2018-03-03 00:00	159.111440155	-5.33124088445	47.4435063839	97210.5690142
2018-03-03 01:00	157.760446266	-5.84895079202	48.2571429492	97234.4570946
2018-03-03 02:00	163.356561931	-6.17545148665	48.3846820291	97257.5169419
2018-03-03 03:00	163.02315458	-6.80198824085	48.6865419417	97286.9130733
2018-03-03 04:00	168.33458561	-7.17210783579	48.6312999312	97288.1549027
2018-03-03 05:00	157.683907104	-7.45729972891	47.9929466527	97307.4869259
2018-03-03 06:00	179.714212204	-6.01731134844	46.1741501062	97342.0692456
2018-03-03 07:00	184.835928962	-3.46043532356	42.3091273633	97337.5520448
2018-03-03 08:00	146.360510312	-2.81497078929	42.4864146783	97338.3375629
2018-03-03 09:00	108.532064164	-1.10167732759	40.0396062009	97324.3120341
2018-03-03 10:00	93.7920104001	0.209109723356	37.0845763178	97302.0317066
2018-03-03 11:00	79.425354156	0.677115026788	35.8352193535	97261.8419611
2018-03-03 12:00	75.6011264721	1.78092127424	34.4140909739	97271.4867275
2018-03-03 13:00	63.1069679126	2.31907373772	33.380376951	97257.7204627
2018-03-03 14:00	40.2245135689	2.21853585345	32.1401376381	97249.92211
2018-03-03 15:00	43.4389144905	1.3014917648	33.0667615704	97283.1700337
2018-03-03 16:00	77.2344555385	-0.0757388233171	36.0507097297	97352.9893659
2018-03-03 17:00	95.6558566896	-1.12082951824	39.3181075716	97414.7683261
2018-03-03 18:00	185.171633175	-2.16532556811	43.4336836476	97428.3567833
2018-03-03 19:00	221.238242552	-2.83493371612	44.8331899174	97478.3090692
2018-03-03 20:00	196.594152124	-3.28588715402	45.5395741681	97527.0598479
2018-03-03 21:00	242.124894236	-3.79401203532	46.651738163	97573.8149931
2018-03-03 22:00	268.731561784	-4.30110429566	47.9852410707	97594.0194584
2018-03-03 23:00	290.317682296	-4.93806796704	48.7873547056	97612.2295137
2018-03-04 00:00	306.099744991	-5.60887230891	49.9930184458	97656.6494543
2018-03-04 01:00	292.185669399	-6.02314205167	50.6177185211	97664.4149115
2018-03-04 02:00	310.217905282	-6.37069958153	50.7518215053	97679.8564297
2018-03-04 03:00	310.302617625	-6.53622632616	51.1072796555	97701.1053799
2018-03-04 04:00	358.844321494	-6.60045163997	51.1101507358	97715.0629623
2018-03-04 05:00	429.300746812	-6.87769232407	50.4902472378	97764.8358241
2018-03-04 06:00	512.733029115	-4.75727553809	48.7326121627	97835.7295295
2018-03-04 07:00	292.61427816	-0.820639245532	42.165359026	97830.7450303
2018-03-04 08:00	159.727566459	0.332954316348	40.2661347072	97819.6422612
2018-03-04 09:00	164.819299368	1.39832470606	38.4790906619	97785.5957656
2018-03-04 10:00	126.25598225	2.9410234335	35.5250403762	97744.3840453
2018-03-04 11:00	123.476280082	4.12289273949	34.1382398966	97703.9670661
2018-03-04 12:00	113.227723108	5.09031525074	32.992519419	97686.2556627
2018-03-04 13:00	80.9815837547	5.82238431907	30.6847864788	97646.7010766
2018-03-04 14:00	62.7537367725	6.17683636793	29.0224454129	97634.6946427
2018-03-04 15:00	75.9391461054	5.2836867949	32.2641230259	97628.382445
2018-03-04 16:00	99.4712536269	3.66455678175	39.4613156676	97637.00161
2018-03-04 17:00	145.935812425	2.56496954961	41.6434869052	97642.0238299
2018-03-04 18:00	171.371590715	1.93817691886	42.9643774001	97623.2444212
2018-03-04 19:00	226.557356204	1.34921232489	44.0312669178	97618.5060859
2018-03-04 20:00	216.238722478	0.796070109353	44.9708399176	97621.7233658
2018-03-04 21:00	202.201906413	0.411487592803	45.7766561264	97615.374626
2018-03-04 22:00	208.688418826	-0.0453567467625	47.1092651843	97604.6875407
2018-03-04 23:00	222.954102767	-0.334501399543	47.8417184447	97579.3038405
2018-03-05 00:00	239.460704213	-0.451840622141	48.1491246836	97544.7531303
2018-03-05 01:00	277.399378636	-0.91591909453	49.3574337453	97488.1729689
2018-03-05 02:00	277.561766261	-1.24645981832	50.3045949079	97451.1167952
2018-03-05 03:00	256.29059336	-1.68064639543	51.3242209403	97448.4464196
2018-03-05 04:00	252.431566191	-1.88520670846	52.1780530597	97435.414039
2018-03-05 05:00	241.735523533	-2.0319270625	52.789514802	97441.5556596
2018-03-05 06:00	270.744127502	0.223367942511	49.9432742989	97457.4550786
2018-03-05 07:00	252.135910565	4.07355649513	45.2900923981	97428.1788691
2018-03-05 08:00	168.364148772	5.64878433798	44.1254766816	97414.3779353
2018-03-05 09:00	133.52516121	8.11323402226	40.0918209438	97381.6917907
2018-03-05 10:00	127.545424107	9.3102245744	38.2198395534	97354.2681048
2018-03-05 11:00	106.212644676	9.98908829933	37.4130422559	97306.1864562
2018-03-05 12:00	108.624078208	10.9060947757	36.5669750386	97258.1416331
2018-03-05 13:00	135.505361276	11.1438798899	36.8177430457	97222.5073071
2018-03-05 14:00	154.924206286	10.5501071837	38.6224167103	97190.5806185
2018-03-05 15:00	171.184664352	9.6493925415	41.0869390701	97164.758979
2018-03-05 16:00	189.543067956	8.40906865767	44.4209733697	97114.94744
2018-03-05 17:00	179.786999835	7.23693042055	48.878796967	97097.4664004
2018-03-05 18:00	168.759756624	6.5660061106	50.8148113403	97081.0270969
2018-03-05 19:00	225.351495696	5.65446048158	53.3738692908	97076.5091206
2018-03-05 20:00	233.152692439	5.90309396839	54.3546523298	97039.7539159
2018-03-05 21:00	224.786995568	6.24641886921	54.0935040756	97018.84965
2018-03-05 22:00	229.614324383	6.42035163418	53.3107018935	97013.8492819
2018-03-05 23:00	278.965054563	6.51313447045	53.0434887877	96964.079871
2018-03-06 00:00	250.048077877	6.40455480656	54.6288065339	96944.7322393
2018-03-06 01:00	275.18999896	6.55109450799	52.5385783409	96880.3636925
2018-03-06 02:00	412.969320437	6.68023276397	53.3135309089	96810.6867565
2018-03-06 03:00	462.171004892	6.80844485212	55.8723878817	96779.3327863
2018-03-06 04:00	457.422073413	6.8421085236	57.9862395482	96749.4025802
2018-03-06 05:00	344.232705026	6.73792200563	59.898390446	96711.4481595
2018-03-06 06:00	353.191579861	6.70654442174	60.084063158	96680.5859093
2018-03-06 07:00	341.084217923	7.73337115813	58.6115262868	96621.9071956
2018-03-06 08:00	335.065790344	9.36632273713	55.5329481248	96586.9389279
2018-03-06 09:00	279.789025298	10.6646674807	50.3596930108	96540.1694515
2018-03-06 10:00	213.127532051	11.9016799998	45.1053280397	96476.2763799
2018-03-06 11:00	130.908081897	12.140611644	40.31617471	96428.832741
2018-03-06 13:00	86.7022643065	11.6667102008	45.1356599173	96286.6639121
2018-03-06 14:00	94.6971198157	11.7693933999	48.1959096406	96223.6516178
2018-03-06 15:00	115.341023618	10.6604219424	57.384664518	96204.3631053
2018-03-06 16:00	145.648417945	9.6348063336	61.4297740518	96211.8034926
2018-03-06 17:00	168.384034021	8.85413907397	63.0490130003	96238.7429674
2018-03-06 18:00	212.819927728	8.48895146952	63.7361086886	96242.6073803
2018-03-06 19:00	211.952533933	8.16011566787	64.4039067257	96228.4888836
2018-03-06 20:00	367.205715671	8.16958561037	65.1896833597	96265.2520581
2018-03-06 21:00	384.781411951	8.15137910639	64.3448344064	96297.3782945
2018-03-06 22:00	348.815106646	7.8725524642	64.6002325036	96307.2215165
2018-03-06 23:00	281.138978495	8.06085769824	64.1084683611	96317.9143196
2018-03-07 00:00	276.575925436	7.98903690826	64.0655070548	96318.4199981
2018-03-07 01:00	254.556522122	7.6520385977	64.6169633505	96297.3753069
2018-03-07 02:00	228.695509431	7.6451162779	64.9119992916	96286.1106046
2018-03-07 03:00	185.86216325	7.6245350879	64.997444543	96295.314805
2018-03-07 04:00	224.607002468	7.5748064773	65.4039441017	96326.6564871
2018-03-07 05:00	266.252053587	7.88132910143	64.3273918292	96334.4255087
2018-03-07 06:00	244.742843293	8.17054847587	63.4460255221	96352.2168705
2018-03-07 07:00	251.420425701	9.29653279177	60.2379289317	96375.3227884
2018-03-07 08:00	259.708425877	9.34892923849	59.3524887913	96390.4455102
2018-03-07 09:00	251.569610435	9.87247922173	58.5064757327	96404.991471
2018-03-07 10:00	155.15255163	12.3699180773	53.2600812178	96421.3916551
2018-03-07 11:00	64.3749445298	13.4869065555	48.6983456274	96458.9588422
2018-03-07 12:00	65.3028247141	13.4216285382	48.7593064106	96495.6288738
2018-03-07 13:00	67.5732761563	13.5703579197	48.9051760334	96533.8596843
2018-03-07 14:00	70.6040450589	12.7581615758	50.9031996835	96591.9706519
2018-03-07 15:00	85.3493172896	11.7993021333	53.7481082339	96664.2040984
2018-03-07 16:00	99.3080858508	11.2673133546	56.4294172624	96753.7620792
2018-03-07 17:00	110.834408602	9.96197162593	60.0370131018	96827.4607005
2018-03-07 18:00	126.44500817	9.93832236676	60.7704251036	96885.3221243
2018-03-07 19:00	105.171691933	10.457955294	60.0119630548	96929.8063245
2018-03-07 20:00	113.964652321	10.6753716468	59.7660034365	96985.1791769
2018-03-07 21:00	113.998127093	10.3374250678	60.1695398004	97033.9461759
2018-03-07 22:00	115.341538868	9.75672066758	60.0766097596	97068.1151383
2018-03-07 23:00	114.225744756	8.36761725283	62.2495402542	97097.4885009
2018-03-08 00:00	96.7719416534	8.47253640089	63.5709304333	97122.4286661
2018-03-08 01:00	103.448752864	8.51836291486	62.6793188224	97136.3386238
2018-03-08 02:00	104.017411423	7.49952692452	63.6672614052	97162.5470573
2018-03-08 03:00	94.0369587461	6.15138463714	64.7625199423	97181.8618258
2018-03-08 04:00	91.7668789294	5.29960402923	65.5685466523	97241.5178954
2018-03-08 05:00	100.867467977	5.85889961342	66.0316959213	97299.1682615
2018-03-08 06:00	92.9044156531	8.43113874274	60.8100408972	97363.2068263
2018-03-08 07:00	83.8439564744	12.6288546019	49.7496078447	97407.3521945
2018-03-08 08:00	62.3301459293	12.8392177578	49.0912174405	97443.0002743
2018-03-08 09:00	28.7486985834	14.1316202243	44.5161050937	97466.6372501
2018-03-08 10:00	36.6133321866	15.3174597005	42.494494791	97497.4703789
2018-03-08 11:00	30.1111751152	14.9041591426	42.2889244335	97537.6815116
2018-03-08 12:00	26.8022529442	14.3129092022	43.150262158	97563.1204787
2018-03-08 13:00	23.5945681857	14.0375708304	43.3486448501	97574.302219
2018-03-08 14:00	22.2642217102	13.8515071326	43.9851709137	97592.2766289
2018-03-08 15:00	35.1861324458	12.8862608953	47.7473210525	97615.7242482
2018-03-08 16:00	39.4657151391	11.5995975152	49.7970878738	97669.6469558
2018-03-08 17:00	54.3785242824	9.40585924471	54.0490595091	97712.1718936
2018-03-08 18:00	65.9154856337	7.5156114469	58.6721654934	97740.6952462
2018-03-08 19:00	180.245275868	7.12293761627	60.1289287331	97740.5243874
2018-03-08 20:00	236.826626124	7.39185713027	59.5060869071	97746.6057892
2018-03-08 21:00	189.708456725	7.65980710691	56.8336977514	97757.0334444
2018-03-08 22:00	170.70730654	6.99352891838	56.8813360234	97750.2159528
2018-03-08 23:00	142.719905694	6.68874083673	56.6947338176	97744.5256533
2018-03-09 00:00	126.087859157	6.41124853313	57.1380245056	97747.2275722
2018-03-09 01:00	111.29037987	6.05843799797	58.1087450761	97692.1723888
2018-03-09 02:00	92.6297990481	5.6314479326	59.9154250162	97642.4611255
2018-03-09 03:00	83.5246591795	5.91830656654	60.4941835942	97601.4329653
2018-03-09 04:00	94.8846289441	6.80289275177	59.26513255	97583.4519991
2018-03-09 05:00	102.930966861	7.67667330084	58.2288501166	97618.1939562
2018-03-09 06:00	59.8872686409	8.48910453062	61.4955713178	97683.1382902
2018-03-09 07:00	56.8305021139	10.0791922858	56.7738778076	97758.4796255
2018-03-09 08:00	30.9924005803	11.0367877757	54.2895222086	97789.7933655
2018-03-09 09:00	19.4186465267	12.6987147302	47.3953973544	97803.7498441
2018-03-09 10:00	13.3271804062	14.0846337561	41.409005666	97819.758773
2018-03-09 11:00	13.0388632873	13.979645051	40.1601504041	97806.1935237
2018-03-09 12:00	13.950072538	14.3549039291	39.5492300701	97788.7673474
2018-03-09 13:00	14.279817375	14.3907209551	39.3081542075	97797.9238251
2018-03-09 14:00	19.2280977983	13.4304832585	42.2156780525	97827.5510963
2018-03-09 15:00	25.0004864311	12.404198154	45.6612525501	97865.761735
2018-03-09 16:00	35.9194401775	11.1578190349	48.3461535471	97900.7694247
2018-03-09 17:00	49.3135818791	9.86915612993	51.0464830467	97927.757302
2018-03-09 18:00	74.7418076855	8.85556461886	54.1994339677	97955.3972841
2018-03-09 19:00	79.8572624714	8.22302448783	57.5321971513	97971.6104663
2018-03-09 20:00	121.188445267	7.59477971171	59.7046708772	97990.7613659
2018-03-09 21:00	137.009408602	7.17008033174	61.2572007348	98007.6194385
2018-03-09 22:00	137.281909924	7.11033877564	61.491945453	98016.9722617
2018-03-09 23:00	170.017548035	7.15389902681	61.6030681825	97989.6126946
2018-03-10 00:00	181.013423233	6.90206780372	62.1344365454	97987.8222464
2018-03-10 01:00	140.603014278	5.76421706572	63.9090460124	97988.5143096
2018-03-10 02:00	153.255642077	5.32856821718	64.3336856337	97982.5181539
2018-03-10 03:00	190.144928418	5.16330849348	64.2830633484	97959.1380143
2018-03-10 04:00	213.599429902	5.31690901256	64.376142056	97953.7329413
2018-03-10 05:00	250.369077208	6.1270236451	64.0640919501	97965.8750789
2018-03-10 06:00	252.841609378	7.26406399472	62.3588952555	97977.0072436
2018-03-10 07:00	230.412876785	9.49684940523	58.3783745238	97962.3886305
2018-03-10 08:00	134.56493289	11.4181462441	53.3304781643	97926.8595497
2018-03-10 09:00	47.9151348353	13.7676484415	48.7357543913	97894.5222231
2018-03-10 10:00	35.6744914341	15.6652658106	46.1096992217	97867.2752743
2018-03-10 11:00	35.9167493386	17.5627363664	43.0834691509	97831.6796714
2018-03-10 12:00	37.4449652778	17.340434342	44.0636072869	97784.7357799
2018-03-10 13:00	19.064761078	18.1346467445	42.7928919411	97760.1566491
2018-03-10 14:00	20.6612599206	17.9633816689	43.2764772083	97748.2419037
2018-03-10 15:00	22.1010263324	17.2128977937	44.4454078095	97747.2727548
2018-03-10 16:00	28.7726190476	15.9588051288	48.2973878265	97760.6529663
2018-03-10 17:00	73.0717187233	14.80240077	51.5663020269	97771.2798361
2018-03-10 18:00	89.0341952552	14.2396184455	52.8605349261	97781.193392
2018-03-10 19:00	108.159190988	13.7851583825	54.019603092	97766.006825
2018-03-10 20:00	123.51370541	13.5688682233	54.3471730503	97773.859625
2018-03-10 21:00	204.628899983	12.9348354284	55.3633934087	97754.0939345
2018-03-10 22:00	193.915378051	12.1431651921	56.7532548624	97751.2274481
2018-03-10 23:00	133.93141321	12.2186300943	54.9115513434	97765.3567809
2018-03-11 00:00	110.23418903	11.3732689487	56.1552115322	97754.3387785
2018-03-11 01:00	89.2295346378	10.0928643625	58.7612567507	97720.9002125
2018-03-11 02:00	82.5432002468	9.19144835086	60.4704231871	97706.7715702
2018-03-11 03:00	92.2036909147	8.47419850636	62.2912337846	97698.488591
2018-03-11 04:00	108.390172748	8.32750398545	63.3564531679	97657.527492
2018-03-11 05:00	118.202965803	8.26260559857	62.3715704631	97675.1645844
2018-03-11 06:00	153.93697653	10.3497107162	60.6054049629	97672.3621722
2018-03-11 07:00	104.23583376	12.8939111729	53.4254518036	97655.1459632
2018-03-11 08:00	105.5692695	14.8147143621	48.5115837383	97634.297925
2018-03-11 09:00	68.4380291005	17.1287746322	44.1635833929	97605.1995833
2018-03-11 10:00	28.1480530754	19.5464783498	39.4010026763	97574.9852724
2018-03-11 11:00	19.4151496362	20.4969201584	37.1866328424	97474.7175179
2018-03-11 12:00	17.8238673942	20.0319776448	37.4612455181	97388.587342
2018-03-11 13:00	13.8638828475	20.2186433357	37.1576807766	97288.1257302
2018-03-11 14:00	19.9025504299	20.0759382193	38.8908337056	97217.8669263
2018-03-11 15:00	17.5635871362	19.5607076971	40.3089183597	97171.8017106
2018-03-11 16:00	36.138682209	17.4691091875	45.2663541484	97160.3939705
2018-03-11 17:00	56.5928315412	15.5708105976	49.9215821973	97184.8405434
2018-03-11 18:00	47.149573306	15.245144136	49.0943983526	97213.3291823
2018-03-11 19:00	43.9493983615	14.3292961308	49.703440018	97197.6494214
2018-03-11 20:00	44.1879672299	12.8939421995	53.2871828589	97163.2301059
2018-03-11 21:00	53.9095878136	12.5243591543	55.1158997041	97119.017875
2018-03-11 22:00	51.794755931	13.6795772213	53.8434119806	97048.0239697
2018-03-11 23:00	32.4793949479	14.5454952008	53.9514364011	96966.4976026
2018-03-12 00:00	34.7630781703	14.3579378306	54.1940338221	96867.9072396
2018-03-12 01:00	36.7612220515	13.4162959506	56.2871450158	96770.2235375
2018-03-12 02:00	32.4632573818	12.7314429166	58.4961752532	96699.2470779
2018-03-12 03:00	29.2838143094	13.0134403727	58.5576186672	96635.1622851
2018-03-12 04:00	23.9276583035	13.326683698	57.952392471	96609.0216291
2018-03-12 05:00	30.7082735962	13.5228604153	58.6625002158	96575.4641595
2018-03-12 06:00	28.6429040792	14.7125872808	56.883288888	96526.3210181
2018-03-12 07:00	27.9339079034	16.2828774508	53.7972702642	96506.2694072
2018-03-12 08:00	22.9283399471	18.379822847	49.3913430779	96477.6724203
2018-03-12 09:00	16.541468254	20.2675935546	46.0501287878	96482.5801776
2018-03-12 10:00	9.01221122049	20.7323225037	43.0358446628	96482.1372065
2018-03-12 11:00	5.7632729828	20.4700694258	42.4083441822	96439.6884967
2018-03-12 12:00	5.3865286045	20.1864803487	43.394757369	96465.103096
2018-03-12 13:00	3.83946345899	19.3526681149	45.1146949889	96474.5977802
2018-03-12 14:00	3.95930886243	18.960332922	46.5557664101	96488.4364017
2018-03-12 15:00	4.00342675265	17.9777932714	47.5267051253	96496.1162127
2018-03-12 16:00	4.84201388889	16.5700111331	49.2380452363	96554.7587913
2018-03-12 17:00	10.3128924251	15.4251781512	53.0367107944	96592.8654721
2018-03-12 18:00	24.6689238778	14.847882673	55.1325046714	96631.1723482
2018-03-12 19:00	29.5064516129	14.8514670205	54.0252237938	96648.2602845
2018-03-12 20:00	24.4575951528	14.6120447577	55.9022616902	96680.5122699
2018-03-12 21:00	21.7102747909	14.5007012491	59.3105550505	96716.2639257
2018-03-12 22:00	12.2876429425	14.4014485043	62.637375581	96757.9924434
2018-03-12 23:00	13.0194956477	14.2266310951	65.3095371114	96792.2920565
2018-03-13 00:00	14.5645715992	13.928968043	66.1479577254	96809.9241749
2018-03-13 01:00	13.1406255334	13.2699389714	66.75929235	96797.9927725
2018-03-13 02:00	15.1035074245	12.7291297164	67.2340825242	96804.285989
2018-03-13 03:00	14.6562300594	12.8693567164	65.6055227805	96861.3468862
2018-03-13 04:00	14.1908815498	13.0683888787	64.156968085	96898.9864549
2018-03-13 05:00	25.9954557092	12.8644795821	63.7367085143	96959.2221062
2018-03-13 06:00	23.361260454	13.6252533902	61.5342688302	97038.1221883
2018-03-13 07:00	27.6796913669	15.7070187567	56.4122421182	97088.8091734
2018-03-13 08:00	23.1144469246	17.4401586939	50.8190257858	97145.8620222
2018-03-13 09:00	19.999640377	17.5611984826	50.053654096	97184.6981526
2018-03-13 10:00	11.4048239087	18.6330171274	45.8063543471	97195.6349911
2018-03-13 11:00	6.11511243386	18.6139245156	43.6498923603	97188.2207838
2018-03-13 12:00	5.50192625661	18.0890979975	41.8222998687	97179.7036314
2018-03-13 13:00	4.81929976852	18.9089955419	40.1927781181	97200.808318
2018-03-13 14:00	6.08341600529	17.9943274277	42.1541902743	97234.7357734
2018-03-13 15:00	9.41976505544	16.6608963251	46.2401874419	97255.9684762
2018-03-13 16:00	15.6023685516	15.7688638427	48.6754833461	97301.3260535
2018-03-13 17:00	24.4432251664	15.533958043	49.640313033	97369.880222
2018-03-13 18:00	48.2480628094	14.930033776	51.7242470279	97414.1277458
2018-03-13 19:00	64.4030636627	14.383186214	52.5598264421	97424.8836725
2018-03-13 20:00	80.0220088752	13.6982114938	53.7394757845	97454.4715253
2018-03-13 21:00	89.0280167264	12.7061141328	56.8408032309	97476.9309151
2018-03-13 22:00	88.9393539853	12.2087746568	57.22414546	97487.0246519
2018-03-13 23:00	78.2025644308	11.6896699444	58.893449311	97489.6771871
2018-03-14 00:00	91.2546594982	11.3126605417	59.2514716734	97503.1357541
2018-03-14 01:00	100.988090971	11.61418355	58.353412453	97500.6918289
2018-03-14 02:00	97.9310329632	10.8480596626	59.3855599126	97510.1905252
2018-03-14 03:00	89.196345263	11.1076075363	60.084932665	97534.6556513
2018-03-14 04:00	71.3359916368	11.5412977284	59.0522683704	97560.5936064
2018-03-14 05:00	58.1132744496	11.8277623242	58.9687464025	97595.0617219
2018-03-14 06:00	55.5000384025	12.599126407	56.6022397913	97652.507394
2018-03-14 07:00	51.172806793	13.2450826267	55.9125798394	97704.1915172
2018-03-14 08:00	45.4615548728	13.0032722602	59.0198027683	97752.2574787
2018-03-14 09:00	48.1173152415	12.4892903743	61.3338709141	97804.1689061
2018-03-14 10:00	19.5597584912	12.0149050297	58.208788316	97868.7269775
2018-03-14 11:00	16.8859532343	12.0314784529	57.5674135235	97889.2744342
2018-03-14 12:00	27.9773126813	11.743915899	58.0092498443	97893.3434962
2018-03-14 13:00	24.1197047278	11.9238091411	56.0182739631	97918.4099384
2018-03-14 14:00	37.4246629118	11.6303827236	55.8578244805	97947.3402382
2018-03-14 15:00	39.1641363714	11.1705794356	56.2455995969	97961.1007408
2018-03-14 16:00	52.233489951	10.7702858631	57.5041563076	98001.1466344
2018-03-14 17:00	53.0979817375	10.5569456222	56.5201856995	98034.9717276
2018-03-14 18:00	48.7442174572	10.3138265017	57.2115273711	98044.8941241
2018-03-14 19:00	56.0221638841	10.3120002679	57.3020697534	98036.2799838
2018-03-14 20:00	58.0063502556	9.91172629111	59.0449948475	98024.983193
2018-03-14 21:00	61.6905561431	9.47919179584	60.3827606779	98024.9164591
2018-03-14 22:00	63.7523708796	9.574926932	60.6045653379	98020.6681211
2018-03-14 23:00	93.9231535343	9.694437059	60.6259129001	98024.2876297
2018-03-15 00:00	111.691397849	9.50360970594	60.8946462784	98005.9666918
2018-03-15 01:00	143.126542394	9.13166489879	61.0103721798	97968.7506997
2018-03-15 02:00	149.248726423	8.94279786307	61.9137839732	97937.4677602
2018-03-15 03:00	144.855087345	8.91527185537	62.646998669	97952.7044884
2018-03-15 04:00	118.892882954	8.88025175034	62.8542319901	97949.5134896
2018-03-15 05:00	92.1035386921	8.89041677904	62.9683818176	97953.2059421
2018-03-15 06:00	93.8193636524	8.98287567535	63.0555101797	97983.6190673
2018-03-15 07:00	107.399634232	9.38439889521	61.9469077356	98011.5653644
2018-03-15 08:00	107.866331747	10.0936359663	59.0931320615	98017.7147156
2018-03-15 09:00	63.0774150879	11.5115219607	50.8868155286	97992.2510795
2018-03-15 10:00	23.6742831541	11.7497123382	47.1872974393	97986.1861312
2018-03-15 11:00	18.6981310804	12.4033748732	45.4602079522	97948.1351296
2018-03-15 12:00	23.3561102577	13.1102828312	45.0024429994	97888.0556207
2018-03-15 13:00	30.2437830688	13.3187168592	45.448727973	97858.2108315
2018-03-15 14:00	33.070750128	13.1888465684	46.4395030029	97817.5923639
2018-03-15 15:00	28.4113031234	12.0979447199	48.1573407285	97768.2937465
2018-03-15 16:00	38.0955026455	11.0506903356	50.6630933389	97766.4003347
2018-03-15 17:00	57.4866869381	9.59048983567	56.2491617173	97820.9198035
2018-03-15 18:00	78.6019786709	8.7001402685	59.57052384	97833.3748332
2018-03-15 19:00	88.867014807	8.24638343468	61.2545835696	97834.5503365
2018-03-15 20:00	93.3076811211	7.65837304717	63.0475079505	97798.7202591
2018-03-15 21:00	83.604556672	7.16010472599	65.6063066421	97751.4959996
2018-03-15 22:00	83.127771902	6.69853729808	67.117831091	97714.2114273
2018-03-15 23:00	84.394182972	6.40414456592	67.7612242998	97666.2966899
2018-03-16 00:00	86.1286400494	6.65672136703	67.8096058501	97621.8536531
2018-03-16 01:00	86.6521108761	7.41805364869	66.2085632748	97572.3378063
2018-03-16 02:00	83.1666225983	7.39769699568	66.7032473475	97546.6421888
2018-03-16 03:00	79.5806692122	7.67239566921	66.4027542437	97515.9536289
2018-03-16 04:00	75.8536620836	7.8746374449	66.2905790707	97483.0353283
2018-03-16 05:00	72.0148907104	7.91359369528	67.0382407769	97463.855178
2018-03-16 06:00	66.128155297	7.7543982061	68.8401823497	97435.0906297
2018-03-16 07:00	60.8487308302	8.05991653925	68.7105166379	97373.1447293
2018-03-16 08:00	58.4453419707	8.78957147155	67.0847793545	97336.6299172
2018-03-16 09:00	57.9832407897	9.13829993994	67.4014776101	97299.8795831
2018-03-16 10:00	51.2862903226	9.77015169267	66.7579074538	97234.0235422
2018-03-16 11:00	59.6942436185	9.98950745595	67.2933605239	97160.6133102
2018-03-16 12:00	58.986360832	9.79278503397	67.9030107266	97089.9956916
2018-03-16 13:00	33.1437731359	8.42968215812	68.1540202758	97060.6173431
2018-03-16 14:00	28.5784990305	7.1944524863	68.8228685251	97027.0535316
2018-03-16 15:00	28.3540631059	6.22384936601	69.9005923374	97033.3256517
2018-03-16 16:00	35.3441051178	5.32620813589	72.3305879107	97079.9444978
2018-03-16 17:00	37.043233445	4.75307979284	71.1815324125	97163.7657998
2018-03-16 18:00	44.3601411658	3.74282909268	69.6718403698	97247.8346701
2018-03-16 19:00	45.7748224044	3.10779526245	68.1566042894	97340.5211617
2018-03-16 20:00	46.9973497268	2.7497661177	67.3659757463	97430.1881131
2018-03-16 21:00	40.9904052823	2.65165198156	65.7703471624	97527.7912917
2018-03-16 22:00	29.9625409836	2.23736105976	63.4288970441	97594.0310623
2018-03-16 23:00	27.4191484517	2.15353351917	62.8171579802	97628.5172144
2018-03-17 00:00	20.4206602914	1.87421408507	62.1155274156	97716.2683119
2018-03-17 01:00	17.1956375228	1.666591324	60.9233652166	97778.9683157
2018-03-17 02:00	17.0810701275	1.57836269882	60.4289735173	97808.0986731
2018-03-17 03:00	16.2314732487	1.17387450039	59.7517300415	97852.8145842
2018-03-17 04:00	18.570632969	0.646827147378	60.3208118576	97891.7935708
2018-03-17 05:00	21.29606102	0.471839269714	61.2514229526	97934.0588194
2018-03-17 06:00	25.2540664845	0.453181390147	60.9849242402	97967.4545548
2018-03-17 07:00	29.4132786885	0.74237758613	58.9042656263	97999.9295843
2018-03-17 08:00	28.2868806922	1.05090236858	55.8909437613	98012.8228624
2018-03-17 09:00	32.0985382514	1.22258606119	55.2754201295	97993.6189819
2018-03-17 10:00	34.8786384335	1.32785464491	55.0338303301	98036.5186193
2018-03-17 11:00	33.5552595628	1.82122592997	53.4338800637	97949.5681635
2018-03-17 12:00	31.3431010929	1.79283675957	53.6283695201	97944.356047
2018-03-17 13:00	22.3002504554	1.44832416066	50.911472601	97981.1056515
2018-03-17 14:00	20.1445901639	0.623633723576	50.9353044172	98001.7135599
2018-03-17 15:00	23.8793806922	0.182475504045	52.0685218272	97997.1997942
2018-03-17 16:00	21.8510245902	-0.0882673966605	53.4013495619	98033.0028514
2018-03-17 17:00	24.2386317187	-0.481960880826	53.8057206012	98067.6721105
2018-03-17 18:00	23.5016381865	-0.713108661736	53.3162001565	98098.912363
2018-03-17 19:00	21.532704918	-0.981791722187	54.1308457913	98118.1921029
2018-03-17 20:00	26.4055965392	-1.18899755951	54.158132418	98124.2690062
2018-03-17 21:00	33.6700141243	-1.5049324677	52.7665063227	98125.9337258
2018-03-17 22:00	25.5546845574	-1.75409768477	50.6890318011	98150.2063248
2018-03-17 23:00	21.2488559322	-2.02130318147	49.4244147762	98164.2168713
2018-03-18 00:00	16.4808286252	-2.51029742574	47.8978163021	98159.9638334
2018-03-18 01:00	16.7201977401	-3.46917640198	47.3311454014	98141.9185075
2018-03-18 02:00	19.5160875706	-4.05755562535	47.2425129556	98143.4042167
2018-03-18 03:00	18.3847698041	-4.15277216609	47.1991760743	98157.3038204
2018-03-18 04:00	17.6010781544	-4.3971754129	47.9096810425	98155.1410286
2018-03-18 05:00	17.1947834275	-4.34681722196	48.0492585616	98188.6352426
2018-03-18 06:00	21.2800188324	-2.74594294661	44.5799336339	98226.1337907
2018-03-18 07:00	25.5743879473	-1.24411462928	42.0662479749	98273.88752
2018-03-18 08:00	28.4267137476	-1.41998624392	43.7973590447	98271.7933013
2018-03-18 09:00	23.1622555648	-0.324107520455	42.4250722191	98268.1990218
2018-03-18 10:00	17.7307149362	0.713190816695	40.7790345638	98273.889826
2018-03-18 11:00	16.857345173	1.22941958003	40.1517095031	98279.1531948
2018-03-18 12:00	15.4034198543	1.30550032646	39.8856652232	98284.6468943
2018-03-18 13:00	18.2644262295	1.53215523004	39.0873790452	98284.7277776
2018-03-18 14:00	18.4536156648	0.801228600729	39.1132827948	98278.4978664
2018-03-18 15:00	18.7583378871	0.0864293592483	40.0262837041	98264.6252714
2018-03-18 16:00	20.9361657559	-0.418430344076	40.3772135194	98271.8068531
2018-03-18 17:00	19.6529781421	-0.68041985401	40.5201529907	98303.3715616
2018-03-18 18:00	19.3061101077	-0.842567079861	41.3319181507	98322.8098525
2018-03-18 19:00	19.2084972678	-0.815034596003	44.0357237214	98358.0629992
2018-03-18 20:00	17.7366286932	-1.35259671339	49.4311812004	98355.3487244
2018-03-18 21:00	19.9281826742	-1.61039524804	53.9650720971	98323.2201064
2018-03-18 22:00	21.2995103578	-1.77418711207	56.0188873217	98274.3233209
2018-03-18 23:00	18.6857438795	-2.23045229853	55.1354991895	98255.7448726
2018-03-19 00:00	18.4475235405	-2.36889145631	54.8413820255	98229.7344949
2018-03-19 01:00	17.7035969868	-2.35725691284	54.3130622371	98172.5272368
2018-03-19 02:00	18.6033145009	-2.21755199804	54.1354241525	98129.0822229
2018-03-19 03:00	24.2120687743	-2.0901837697	55.6000602265	98119.1909958
2018-03-19 04:00	28.6527966102	-2.08697818803	56.235349894	98106.0395762
2018-03-19 05:00	24.3041122534	-1.83766813073	54.9712963271	98098.162835
2018-03-19 06:00	34.8303531073	-1.50031801062	56.4388719721	98107.4656282
2018-03-19 07:00	28.1641195857	-0.670266240955	51.4192057366	98117.0593683
2018-03-19 08:00	22.8964754098	0.356772555286	47.9114416125	98127.2606304
2018-03-19 09:00	27.496489071	0.694494891422	48.2597755029	98127.6715699
2018-03-19 10:00	28.1633242259	1.36843633685	47.14685892	98130.9970382
2018-03-19 11:00	31.5202504554	2.22072496264	45.6905731411	98104.8615955
2018-03-19 12:00	30.7947313297	2.42083451781	43.9801684685	98047.8718037
2018-03-19 13:00	36.3025273224	2.2082867578	46.2076511545	98023.6974452
2018-03-19 14:00	38.9764116576	1.41415250641	49.7908755723	98000.3166877
2018-03-19 15:00	46.4890664845	1.0087798177	51.3783642842	97961.4991481
2018-03-19 16:00	56.4672540984	1.3287365542	50.3994200967	97982.8434418
2018-03-19 17:00	65.1739981785	1.29095207971	50.202484258	98006.5253539
2018-03-19 18:00	69.9044307832	1.26332877749	49.5614971784	98003.6503922
2018-03-19 19:00	64.7298406193	1.29464863655	49.1681969468	97988.040724
2018-03-19 20:00	59.2669535519	1.03830477536	50.6651711369	97967.5931583
2018-03-19 21:00	65.396284153	1.00685213499	50.3290031692	97921.9276834
2018-03-19 22:00	63.4374954463	1.3618678515	48.9968297126	97888.3250933
2018-03-19 23:00	68.0305327869	1.49903426196	49.1951351062	97865.0446543
2018-03-20 00:00	57.5361566485	1.32135167593	49.5203987735	97829.1187365
2018-03-20 01:00	56.4842577413	1.22863895892	49.757896273	97801.3567635
2018-03-20 02:00	52.6321766849	1.28793591345	50.2977339518	97775.6542193
2018-03-20 03:00	46.0103349282	1.22527861638	50.8617588901	97761.0216923
2018-03-20 04:00	41.6578415301	1.39784825261	49.4376146875	97771.8614881
2018-03-20 05:00	44.6778688525	1.71250225005	47.7537105359	97786.4603418
2018-03-20 06:00	57.9360428051	2.15557232601	47.4246893249	97804.1167014
2018-03-20 07:00	67.4998816029	2.75688338999	45.9418300043	97832.8601727
2018-03-20 08:00	45.9439116576	3.10975694227	40.5431721498	97866.5574273
2018-03-20 09:00	37.9628233151	3.66202986769	36.8986280227	97899.0350094
2018-03-20 10:00	32.9842531876	3.77831765632	34.8024728633	97941.513356
2018-03-20 11:00	34.0483469945	4.58053082536	34.5482294232	97971.0517543
2018-03-20 12:00	35.2196083789	4.90745800635	34.5189961809	98011.8607857
2018-03-20 13:00	34.8958669722	5.71264790118	32.6563601981	98045.2932117
2018-03-20 14:00	36.0901765674	5.78722824107	32.9960124712	98085.4704546
2018-03-20 15:00	32.5916008579	5.44254422498	33.4548795315	98165.436827
2018-03-20 16:00	32.8576457195	4.91178415401	32.3256423363	98251.1058514
2018-03-20 17:00	49.9294080146	4.68857474374	34.2156417104	98340.4069956
2018-03-20 18:00	63.2395355191	4.44972615232	39.0590463099	98413.7353256
2018-03-20 19:00	107.344417122	3.95067443912	41.6198789372	98476.988324
2018-03-20 20:00	195.906703097	3.36532292755	41.1312637377	98539.0600453
2018-03-20 21:00	211.609826958	3.50822382882	39.8443746204	98567.0033349
2018-03-20 22:00	217.89606102	2.93412445422	43.360782472	98617.3033297
2018-03-20 23:00	265.84390255	2.37105050118	48.4042998269	98674.9111581
2018-03-21 00:00	190.257053734	2.97984241471	50.9647180139	98720.2581313
2018-03-21 01:00	92.199640255	3.61784402185	54.9886282821	98754.9731158
2018-03-21 02:00	77.6613661202	3.93707274954	58.3466558459	98798.3905766
2018-03-21 03:00	44.4768952228	3.69136049129	60.6878347537	98840.3373098
2018-03-21 04:00	15.0577003643	3.27363880664	56.8764781226	98872.4165658
2018-03-21 05:00	12.3047905282	2.81753244635	52.0739524608	98944.7801865
2018-03-21 06:00	18.2700227687	3.81234651179	47.1279921147	99046.3275633
2018-03-21 07:00	15.36156575	4.60368666541	42.0750462154	99141.8540121
2018-03-21 08:00	16.4386523885	6.08959557979	38.8861898482	99201.1563862
2018-03-21 09:00	10.8774447676	5.54940321794	36.7386725234	99231.5783726
2018-03-21 10:00	9.56116252424	6.26006883296	37.1086500617	99237.0389598
2018-03-21 11:00	12.0712145249	7.04012585684	36.0709123175	99219.406287
2018-03-21 12:00	10.3903622422	6.98995273369	32.7646857009	99203.8004528
2018-03-21 13:00	8.76610699806	7.32810002825	30.7949752455	99207.123773
2018-03-21 14:00	11.3611801516	6.46283491419	31.7546757621	99211.6262596
2018-03-21 15:00	14.0846289441	5.80293186396	32.9009160421	99216.4257479
2018-03-21 16:00	16.7480301428	5.26991533835	34.3839633326	99253.0752864
2018-03-21 17:00	32.0872632058	4.21226508506	39.2049435465	99294.1314134
2018-03-21 18:00	42.1241256831	3.24804153562	46.1210881655	99330.0279887
2018-03-21 19:00	49.5212386157	2.61146932278	49.8323125621	99328.2486034
2018-03-21 20:00	76.9602868852	2.00881405319	52.1240744841	99331.268384
2018-03-21 21:00	161.484781421	1.63564677526	53.4002429709	99328.2333138
2018-03-21 22:00	193.338779599	1.68580228362	52.5725561713	99300.7726194
2018-03-21 23:00	196.798911658	1.5897459689	53.3365582833	99270.4995837
2018-03-22 00:00	180.779052823	1.35471998608	55.3002831911	99237.4320686
2018-03-22 01:00	182.858360656	1.3231762235	56.5060917017	99182.0913806
2018-03-22 02:00	171.895204918	1.22269047105	56.1782593313	99132.8176163
2018-03-22 03:00	118.252053929	0.841840079733	55.8908875099	99077.1704288
2018-03-22 04:00	68.5299863388	0.928827835722	53.7301748564	99011.9184171
2018-03-22 05:00	48.2277595628	2.08116817689	49.306021274	98946.8918305
2018-03-22 06:00	40.8823873318	5.69847800456	40.7152769399	98896.4608223
2018-03-22 07:00	33.5900757976	8.25704557851	35.645908791	98850.618433
2018-03-22 08:00	32.0584611317	7.53437665965	37.3761350327	98780.359579
2018-03-22 09:00	21.9905164816	8.3978748575	35.6441117833	98696.3676001
2018-03-22 10:00	18.3504803455	9.90025162021	32.3238606951	98597.6087468
2018-03-22 11:00	19.4175436277	10.7200037409	31.3795718395	98498.8227201
2018-03-22 12:00	18.6544461512	11.0572242942	30.1162103135	98398.5726351
2018-03-22 13:00	20.7836222261	10.8178144432	30.6134333511	98326.2603167
2018-03-22 14:00	23.3616698004	10.2912430594	31.4300744841	98254.8532454
2018-03-22 15:00	26.823682355	9.71908981155	32.4550555895	98205.2368783
2018-03-22 16:00	34.1416446325	8.73892719614	34.4614081414	98168.4963691
2018-03-22 17:00	55.279556672	7.69825204996	37.4247388177	98134.9195774
2018-03-22 18:00	64.5954697691	6.29706270149	43.5154704319	98114.1487894
2018-03-22 19:00	80.613459222	5.10134249948	45.5249173221	98094.3655638
2018-03-22 20:00	94.1816347905	4.57197210581	48.3700992917	98090.1717009
2018-03-22 21:00	159.824064134	4.07049168568	49.8816311724	98063.516797
2018-03-22 22:00	210.819467213	3.69418314766	52.4350445356	97991.7614863
2018-03-22 23:00	191.496571038	3.25216014919	54.1669512153	97920.4624969
2018-03-23 00:00	197.607586521	3.015684088	54.7964102148	97873.262693
2018-03-23 01:00	206.396880692	2.9283744006	53.9943291097	97839.0279539
2018-03-23 02:00	212.121138434	3.99028814059	52.9541815487	97800.2259637
2018-03-23 03:00	227.820329721	4.55131638965	52.1839625567	97745.1586632
2018-03-23 04:00	212.630236794	5.01354117897	51.4114801688	97675.1769235
2018-03-23 05:00	181.367258211	5.44708111533	51.7470651657	97642.0950126
2018-03-23 06:00	173.55349903	6.57228621748	48.612002598	97634.1092621
2018-03-23 07:00	137.705230918	7.61049423294	45.138220625	97639.3031066
2018-03-23 08:00	161.761964569	8.32737241528	44.6137415287	97639.6715629
2018-03-23 09:00	138.191252424	9.42156697129	42.2359021175	97596.4579665
2018-03-23 10:00	102.244526985	10.9517514684	39.9750740848	97544.7584525
2018-03-23 11:00	125.229403482	11.7082254439	39.2353051426	97489.9732824
2018-03-23 12:00	111.616018092	11.6518248441	40.10401408	97462.3518605
2018-03-23 13:00	85.5711324038	10.9818466892	45.217082443	97444.8215766
2018-03-23 14:00	99.8534922454	11.0544287819	45.568130217	97430.4795624
2018-03-23 15:00	109.538975697	10.5381549503	48.7627326164	97426.0535918
2018-03-23 16:00	131.031826194	9.73693836965	54.3339465538	97433.6163398
2018-03-23 17:00	105.273043363	9.01075508557	57.0977592058	97449.0165647
2018-03-23 18:00	110.585043187	8.48108464304	58.5734843272	97467.7500049
2018-03-23 19:00	126.880839062	8.2425870101	59.1051548606	97501.2958263
2018-03-23 20:00	149.119240261	8.26623038534	59.4330915226	97504.374125
2018-03-23 21:00	153.797201657	8.1945045293	60.128343529	97504.6390637
2018-03-23 22:00	161.3867266	7.84136715342	61.4194396327	97517.1329911
2018-03-23 23:00	169.244610435	7.86861702613	61.0539336908	97513.7865688
2018-03-24 00:00	173.627128503	7.76402303126	61.2939988762	97503.4011534
2018-03-24 01:00	169.684276397	7.58133345069	61.429961517	97490.9473237
2018-03-24 02:00	171.752326811	7.28176219315	62.3955813053	97488.3014036
2018-03-24 03:00	163.806233235	7.07788400953	62.8369793223	97488.7193379
2018-03-24 04:00	158.632681121	6.88079490871	62.5799759785	97494.6744919
2018-03-24 05:00	182.15577296	7.060273219	62.6510445363	97522.8809309
2018-03-24 06:00	190.477075621	7.617135716	60.2593045884	97559.4655195
2018-03-24 07:00	165.818248722	9.04093799033	53.0876922322	97593.9230181
2018-03-24 08:00	163.756349206	10.7105383961	46.3877911653	97622.5342898
2018-03-24 09:00	104.779275474	11.3147385441	38.9349405078	97639.9062336
2018-03-24 10:00	57.3193164363	12.3240000554	34.3315397917	97617.1844088
2018-03-24 11:00	24.0235961768	12.3621555498	30.3152411251	97584.5304257
2018-03-24 12:00	19.1463560335	13.0956192431	29.1572025864	97559.2088037
2018-03-24 13:00	15.8081839904	13.2345487189	29.3432616779	97548.6885601
2018-03-24 14:00	17.9338368322	13.2720249704	32.087392896	97552.9455833
2018-03-24 15:00	20.5047960403	12.4989012585	35.1525870548	97569.0908542
2018-03-24 16:00	31.7126813449	11.1920438827	37.437028028	97602.0138002
2018-03-24 17:00	47.0704653622	9.56380084053	45.6360840388	97669.3085487
2018-03-24 18:00	72.2112109995	8.4433991752	51.4741023469	97718.6641929
2018-03-24 19:00	94.1831658734	7.53741230712	54.1055231782	97744.8336543
2018-03-24 20:00	123.543605676	6.77732647098	56.12417099	97772.8752402
2018-03-24 21:00	188.488903578	5.98749526037	58.0784649156	97792.9511992
2018-03-24 22:00	229.121422968	5.19201930843	59.2886025871	97821.2190893
2018-03-24 23:00	183.190723309	4.71686107371	60.0756734915	97834.5212517
2018-03-25 00:00	175.482144809	4.44041020656	60.3348100142	97865.0272451
2018-03-25 01:00	160.566520947	4.6238092565	60.4754369428	97879.8400449
2018-03-25 02:00	137.06699718	5.23027206073	59.4904513722	97897.1721999
2018-03-25 03:00	112.493167881	5.15713632204	59.7179431496	97920.2502914
2018-03-25 04:00	121.483715847	4.68585918977	60.4522393367	97950.7390565
2018-03-25 05:00	108.469543158	5.3753665092	58.8716626249	97976.1920766
2018-03-25 06:00	71.0121893178	9.16821692132	48.4626207755	97988.7099916
2018-03-25 07:00	54.2332361031	11.1049122301	43.315287631	98030.2247917
2018-03-25 08:00	42.2871266428	10.9347878948	43.1275206547	98058.4507083
2018-03-25 09:00	32.2991082096	12.1231293467	40.1947522196	98041.5505481
2018-03-25 10:00	23.7839392388	13.0199124177	38.100181809	98025.5315803
2018-03-25 11:00	25.5884195255	13.5729427633	37.6815174581	98022.2038622
2018-03-25 12:00	24.8545570917	14.0583943337	37.1137021838	97994.4604872
2018-03-25 13:00	22.6756059054	14.4339091595	36.4218244827	97969.5720149
2018-03-25 14:00	26.9625490698	14.234471917	36.7780333196	97944.5848095
2018-03-25 15:00	29.4222094214	13.3365022516	38.2837675305	97950.2826172
2018-03-25 16:00	36.1066478921	11.7477160347	41.2087806005	97974.9742703
2018-03-25 17:00	49.6674510841	9.90878588514	45.3179808341	98008.6383181
2018-03-25 18:00	72.9585448616	8.81549346313	47.930289411	98032.8176166
2018-03-25 19:00	91.3863167636	8.02428595567	49.9486794443	98036.6690937
2018-03-25 20:00	142.677674952	7.38522588284	51.4404349977	98039.6372546
2018-03-25 21:00	156.64150802	6.65483386232	52.9441142243	98056.3464018
2018-03-25 22:00	135.486664904	6.12731229099	53.7924436527	98076.3650649
2018-03-25 23:00	120.038540749	5.35863829366	56.321341404	98089.6339179
2018-03-26 00:00	111.422126594	4.76490352817	58.0354238042	98084.7473837
2018-03-26 01:00	94.9880054645	4.42208338139	59.2082027091	98074.5460466
2018-03-26 02:00	79.8248724954	4.19797649029	60.067330161	98077.0870758
2018-03-26 03:00	70.1170005636	3.93999797259	60.5262583071	98074.0896243
2018-03-26 04:00	84.9454143898	3.77354344118	61.5232287035	98071.7423914
2018-03-26 05:00	132.96108041	5.32048649811	59.1070515912	98075.7506453
2018-03-26 06:00	146.306561784	9.3325358328	49.6552352898	98071.4389116
2018-03-26 07:00	135.173946905	11.0693428762	45.8809285359	98096.0197889
2018-03-26 08:00	111.478528759	12.6788272912	42.4482421585	98117.8964195
2018-03-26 09:00	85.2370242362	13.5896388363	40.5460036296	98120.307325
2018-03-26 10:00	82.7847499573	13.3106841276	41.3701953246	98121.191685
2018-03-26 11:00	55.8627794846	13.6299903383	39.6170145183	98092.7908973
2018-03-26 12:00	47.4511051374	14.0788894069	38.2474279862	98063.7828228
2018-03-26 13:00	53.7443889742	13.6775541422	39.4955604833	98054.2813607
2018-03-26 14:00	51.7727641236	13.7626646993	38.9272716094	98040.6765217
2018-03-26 15:00	44.9727385219	12.9824202043	39.1375724189	98037.0375439
2018-03-26 16:00	57.55786397	12.1947182315	40.3405956554	98042.8853817
2018-03-26 17:00	81.0496415771	11.4508498784	42.3715360513	98085.1402451
2018-03-26 18:00	86.9340373784	11.1847884461	44.4157372674	98106.2270337
2018-03-26 19:00	114.729163904	10.6578724046	47.199484675	98120.6372497
2018-03-26 20:00	191.554362771	10.6417692907	47.0304701854	98135.3778756
2018-03-26 21:00	216.765428345	10.4292956309	48.6234099251	98130.5477974
2018-03-26 22:00	229.918022155	10.0392658248	50.4681049352	98115.5834345
2018-03-26 23:00	227.072166402	9.51762057887	52.945584505	98126.0443907
2018-03-27 00:00	225.655676009	9.17372344345	54.7193001976	98124.0724558
2018-03-27 01:00	165.335386921	9.28833588255	56.5662041453	98113.1686746
2018-03-27 02:00	126.665776485	9.59589004026	58.1435076637	98108.9032621
2018-03-27 03:00	121.971614975	9.44666601433	61.891996801	98120.6207938
2018-03-27 04:00	98.5461924907	9.03675350874	63.7556423026	98132.7894132
2018-03-27 05:00	56.1045434514	8.55355455391	64.9334751652	98159.8202114
2018-03-27 06:00	59.1981843822	8.50981925575	64.7862414979	98191.4596079
2018-03-27 07:00	46.982218403	9.06858786966	60.6809897688	98222.8265906
2018-03-27 08:00	35.8706857042	9.36085271817	56.9230317074	98258.5360075
2018-03-27 09:00	29.0814736471	9.74720965296	54.3066777467	98287.2733954
2018-03-27 10:00	28.6551744689	11.6423863915	48.141636452	98277.7968706
2018-03-27 11:00	21.6328127667	12.5401199809	43.3228509691	98265.8182134
2018-03-27 12:00	25.2608764294	11.8255245021	44.1813662267	98259.3117788
2018-03-27 13:00	30.2167530547	10.5591064815	48.1083598631	98258.6642009
2018-03-27 14:00	32.754142429	10.0619862933	50.8924494014	98264.925989
2018-03-27 15:00	30.6065265292	9.43980633396	51.200507618	98261.1380496
2018-03-27 16:00	33.6245152477	8.79949708517	51.7979737088	98295.9469703
2018-03-27 17:00	51.7772034197	7.98160250007	54.8635571464	98314.3033733
2018-03-27 18:00	67.958725542	7.14622456604	56.6205700664	98328.2781306
2018-03-27 19:00	82.4597347083	6.67280796167	57.4506780879	98338.5617548
2018-03-27 20:00	75.1206151948	5.9834859725	57.793431549	98327.2929842
2018-03-27 21:00	79.1086532699	5.20637468865	59.7330622368	98297.784343
2018-03-27 22:00	70.0505817028	5.75561693053	59.1201275992	98277.5015525
2018-03-27 23:00	71.1625727129	5.73726860347	58.190479933	98253.0892709
2018-03-28 00:00	85.230653975	5.69222020608	58.8446132092	98212.9574161
2018-03-28 01:00	87.540040396	5.27860053933	60.371916675	98158.0739207
2018-03-28 02:00	86.4567471649	5.72129773586	60.2347686974	98132.1804891
2018-03-28 03:00	100.571779022	5.58813004218	61.5287777932	98108.425214
2018-03-28 04:00	110.75712204	5.18211587973	62.532231584	98092.0822994
2018-03-28 05:00	120.960950996	5.89873044992	61.8665795285	98084.8850192
2018-03-28 06:00	129.428723779	6.81815317249	59.7987856694	98092.1081912
2018-03-28 07:00	126.220196545	8.61804623061	55.8568402262	98071.6963688
2018-03-28 08:00	83.009407413	11.0549267442	47.5770657832	98037.4375312
2018-03-28 09:00	68.9329109063	12.4445121333	44.0695125463	97975.3753077
2018-03-28 10:00	61.8162570405	13.6862187047	41.7692911379	97906.5019598
2018-03-28 11:00	59.6184587814	14.513250227	40.2661894319	97836.104207
2018-03-28 12:00	62.3542840075	15.480096394	38.5252243941	97760.8044399
2018-03-28 13:00	61.6757479145	15.7733692006	38.2564722465	97709.912941
2018-03-28 14:00	59.2030551289	14.8851289422	42.2933998348	97676.8509884
2018-03-28 15:00	64.7882659157	14.9465615525	40.7449451302	97607.3562301
2018-03-28 16:00	69.8316777607	13.6923932229	45.1410198951	97614.3831791
2018-03-28 17:00	76.1893838539	12.3047354611	53.2414162197	97641.5508676
2018-03-28 18:00	102.475298686	11.0826625269	56.0964569668	97595.7817405
2018-03-28 19:00	113.66974313	10.8651764066	54.1560181991	97544.9734049
2018-03-28 20:00	99.9861933721	10.7136670944	51.8963690935	97480.8282295
2018-03-28 21:00	97.0199982373	10.5393816246	52.0200142124	97433.3815989
2018-03-28 22:00	87.0532346201	10.3574015452	52.9064012807	97388.1056782
2018-03-28 23:00	92.8075797638	10.2416208762	53.7744136417	97325.0828119
2018-03-29 00:00	98.6999515248	10.1374285725	54.7947055913	97254.1207902
2018-03-29 01:00	111.07193284	10.2079033638	55.8943129268	97195.777283
2018-03-29 02:00	99.2051001122	10.4293853809	60.7610225874	97147.6647637
2018-03-29 03:00	96.4615919297	10.4225571889	64.7038565862	97103.4902977
2018-03-29 04:00	106.473907104	10.4137770953	66.0517516996	97078.2827341
2018-03-29 05:00	104.446105473	10.8357025964	66.329087376	97078.6623392
2018-03-29 06:00	120.069817137	11.662020913	64.6339615446	97142.1050652
2018-03-29 07:00	67.9792584059	14.1616040917	61.906677996	97194.9475259
2018-03-29 08:00	64.8850742448	14.5302281743	60.1477129277	97288.7968029
2018-03-29 09:00	67.5914490527	15.0241298307	59.8013193093	97350.3787226
2018-03-29 10:00	36.8583802697	13.0420926503	60.752102295	97465.2948549
2018-03-29 11:00	52.9594512715	14.1651580984	55.5339362637	97499.7447941
2018-03-29 12:00	54.2014806281	15.7023221823	51.878946914	97509.2520714
2018-03-29 13:00	33.6856374808	15.8544757051	46.0325622101	97538.8401685
2018-03-29 14:00	34.1531020652	15.2659140476	44.9858157341	97559.3368861
2018-03-29 15:00	33.149005803	14.826432487	43.5910434482	97589.4933025
2018-03-29 16:00	34.0175285885	13.7861282799	43.2056771691	97669.0162879
2018-03-29 17:00	52.0068356375	12.5273578046	47.6204012022	97762.2969872
2018-03-29 18:00	56.1196289721	10.7184111644	54.592602969	97827.8274921
2018-03-29 19:00	61.9772959633	9.73828799455	58.3916698491	97883.4965277
2018-03-29 20:00	84.18452318	9.49239974664	60.0815979003	97921.2345832
2018-03-29 21:00	92.4971928433	9.79627440057	60.1479003261	97942.7824412
2018-03-29 22:00	153.299845761	9.85020320651	60.3644444809	97956.2699522
2018-03-29 23:00	229.75160409	9.91599176027	60.0646751713	97991.706984
2018-03-30 00:00	265.660316411	9.72827950126	58.7211199988	97984.891763
2018-03-30 01:00	228.990846995	8.8392589921	60.0360984851	98000.7733848
2018-03-30 02:00	179.258355368	7.80950602911	61.4841021197	98035.4054989
2018-03-30 03:00	143.116851268	7.02598384656	61.7678578968	98046.6774066
2018-03-30 04:00	108.926273577	6.40785159573	63.3368842306	98063.7810208
2018-03-30 05:00	95.1018068042	7.46480787186	61.5693553895	98082.1060546
2018-03-30 06:00	90.3015339299	13.5100250689	47.8190831277	98069.5100023
2018-03-30 07:00	36.0913259782	16.7697574969	37.5984033515	98065.0102679
2018-03-30 08:00	14.2331159861	14.9675739254	38.0409627341	98061.3549307
2018-03-30 09:00	16.6167576058	16.073818744	37.1127722154	98029.4783213
2018-03-30 10:00	15.8935061177	16.8241149836	35.0804650758	97984.269871
2018-03-30 11:00	16.1986565807	17.4115424521	33.786493339	97914.5442684
2018-03-30 12:00	14.1738301918	18.0816911291	31.817264697	97848.0417682
2018-03-30 13:00	13.7157903439	19.285464756	31.2625211272	97774.2236107
2018-03-30 14:00	17.3565352183	19.1012272772	33.1168730944	97701.5049531
2018-03-30 15:00	22.0548735119	17.7197354584	35.4895545076	97644.9390828
2018-03-30 16:00	30.9334656085	16.9052774216	38.4755157941	97603.0237177
2018-03-30 17:00	51.8706907909	16.2992919185	41.7248165953	97602.3271054
2018-03-30 18:00	74.5112172512	15.8854643517	42.1753207074	97609.5750267
2018-03-30 19:00	49.6589651071	15.7640093824	46.2114248185	97617.581529
2018-03-30 20:00	53.9336661546	15.419275085	52.0156162503	97578.0050077
2018-03-30 21:00	55.8861324458	14.8577054501	56.029601451	97521.9301517
2018-03-30 22:00	81.0907492746	14.2689424577	57.6021644442	97465.0902551
2018-03-30 23:00	72.8274364226	13.5074972419	58.8789538784	97405.024197
2018-03-31 00:00	61.6426608636	13.6190182119	59.1036698347	97344.1851953
2018-03-31 01:00	52.4890809012	13.3400506891	59.7569275784	97277.5976529
2018-03-31 02:00	48.6195212494	12.4492041356	62.2019640407	97209.8307036
2018-03-31 03:00	39.5491037599	12.2425140775	62.5065724251	97137.5778625
2018-03-31 04:00	38.752193207	12.7906799644	61.2772204241	97091.7028858
2018-03-31 05:00	42.6133256528	13.3654609999	60.4674525715	97062.5570383
2018-03-31 06:00	54.118979348	13.8732456591	61.6148011385	97035.6209883
2018-03-31 07:00	58.328046595	14.7274698014	60.5058783942	96985.1984672
2018-03-31 08:00	71.2966504523	15.7301298602	59.5197856939	96916.3846963
2018-03-31 09:00	34.0354869378	18.7510745033	53.6191512502	96865.5547942
2018-03-31 10:00	18.6374669312	19.6211885378	49.6684485225	96826.3519888
2018-03-31 11:00	19.1328290344	21.1177666939	45.4686190479	96773.1016307
2018-03-31 12:00	18.4250580612	21.0226210749	45.6172401697	96723.2953662
2018-03-31 13:00	10.0588104777	21.645647358	42.3384261712	96640.5617033
2018-03-31 14:00	9.47574404762	20.6996572229	42.7234915524	96568.1378866
2018-03-31 15:00	11.7171502976	18.8979896656	53.6807224881	96578.4117959
2018-03-31 16:00	34.8735656415	17.5718510504	61.6329408461	96504.2807676
2018-03-31 17:00	36.5689442791	16.9426831342	57.6013857155	96452.1035316
2018-03-31 18:00	45.3788029101	16.8490613869	53.2352220099	96461.374007
2018-03-31 19:00	47.1295841601	16.5055584145	54.3927862961	96418.6584657
2018-03-31 20:00	37.0075439495	16.0917881117	58.223541441	96419.3711415
2018-03-31 21:00	45.8961473534	15.3009932741	64.2524636003	96385.4560892
2018-03-31 22:00	46.176629971	14.6132113392	65.9136684257	96280.3681922
2018-03-31 23:00	48.9602790579	14.5852403907	65.8023999497	96268.9956363
2018-04-01 00:00	75.2560761222	14.3072359901	65.3864674615	96288.6197107
2018-04-01 01:00	96.8790749275	12.8609749604	66.3999902801	96277.3416149
2018-04-01 02:00	69.8605180065	12.0452507161	66.2069499893	96302.2943105
2018-04-01 03:00	62.9126643287	11.3363320574	66.2185212361	96328.9742981
2018-04-01 04:00	52.788851046	10.2025876911	65.4450140767	96390.7530799
2018-04-01 05:00	51.5259034021	9.34454454518	63.8760751787	96468.6356135
2018-04-01 06:00	55.6266437511	9.21869989781	62.8912585108	96504.1599037
2018-04-01 07:00	48.2784814031	9.26634192499	61.5532155149	96549.4347171
2018-04-01 08:00	33.1600387802	9.02752448157	59.2924167932	96604.303118
2018-04-01 09:00	38.4320421294	8.87210892077	59.1778568495	96663.8341042
2018-04-01 10:00	41.4989071038	8.84099761519	58.4061407153	96712.666362
2018-04-01 11:00	42.053732593	9.21808230987	58.899379841	96744.3603771
2018-04-01 12:00	43.1575929843	9.52210009768	56.6330337759	96797.9921406
2018-04-01 13:00	46.7368499912	9.87382253586	55.6518107693	96825.0257393
2018-04-01 14:00	37.7445807067	10.2610150004	53.6449151603	96853.7416083
2018-04-01 15:00	24.3988718491	9.67454895809	51.7762423761	96902.4101474
2018-04-01 16:00	12.4052661731	8.64600405185	52.0430866744	96939.8399991
2018-04-01 17:00	14.9532346201	7.81243262624	53.9581998459	97005.5404863
2018-04-01 18:00	16.0100079323	7.87868777884	54.5782183111	97087.0199146
2018-04-01 19:00	17.3305966861	7.99098546959	54.5496175278	97158.7809543
2018-04-01 20:00	18.2741098184	8.02728455829	54.3395214625	97210.3060934
2018-04-01 21:00	19.3817909395	7.76832816872	54.9041457648	97268.1127869
2018-04-01 22:00	14.6535827604	7.69948744629	54.3270241277	97304.278159
2018-04-01 23:00	6.90710823198	7.1932080291	55.8773898931	97377.2189997
2018-04-02 00:00	6.98341265644	7.18664223937	56.5180400431	97437.7539165
2018-04-02 01:00	13.6895513837	7.15597142068	59.2657456461	97488.0035429
2018-04-02 02:00	23.9281244491	6.89178364654	62.9175376713	97530.546349
2018-04-02 03:00	29.5178034354	7.12573548065	60.5810848122	97560.7847111
2018-04-02 04:00	24.7370659263	7.41392885422	59.8170437339	97627.3028753
2018-04-02 05:00	18.7183104178	7.59223206853	53.9690626138	97718.0098315
2018-04-02 06:00	23.3537149656	7.87485401795	51.2434136354	97806.7288396
2018-04-02 07:00	25.258231976	9.01574385692	48.9261443454	97886.9710816
2018-04-02 08:00	20.9934473096	10.7304325509	45.3918271867	97946.7042018
2018-04-02 09:00	19.6294120157	11.0098062147	44.074534342	98012.4000325
2018-04-02 10:00	19.0691073562	12.1603421712	41.7992466058	98041.4965733
2018-04-02 11:00	17.3933862434	13.4932383902	39.2008480773	98043.2562211
2018-04-02 12:00	12.0234895033	14.2547600041	34.2904458455	98027.6944712
2018-04-02 13:00	8.19285714286	14.6821744043	32.5610559665	98035.7769774
2018-04-02 14:00	9.74081327872	14.6306769056	32.9855702007	98060.8324048
2018-04-02 15:00	17.0656938044	14.3482617668	34.1666420667	98062.8024024
2018-04-02 16:00	15.8158388804	14.3633424062	35.6133285556	98069.1557275
2018-04-02 17:00	24.1453149002	12.543770764	41.1727902007	98102.8018939
2018-04-02 18:00	35.8389378538	10.5987208024	47.3541361942	98145.0546746
2018-04-02 19:00	59.589106293	9.22459315452	51.2859222165	98165.3916083
2018-04-02 20:00	77.205570245	8.39533936046	53.9275237016	98190.1129083
2018-04-02 21:00	94.8203023092	7.6322762598	55.7763186915	98178.7310467
2018-04-02 22:00	123.508558082	7.60615139484	56.4146676201	98151.4081461
2018-04-02 23:00	113.330649568	7.44975366928	57.2255905671	98122.5191144
2018-04-03 00:00	153.366609378	7.1988246835	57.842427454	98066.7278101
2018-04-03 01:00	155.219658911	7.10900026052	58.1889266955	98004.9654315
2018-04-03 02:00	131.490891063	6.96545880514	58.7334583104	97951.4266048
2018-04-03 03:00	108.410691064	7.04141398051	58.4348152149	97926.7383772
2018-04-03 04:00	97.0872818614	7.4768290934	57.221441463	97916.4958253
2018-04-03 05:00	70.1893442623	9.61812226867	52.4622000439	97915.9919152
2018-04-03 06:00	75.1543522785	12.1178565384	45.6455355846	97920.8790729
2018-04-03 07:00	55.3886695415	17.5612885021	36.3844964645	97946.9861384
2018-04-03 08:00	34.3529637897	18.121981694	36.8829227495	97971.5899245
2018-04-03 09:00	30.1563161376	20.2863199482	35.0601127527	97960.4108352
2018-04-03 10:00	9.83273237179	22.2749331095	31.7785222549	97949.0454242
2018-04-03 11:00	6.08720753205	21.8671750833	31.681177418	97892.8355944
2018-04-03 12:00	8.19464342949	22.3586804494	31.7092300392	97848.2208878
2018-04-03 13:00	5.83685496795	23.2156125637	31.4649379647	97806.297816
2018-04-03 14:00	2.90575320513	23.1714173563	30.7433436106	97802.7876909
2018-04-03 15:00	4.17427083333	22.8330659862	32.0657591011	97816.904847
2018-04-03 16:00	6.15818910256	21.5562832748	34.3430075728	97827.2458558
2018-04-03 17:00	8.29529596561	19.9227321186	36.6175055446	97871.7204296
2018-04-03 18:00	24.2544890873	18.3222116206	40.6600466665	97925.9516235
2018-04-03 19:00	34.1768146495	17.4421172263	43.1007588579	97954.6528071
2018-04-03 20:00	44.2183649087	15.7962369107	48.1259512092	97980.2724657
2018-04-03 21:00	49.539733743	14.5113192477	51.1368482764	97988.9032861
2018-04-03 22:00	39.508004779	13.9347974091	52.825715472	97970.2602937
2018-04-03 23:00	31.3193676395	13.556630928	54.2408216099	97958.1166747
2018-04-04 00:00	60.4661204984	12.6854251244	56.1004143041	97931.4842896
2018-04-04 01:00	70.8049240485	12.0922674374	57.1125304223	97922.0952509
2018-04-04 02:00	51.03661461	11.6614246547	57.638029996	97900.9340439
2018-04-04 03:00	44.4175379422	11.1849406796	59.3116111716	97895.1682119
2018-04-04 04:00	53.5725251749	11.0835350414	59.4110166014	97872.3921244
2018-04-04 05:00	43.9666026626	12.8330290392	56.2549726167	97890.092216
2018-04-04 06:00	37.6300464563	18.5584075598	42.9123824105	97870.7410052
2018-04-04 07:00	19.1841117852	22.6464924929	36.0025501713	97837.3264032
2018-04-04 08:00	14.3647195513	22.3250536305	37.0547529112	97819.4207429
2018-04-04 09:00	12.0761979167	23.9540213828	34.9086926365	97787.3794071
2018-04-04 10:00	6.38596955128	24.9070700842	31.8115655474	97742.0172395
2018-04-04 11:00	8.6403525641	24.6028087674	32.3099741524	97724.986149
2018-04-04 12:00	10.5791185897	24.6789724832	32.4763107156	97697.0263678
2018-04-04 13:00	12.1525721154	24.0325629167	33.8440810634	97660.9775876
2018-04-04 14:00	10.1004487179	24.0736726774	33.8410471501	97628.4378734
2018-04-04 15:00	10.3483293269	23.5946450199	34.5727555884	97597.4783854
2018-04-04 16:00	11.5167628205	22.3277502756	37.4340665408	97584.9697085
2018-04-04 17:00	16.9630469068	20.2667842891	41.5086616421	97594.0519524
2018-04-04 18:00	13.8324859458	19.0782747475	41.997749675	97609.8588645
2018-04-04 19:00	34.1976190476	17.8455878775	45.2613712746	97604.3840976
2018-04-04 20:00	31.1033936839	16.9960961005	47.1954875811	97593.2844271
2018-04-04 21:00	35.8838069636	15.9869647078	49.2501651697	97595.7151047
2018-04-04 22:00	27.5415173238	15.3443229757	50.6778027481	97571.5461082
2018-04-04 23:00	23.904104796	14.8142068954	52.6206184666	97563.4366329
2018-04-05 00:00	13.4312126643	14.4909336182	53.8800632419	97554.9479335
2018-04-05 01:00	13.9608892302	14.4082883537	55.119146783	97594.524634
2018-04-05 02:00	19.2976147807	14.7154323058	55.1649025092	97590.4525549
2018-04-05 03:00	13.958438332	15.0119003592	55.637291956	97627.3952549
2018-04-05 04:00	11.8044760198	15.2995923141	55.9035791294	97688.8296793
2018-04-05 05:00	11.8014768945	16.3936139689	54.2493485052	97726.1166226
2018-04-05 06:00	12.3388847553	18.5452662319	49.4656122917	97771.0103663
2018-04-05 07:00	13.1726497634	21.6471896209	43.3241714829	97828.1969659
2018-04-05 08:00	10.9174963752	21.0576585503	45.387349828	97845.6374603
2018-04-05 09:00	8.32952323718	23.0592226858	41.2414646073	97859.0253246
2018-04-05 10:00	6.68920272436	24.1982435096	37.6525326299	97864.1953408
2018-04-05 11:00	6.30587740385	24.3879239238	36.0355678471	97864.5738168
2018-04-05 12:00	4.99840544872	24.4306732589	34.3135533271	97827.3627851
2018-04-05 13:00	3.81467147436	24.3221184005	32.8323257886	97817.0992355
2018-04-05 14:00	5.07718349359	23.5130681106	34.9087683702	97841.7331784
2018-04-05 15:00	5.84393830128	22.8531139723	36.3334920396	97878.737315
2018-04-05 16:00	8.69161458333	21.7542307535	39.0038653396	97924.4457694
2018-04-05 17:00	17.2939175061	20.522968709	42.7093134435	97970.2489918
2018-04-05 18:00	19.8386574074	19.7741715565	44.8898922637	98032.6559795
2018-04-05 19:00	37.1811053241	18.98697442	45.2072699095	98090.6636319
2018-04-05 20:00	35.5735077712	18.2516352736	46.8535203091	98142.6667977
2018-04-05 21:00	19.9407696759	16.9495718028	51.0123304634	98252.4150498
2018-04-05 22:00	9.37598179617	15.9711802031	53.7675973387	98358.4320223
2018-04-05 23:00	12.9099206349	15.2005905139	56.4864364075	98432.7456443
2018-04-06 00:00	13.1901220345	14.4161113286	57.2874684177	98520.1010744
2018-04-06 01:00	16.8754053593	13.9114646619	58.1020965268	98611.9143152
2018-04-06 02:00	18.5812041304	13.3211591086	55.2067821299	98696.1247468
2018-04-06 03:00	16.5392025947	12.6056495714	52.3575788469	98808.9384711
2018-04-06 04:00	18.9641406383	11.9136863419	54.3016073047	98915.3589939
2018-04-06 05:00	28.9280935313	12.1852509297	54.5895110504	99003.2557422
2018-04-06 06:00	28.4633939239	12.7828808998	53.2540780188	99082.4971238
2018-04-06 07:00	36.9083418672	12.7472247437	53.3930064105	99167.6825104
2018-04-06 08:00	14.6117938215	13.5988716168	48.4137520385	99235.7689565
2018-04-06 09:00	11.2708824031	14.630789425	44.895277999	99280.6072156
2018-04-06 10:00	12.1884152586	15.321663339	41.0828567173	99263.7525888
2018-04-06 11:00	7.6796932337	15.4719866184	34.5454265779	99228.2495337
2018-04-06 12:00	4.90301752646	16.336980529	31.3699286251	99208.3922301
2018-04-06 13:00	3.42573578042	16.5904572646	26.4536967276	99183.1300019
2018-04-06 14:00	3.78829365079	16.310793231	24.1092396574	99172.9991881
2018-04-06 15:00	6.27764710275	16.229512598	25.10562318	99177.5755071
2018-04-06 16:00	6.8520395972	15.3911530345	26.8564117735	99204.9575091
2018-04-06 17:00	10.1174091142	13.938716406	30.1139395805	99262.8204884
2018-04-06 18:00	25.7319593787	11.9556600169	35.9015722584	99348.4600165
2018-04-06 19:00	46.7498724115	10.6983670731	39.3226397988	99390.6153811
2018-04-06 20:00	54.6306848228	9.6870567682	43.3659209923	99401.9320373
2018-04-06 21:00	61.1710382514	8.85133673973	45.5885475936	99426.6076259
2018-04-06 22:00	77.7021020624	8.19382949281	46.7580681671	99447.4261304
2018-04-06 23:00	80.0208663846	7.486621535	48.9650769484	99459.9324804
2018-04-07 00:00	89.4286136083	6.82481601533	50.9756379135	99435.2743301
2018-04-07 01:00	74.4034902168	6.75232675381	50.1267405439	99404.8547944
2018-04-07 02:00	59.6497884717	6.20106703295	51.684278779	99396.6714179
2018-04-07 03:00	49.105918598	5.74969336456	52.7705877562	99372.7347799
2018-04-07 04:00	36.995033492	6.83951222533	48.309862699	99346.5037436
2018-04-07 05:00	37.7627536031	9.8136979047	40.8192292598	99355.6340896
2018-04-07 06:00	32.1142869144	15.5662157599	30.782800375	99329.5945809
2018-04-07 07:00	19.8844858071	17.7866964552	27.6385082881	99322.0364324
2018-04-07 08:00	16.7899810921	15.8044506084	30.2936998969	99325.1491221
2018-04-07 09:00	14.5400338955	17.4083165798	29.9474882893	99296.1995383
2018-04-07 10:00	13.2072999339	18.8487919432	32.2776932135	99236.4952511
2018-04-07 11:00	16.9659102183	20.3947799443	32.1934465115	99183.2602058
2018-04-07 12:00	18.9387553419	20.9087542123	32.3053975807	99128.8903957
2018-04-07 13:00	15.6028926282	21.3474472006	32.3209869746	99073.465315
2018-04-07 14:00	15.5257692308	21.7884299045	32.0571720168	99002.2468705
2018-04-07 15:00	16.3075961538	22.0233985482	33.3252262272	98979.9217187
2018-04-07 16:00	19.0271199634	21.4625191431	37.2712068186	98958.9194788
2018-04-07 17:00	22.5912243717	20.0305999167	43.4690366538	98957.9651233
2018-04-07 18:00	34.3125124008	18.5491078494	48.9391752593	98993.9562574
2018-04-07 19:00	48.1273065476	17.415167619	52.6549575213	99015.3972643
2018-04-07 20:00	51.6317253638	16.5318955122	54.9350591475	99005.2140037
2018-04-07 21:00	48.6595560783	15.7803912777	56.8674138261	98990.9637313
2018-04-07 22:00	49.8485535074	14.9890710655	58.8835498728	98985.864671
2018-04-07 23:00	53.9595408773	14.3175493868	60.3926653383	98951.3339015
2018-04-08 00:00	63.8081199863	13.5313640862	62.9176134739	98898.8866741
2018-04-08 01:00	57.8329877112	13.2374314464	62.8362690965	98862.1379431
2018-04-08 02:00	53.1331498549	13.0172897282	63.7711125883	98831.2105147
2018-04-08 03:00	48.1023405218	12.6171615799	63.9869608867	98824.8713946
2018-04-08 04:00	54.900499232	12.0258922841	64.9260729857	98823.7397937
2018-04-08 05:00	50.7048717785	14.5657527374	60.0715096885	98807.0016499
2018-04-08 06:00	38.6658523479	19.5507907296	47.0217803	98775.4015401
2018-04-08 07:00	26.5881117725	21.4014221601	43.3128978998	98730.0725951
2018-04-08 08:00	15.3667067308	22.337298676	40.5826620374	98690.0206056
2018-04-08 09:00	11.226630609	24.0693973957	36.564677701	98626.3670067
2018-04-08 10:00	11.1058293269	25.1418366867	34.6910536463	98551.7985093
2018-04-08 11:00	10.7645841832	25.7444615218	33.028423442	98473.7048702
2018-04-08 12:00	9.78245143745	27.3655056263	29.7775059469	98359.1380801
2018-04-08 13:00	11.2501087801	27.0783240924	28.5625063362	98258.9308498
2018-04-08 14:00	11.1958313908	26.8530920986	28.3533197332	98180.1233821
2018-04-08 15:00	9.37857808858	26.206332912	29.1738246828	98105.7851922
2018-04-08 16:00	9.30014605186	25.1213906748	31.1046400063	98071.0980489
2018-04-08 17:00	11.4509775641	23.469055327	34.5727004746	98069.2008213
2018-04-08 18:00	17.3021674679	22.0935092523	37.2378962448	98100.5664372
2018-04-08 19:00	25.7784425239	20.9170384156	39.9886567616	98121.1891026
2018-04-08 20:00	19.8928406085	19.8199842904	42.6062181616	98130.733224
2018-04-08 21:00	19.9521618717	18.1705112443	46.9850713872	98124.111743
2018-04-08 22:00	24.9295634921	16.6652489776	51.1765486923	98123.1905017
2018-04-08 23:00	23.9406390009	15.8411668142	53.2820609223	98103.6413511
2018-04-09 00:00	21.1149172214	14.890375104	55.887743267	98071.2540408
2018-04-09 01:00	20.363099505	14.6298137142	56.8764239837	98024.2545084
2018-04-09 02:00	18.4226361154	14.4948196075	56.8291715476	97991.9116304
2018-04-09 03:00	19.1688075494	13.6874784118	58.1019099632	97965.6934971
2018-04-09 04:00	22.0028161802	13.5686860979	58.6176667176	97971.061072
2018-04-09 05:00	25.5488479263	16.9082281493	51.3436987565	97942.7103411
2018-04-09 06:00	15.7178846154	24.9140511619	34.4806895305	97896.8621263
2018-04-09 07:00	10.6921295892	27.8505753828	29.0527955918	97883.2561149
2018-04-09 08:00	10.7486997378	25.8692288448	32.4875605172	97873.326726
2018-04-09 09:00	9.44402097902	27.1989336454	29.9271395081	97843.8584452
2018-04-09 10:00	8.84559440559	28.2765875258	29.0175490525	97816.1480914
2018-04-09 11:00	9.32117715618	29.0121135196	28.5784413834	97770.0347889
2018-04-09 12:00	8.94210567211	29.2913763496	28.3439380386	97733.4394331
2018-04-09 13:00	9.12908702409	29.2023223557	28.0441874187	97698.0343669
2018-04-09 14:00	9.60486402486	28.6412631681	28.6325929964	97665.3959297
2018-04-09 15:00	10.335959596	28.12166058	28.6978067539	97634.7583599
2018-04-09 16:00	11.7974864025	27.0332319993	30.4835906329	97608.8670225
2018-04-09 17:00	15.3003719891	24.9555811987	34.8518599825	97621.3953612
2018-04-09 18:00	20.7344391026	22.4546740761	39.72860228	97664.1527393
2018-04-09 19:00	21.445734127	20.9513676068	43.0218648503	97717.385548
2018-04-09 20:00	41.2505332341	20.1955201982	43.2456285851	97750.5288104
2018-04-09 21:00	39.7715029762	19.740802985	43.4478045697	97762.3368094
2018-04-09 22:00	30.0421420304	19.3311135174	45.3240292291	97771.0736799
2018-04-09 23:00	28.8114045966	18.3891869368	48.1368091185	97777.6450781
2018-04-10 00:00	28.744932209	17.9625514755	51.2432320562	97781.5150002
2018-04-10 01:00	30.226541832	17.4717659338	53.6200892207	97791.9802881
2018-04-10 02:00	32.9656208664	17.1724428553	54.8516724846	97793.136238
2018-04-10 03:00	32.7357376092	16.473419548	56.450200564	97799.4273227
2018-04-10 04:00	29.5745218361	16.0194625365	58.3012821665	97823.5979643
2018-04-10 05:00	34.7546213624	18.3332182282	53.4460529667	97838.4372513
2018-04-10 06:00	36.543202966	24.7461860558	38.2677759636	97823.2110729
2018-04-10 07:00	17.1314350233	27.6187568549	33.34264124	97841.9294159
2018-04-10 08:00	10.3248918269	25.1294812715	35.715143001	97884.8869861
2018-04-10 09:00	4.62366015929	25.7228369173	32.3653000228	97893.5086475
2018-04-10 10:00	4.55130281177	26.1516636032	31.5362948502	97907.2734096
2018-04-10 11:00	5.30853535354	27.0134227235	30.3514337675	97888.3041989
2018-04-10 12:00	6.12496891997	27.0819398938	30.2322205248	97872.7796301
2018-04-10 13:00	5.84639847999	26.3298353254	29.9882033321	97857.5642948
2018-04-10 14:00	6.2817262772	25.0786301173	31.1576925442	97787.9080319
2018-04-10 15:00	7.38229967949	24.4711183213	32.9288367609	97760.3671378
2018-04-10 16:00	9.0808213141	23.4802528662	35.3369562563	97770.7001574
2018-04-10 17:00	8.04320112179	21.7504991031	35.9694443828	97795.3770601
2018-04-10 18:00	11.8256572421	20.1295901821	40.9785639908	97859.5256804
2018-04-10 19:00	17.5539599868	19.4518344156	45.1940733474	97884.9035067
2018-04-10 20:00	14.6740823413	19.8678782639	44.5488610233	97893.9054193
2018-04-10 21:00	13.4381241733	19.2856803576	45.7412785062	97904.1363048
2018-04-10 22:00	21.2810019841	17.7842764292	50.2906200023	97899.0681037
2018-04-10 23:00	39.6585689484	18.033947272	50.4642818235	97908.3159591
2018-04-11 00:00	52.2094659392	18.1180125386	50.1290358794	97903.9478714
2018-04-11 01:00	47.2469122024	17.5134057607	50.9168001243	97888.4069318
2018-04-11 02:00	41.7302662037	16.91017151	53.2542315968	97879.2308782
2018-04-11 03:00	44.3606226962	15.9197763201	55.1328568434	97868.5930682
2018-04-11 04:00	46.6369132958	15.2326006968	56.8190471264	97898.8567991
2018-04-11 05:00	35.9815740207	18.0572787969	50.3645580967	97938.952829
2018-04-11 06:00	20.4515583664	21.5516007175	42.0379314492	97945.172262
2018-04-11 07:00	14.4776161859	23.1698227685	38.155827113	97972.1090545
2018-04-11 08:00	12.290068109	23.573924094	37.5582852148	97984.990727
2018-04-11 09:00	6.06035657051	25.1370677735	32.7804410893	97974.8718253
2018-04-11 10:00	3.30310496795	26.1675607785	29.6201513553	97959.845349
2018-04-11 11:00	2.74519752817	26.479399364	29.7517384839	97944.6915508
2018-04-11 12:00	2.92116938617	26.8710446668	29.6753282864	97917.3419707
2018-04-11 13:00	3.51306138306	26.7913732539	30.4965274446	97885.390655
2018-04-11 14:00	2.81349431818	26.2362124946	30.9902201175	97869.66888
2018-04-11 15:00	2.22575320513	25.8377308603	31.9326436733	97862.5428649
2018-04-11 16:00	2.1096474359	24.3074442052	34.0793936812	97877.5544034
2018-04-11 17:00	1.9802641687	22.5447826153	38.235494339	97910.8689724
2018-04-11 18:00	3.29376240079	20.2568705527	43.5147787838	97956.3016305
2018-04-11 19:00	12.416087963	19.0403599066	47.4262407174	97991.0558499
2018-04-11 20:00	30.1789723876	18.2054771012	49.4591789405	98002.2639868
2018-04-11 21:00	35.2339079034	17.3147391449	52.3184444532	98010.0315808
2018-04-11 22:00	37.1748795923	16.5636186516	53.7523715408	98007.8465415
2018-04-11 23:00	35.8197772657	15.6774142787	55.8522626442	98005.7492939
2018-04-12 00:00	33.7456391876	15.0706563875	57.2442611814	97989.9364251
2018-04-12 01:00	36.911187916	14.6079457508	58.129493016	98009.0758585
2018-04-12 02:00	46.978400751	14.2633011397	58.4464067936	98016.4887601
2018-04-12 03:00	54.6724847516	13.6388558489	59.8801813102	97996.8040349
2018-04-12 04:00	52.6198071343	13.8701138286	59.3389748862	98018.5261863
2018-04-12 05:00	49.4356586822	16.7879159217	52.0258748646	98030.6997618
2018-04-12 06:00	42.1847273733	22.012569586	40.5304550068	98019.664742
2018-04-12 07:00	39.1139463141	25.54476606	34.7221365709	98012.9954084
2018-04-12 08:00	23.7965504808	24.7513474825	36.0053839111	98008.9730774
2018-04-12 09:00	11.1984273019	26.4172201543	32.1561941043	97961.2174059
2018-04-12 10:00	8.66678710179	27.6149666843	29.1031582786	97902.2800818
2018-04-12 11:00	7.85121600622	28.4918930643	27.775400998	97847.0808961
2018-04-12 12:00	8.70645299145	29.3193280115	28.1099396399	97793.5020412
2018-04-12 13:00	9.93181041181	29.5268735383	28.67962324	97739.7530103
2018-04-12 14:00	10.0168181818	29.6898481984	28.2295841045	97690.604749
2018-04-12 15:00	10.1424475524	29.5660885939	27.5969765187	97657.4997861
2018-04-12 16:00	10.1447746698	29.1023888946	27.770839132	97655.69422
2018-04-12 17:00	11.3021981838	26.6626037629	31.7277699181	97697.193817
2018-04-12 18:00	15.72375	24.2096507219	36.5321650008	97770.2368204
2018-04-12 19:00	21.0705088141	22.4468104507	40.8610671697	97817.2691124
2018-04-12 20:00	25.2570394536	21.232958119	45.2328519497	97812.9648921
2018-04-12 21:00	31.0817791005	20.3724702863	47.4963843905	97834.8401777
2018-04-12 22:00	31.9624710648	19.4241379559	50.04795307	97857.3044931
2018-04-12 23:00	39.0010706019	18.5304437538	52.7819625072	97858.5992594
2018-04-13 00:00	40.9505828373	17.7546708224	55.6224816329	97853.8040581
2018-04-13 01:00	42.6199032738	17.0525779141	57.7303808471	97857.7166117
2018-04-13 02:00	45.1770543981	16.9640640124	58.5960514018	97817.5554152
2018-04-13 03:00	48.3832196194	16.8872682861	59.3743678803	97813.5152869
2018-04-13 04:00	54.7153191138	18.1049367764	58.1973915304	97819.834598
2018-04-13 05:00	56.9569237765	20.0818101019	54.3978701303	97840.9628612
2018-04-13 06:00	50.1645261625	21.7685536523	51.9199040441	97874.8232025
2018-04-13 07:00	48.8252367424	26.9030305209	40.0776207214	97927.1601895
2018-04-13 08:00	17.2011298077	25.6778893343	42.2989549099	97952.0942025
2018-04-13 09:00	11.7553488005	26.9232744365	39.712060623	97973.7343015
2018-04-13 10:00	12.1750971251	27.537772208	37.6534443405	97999.9006736
2018-04-13 11:00	7.7950971251	27.1648298678	35.328095173	97997.0826732
2018-04-13 12:00	7.04797676282	25.3715361019	38.7327107673	98061.9432564
2018-04-13 13:00	7.3608213141	24.1221888434	42.0789059819	98074.2105225
2018-04-13 14:00	9.13885416667	24.7026377859	41.3090934738	98058.6249308
2018-04-13 15:00	9.61243589744	24.725511138	41.2773842467	98012.3526235
2018-04-13 16:00	10.6797355769	23.5617334138	44.8357834173	98059.6598552
2018-04-13 17:00	14.3331770833	22.0351869507	50.2202463059	98162.1211331
2018-04-13 18:00	16.4396990741	20.4591426991	54.0826772429	98277.7727077
2018-04-13 19:00	19.524301422	19.0425843669	55.2485568331	98369.3810324
2018-04-13 20:00	20.6228670635	17.7848593974	56.0289232569	98432.0555274
2018-04-13 21:00	20.8798569775	16.9825843042	57.2150721159	98505.668889
2018-04-13 22:00	9.78204778439	17.1295989262	54.0176048841	98544.5295451
2018-04-13 23:00	5.30580357143	17.2211157636	51.7770021163	98588.8092712
2018-04-14 00:00	5.23676421958	16.6280259814	53.5570513196	98627.3409329
2018-04-14 01:00	5.68002218809	15.5502647453	56.4446459102	98642.2741039
2018-04-14 02:00	5.75196279229	14.8541063952	58.0534229153	98684.7556433
2018-04-14 03:00	5.84628044766	14.1991188254	59.7640041383	98760.8391601
2018-04-14 04:00	6.57702679638	13.9816300081	60.2495509812	98841.1575344
2018-04-14 05:00	7.98108732292	18.1220512039	48.9111887389	98913.4764198
2018-04-14 06:00	5.99573571683	22.7488410946	38.4706213584	98969.3625559
2018-04-14 07:00	3.27988684926	26.9167326553	31.7017869838	98994.1015154
2018-04-14 08:00	1.05064503205	22.8024327988	36.8902837403	99044.7334559
2018-04-14 09:00	0.611201923077	23.6846591816	35.2471964918	99065.3326759
2018-04-14 10:00	0.599411057692	24.5180021801	34.3706478236	99061.500895
2018-04-14 11:00	0.56945864899	24.8910720331	33.804808171	99065.7328028
2018-04-14 12:00	0.427474140443	25.5671845501	32.2689639515	99067.2173508
2018-04-14 13:00	0.719169094794	25.4498278158	32.0310137405	99045.8871507
2018-04-14 14:00	0.840072115385	25.3899236428	30.7424559483	99018.5881229
2018-04-14 15:00	0.937920673077	25.1156212608	30.7087650087	98989.7938423
2018-04-14 16:00	1.02513221154	24.359810708	30.8229610766	98984.0305695
2018-04-14 17:00	1.52919871795	22.4536349416	36.9657194713	99010.2398722
2018-04-14 18:00	7.18307291667	20.0599654447	43.6762311754	99063.469751
2018-04-14 19:00	15.9031704696	18.6275044349	48.3764503135	99107.8348761
2018-04-14 20:00	16.5232762897	17.3761124674	51.6901031362	99104.1497459
2018-04-14 21:00	25.5326967593	16.7158258166	52.7514393764	99075.0666244
2018-04-14 22:00	30.5214575066	16.6303857445	52.0881857357	99056.2497678
2018-04-14 23:00	26.5257467145	15.8836851987	54.5067019888	99018.9867272
2018-04-15 00:00	26.1007125789	15.0801923895	57.019621506	99018.2451134
2018-04-15 01:00	25.5077274279	14.4269273621	58.5185324339	99025.9553304
2018-04-15 02:00	24.075640041	14.4974262697	59.1772825192	98965.4256809
2018-04-15 03:00	28.3820745991	14.1095623843	60.0565708374	98929.3011913
2018-04-15 04:00	30.3863799283	14.4234577901	60.6195291736	98909.6161371
2018-04-15 05:00	30.332531682	17.9494847116	51.971500303	98876.2393973
2018-04-15 06:00	28.6116856176	22.8742800697	40.4130417952	98814.9545376
2018-04-15 07:00	16.4847372766	27.9814215562	31.434400464	98796.0022434
2018-04-15 08:00	11.3174923514	26.4472662319	33.219992137	98777.4878066
2018-04-15 09:00	10.2585780886	27.5229313888	31.6334816886	98707.3937001
2018-04-15 10:00	10.6724397824	28.5445556215	30.7010400676	98644.9974984
2018-04-15 11:00	10.3551709402	29.0119095522	29.8777828239	98614.3404165
2018-04-15 12:00	9.47685703186	29.4779196505	29.1489587011	98534.2963804
2018-04-15 13:00	8.39522144522	29.3115983982	27.4391328718	98415.1472911
2018-04-15 14:00	10.4095804196	28.2738709452	28.3762413794	98352.9346969
2018-04-15 15:00	8.04966588967	29.0495969258	27.1390155856	98293.7052972
2018-04-15 16:00	7.42387334887	27.9236263846	30.0978431119	98259.451812
2018-04-15 17:00	8.30212412587	25.6784988375	33.5731698749	98268.7549423
2018-04-15 18:00	10.4614182692	24.3455631719	36.385122761	98275.4808932
2018-04-15 19:00	12.1814903846	23.4225743699	37.938108681	98284.6758537
2018-04-15 20:00	12.2788661859	23.1417911054	38.9908194571	98268.0516201
2018-04-15 21:00	14.0950520833	22.4262931336	42.8071660254	98267.5608438
2018-04-15 22:00	16.8942307692	22.033113894	45.6773684327	98232.4850568
2018-04-15 23:00	18.8747211411	21.4989308377	47.1798850094	98183.1333275
2018-04-16 00:00	21.2528804182	21.319619132	48.9437961606	98158.0819768
2018-04-16 01:00	21.6406952712	20.9749316806	50.5317210522	98151.8176778
2018-04-16 02:00	22.7442832341	20.7044917206	51.5187296949	98142.4450345
2018-04-16 03:00	23.6985850484	20.6841783207	51.2177417202	98156.859918
2018-04-16 04:00	21.4531291336	20.7606040755	54.7822134702	98211.873734
2018-04-16 05:00	27.0113375051	20.4867051762	62.7548292999	98268.457808
2018-04-16 06:00	28.7511119378	20.534220777	66.2049195505	98305.2904247
2018-04-16 07:00	24.3650319877	21.4198386056	67.0579878307	98209.043076
2018-04-16 08:00	23.1766025641	23.9156298498	58.3611113367	98150.7370704
2018-04-16 09:00	20.7245510392	26.4511667878	49.2586549109	98116.9242336
2018-04-16 10:00	17.7599222999	28.398217686	44.2079017148	98095.2141974
2018-04-16 11:00	16.4274864025	29.4944576775	39.5843501076	98077.0848056
2018-04-16 12:00	14.3556798757	29.8295612946	36.3030506001	98082.1780202
2018-04-16 13:00	16.7066938617	28.136915679	41.8171406976	98109.2821107
2018-04-16 14:00	17.1957886558	27.1372157404	43.1714602129	98138.0238532
2018-04-16 15:00	17.4675400641	24.2859899494	53.7437375901	98191.0390122
2018-04-16 16:00	21.3830608974	22.8640443894	56.6701028666	98205.3180913
2018-04-16 17:00	31.1286858974	22.4033755263	57.9031447614	98255.5305526
2018-04-16 18:00	33.2804527244	22.0728868313	59.2285038481	98324.0307896
2018-04-16 19:00	37.2355008013	21.5605234673	61.6296727502	98377.9639634
2018-04-16 20:00	42.4536111747	20.9798093182	66.1093457729	98413.5264194
2018-04-16 21:00	46.8076651531	21.0269562713	63.7728703419	98442.2808958
2018-04-16 22:00	42.9289220849	21.0980679324	61.1112519812	98477.1236567
2018-04-16 23:00	43.0396316646	20.7741071456	61.4120466201	98546.4930423
2018-04-17 00:00	29.6855287826	19.800099717	62.6704723191	98594.1115985
2018-04-17 01:00	46.1143642526	19.2523075901	64.5950970934	98653.5362543
2018-04-17 02:00	48.9842344577	18.8630203722	65.1148983429	98700.7207533
2018-04-17 03:00	40.1239479036	18.3984876582	67.4121360301	98737.8729513
2018-04-17 04:00	56.1413690476	18.2426115935	67.9542811884	98804.5944927
2018-04-17 05:00	56.7596767526	18.6358005963	65.6392096708	98907.3556456
2018-04-17 06:00	62.8179439484	18.9041021473	64.144679258	99008.4443165
2018-04-17 07:00	52.2462590939	19.1888245208	61.8454674558	99091.846705
2018-04-17 08:00	48.1062417328	19.4791292968	60.3218392491	99151.017974
2018-04-17 09:00	45.6997388202	21.3600147212	54.660853172	99213.6369093
2018-04-17 10:00	33.8119150641	21.9611828557	49.6303633865	99250.4923007
2018-04-17 11:00	11.7554246795	22.8530361708	44.336557458	99287.5364644
2018-04-17 12:00	11.7080128205	23.6985096541	41.5845920119	99300.4208746
2018-04-17 13:00	14.0986057692	23.6176930185	41.6826963785	99317.2560989
2018-04-17 14:00	16.4312299679	23.7363543553	41.6184540957	99345.1091149
2018-04-17 15:00	17.7932692308	22.7422521635	42.500724972	99393.137653
2018-04-17 16:00	22.3871594551	21.633590887	44.152135035	99429.5734704
2018-04-17 17:00	14.8974853098	20.1359896189	47.2990108531	99501.7756359
2018-04-17 18:00	17.6556836971	18.5308453292	52.8053074004	99578.9423073
2018-04-17 19:00	28.3494791667	17.2895668022	57.344560466	99665.617138
2018-04-17 20:00	39.5110821759	16.6264495097	60.4388957178	99728.3769498
2018-04-17 21:00	48.7744424977	16.255536663	62.1275261448	99760.1511573
2018-04-17 22:00	49.244776599	15.4299793211	64.3365335955	99807.569087
2018-04-17 23:00	47.2856060121	14.7584501913	65.8865581488	99845.9134109
2018-04-18 00:00	52.9596219491	14.220055245	67.1949594515	99859.3271207
2018-04-18 01:00	50.572593446	13.5322133544	67.1645804919	99874.6321952
2018-04-18 02:00	55.9390382318	12.7512958951	67.5141948994	99908.6952929
2018-04-18 03:00	59.758499527	12.2518377284	67.7421372214	99958.8422627
2018-04-18 04:00	62.5436593275	12.6245287786	66.5592881669	100004.335336
2018-04-18 05:00	71.9855241402	15.8482075023	61.8686771896	100045.129347
2018-04-18 06:00	66.6020082926	21.1003939712	51.1151666694	100057.876592
2018-04-18 07:00	38.0356019328	26.0491260036	36.4129734639	100069.587238
2018-04-18 08:00	23.6958133013	22.6095418312	41.5537427754	100104.485151
2018-04-18 09:00	16.5692748397	22.9825230577	39.1322120431	100099.292229
2018-04-18 10:00	14.5577644231	23.4037365095	38.3623302568	100068.521089
2018-04-18 11:00	11.1365144231	23.9141800689	34.2763984239	100036.97442
2018-04-18 12:00	5.91130608974	24.7742274809	29.7511980129	100001.846059
2018-04-18 13:00	5.81923076923	24.9627764086	27.7629307432	99962.0632272
2018-04-18 14:00	9.29631046037	24.9070827464	29.8427512106	99945.5704922
2018-04-18 15:00	10.7100160256	24.525172167	31.3267849712	99935.3477631
2018-04-18 16:00	7.796875	23.8818273933	32.2696428489	99925.1596358
2018-04-18 17:00	7.52895833333	22.0967429268	36.9792209281	99924.1652227
2018-04-18 18:00	10.3117724868	19.8858450344	43.0362492054	99965.3070529
2018-04-18 19:00	16.0865575397	18.5035567577	48.4157911697	100007.882384
2018-04-18 20:00	22.816827877	17.1980849307	52.3968760837	100011.252042
2018-04-18 21:00	29.7200272817	16.4160722808	54.9116591498	100027.530524
2018-04-18 22:00	29.5107446877	15.6201719514	57.8306594653	100046.659849
2018-04-18 23:00	27.4726787848	14.9696233779	59.2378098572	100060.316307
2018-04-19 00:00	31.5965053763	14.4003807361	60.8846577729	100043.156035
2018-04-19 01:00	41.972802526	14.0514658708	62.0690861904	100014.318436
2018-04-19 02:00	46.9560377197	13.6582665394	63.1737884852	99982.061166
2018-04-19 03:00	54.4756499283	13.3606379861	63.9230200846	99955.1879472
2018-04-19 04:00	51.0012203448	13.9286226399	63.2173978448	99957.0876486
2018-04-19 05:00	64.7915307913	17.7997003518	55.7312529026	99941.5157631
2018-04-19 06:00	86.1686178521	23.2882703201	43.4627272364	99916.984081
2018-04-19 07:00	55.8734615385	28.3653748922	34.7005014933	99888.768612
2018-04-19 08:00	34.078056891	24.790562001	41.4431463239	99893.737917
2018-04-19 09:00	20.7398477564	25.709454418	41.5570176916	99879.855646
2018-04-19 10:00	9.42546620047	26.442259479	39.2626312374	99833.0637784
2018-04-19 11:00	4.88318181818	26.90288063	36.6675654947	99778.8925538
2018-04-19 12:00	5.27226884227	27.1833072049	36.3239158991	99738.7003431
2018-04-19 13:00	4.44087024087	27.5219364073	36.3292586617	99688.6437849
2018-04-19 14:00	4.78528360528	27.4995571772	36.3599495928	99631.1724514
2018-04-19 15:00	2.10909479409	26.8734699056	35.9981358637	99610.6005883
2018-04-19 16:00	1.95228498932	25.9168102912	37.4619727953	99599.7461965
2018-04-19 17:00	3.43857772436	24.5687530052	41.4589826837	99621.5959766
2018-04-19 18:00	4.12214342949	22.9652177663	45.2725661981	99661.0760754
2018-04-19 19:00	5.70179105617	21.1215124403	51.2902534793	99692.3845765
2018-04-19 20:00	9.01278521825	19.9570352491	54.9943872713	99698.9098111
2018-04-19 21:00	12.4982597553	19.1500729293	57.2782016527	99719.415736
2018-04-19 22:00	13.0614872685	18.4879368411	57.1862550201	99723.5431378
2018-04-19 23:00	10.3063988095	17.1399830585	58.9914632727	99720.5516341
2018-04-20 00:00	8.40250909392	16.1950702027	59.3777758053	99714.894511
2018-04-20 01:00	6.94111809822	15.2632942879	59.8389877836	99719.1435377
2018-04-20 02:00	7.9486473801	14.3149216779	61.3561670715	99715.639464
2018-04-20 03:00	8.47926863929	13.3947225558	62.9429303535	99712.6438497
2018-04-20 04:00	10.2317673664	13.6618420431	62.3027627253	99719.8815265
2018-04-20 05:00	9.56850278418	17.6027345332	51.3869151597	99730.4300469
2018-04-20 06:00	10.5463904787	21.6997998612	37.9725846311	99718.2966229
2018-04-20 07:00	14.8232144765	27.593623166	27.9122337877	99692.3132593
2018-04-20 08:00	9.89705929487	22.6734517667	30.9988390107	99686.608835
2018-04-20 09:00	10.9176802885	23.4943519928	26.7847285767	99664.3153718
2018-04-20 10:00	3.49435096154	24.6298286518	24.4944102295	99617.9191685
2018-04-20 11:00	4.61346955128	25.322066592	23.4079187625	99565.6327456
2018-04-20 12:00	6.29441724942	26.008967311	23.3304395398	99486.1362203
2018-04-20 13:00	6.47901320901	26.6687794476	23.7676116847	99387.2879602
2018-04-20 14:00	5.10390831391	27.0314810643	22.9423638629	99339.7657267
2018-04-20 15:00	4.92921522922	26.8916155088	23.0943204248	99292.2549594
2018-04-20 16:00	5.42603001166	26.1200707393	25.3211190862	99228.5314139
2018-04-20 17:00	5.20110176282	23.5610160698	33.2893398107	99202.8114661
2018-04-20 18:00	5.17672002188	21.5864667232	39.0856652778	99216.136399
2018-04-20 19:00	9.18628472222	19.9186750247	43.6510877877	99194.6261506
2018-04-20 20:00	10.0173735119	18.8472531396	46.0036894898	99144.006541
2018-04-20 21:00	9.84578786376	17.9421119115	46.954945274	99101.5040164
2018-04-20 22:00	16.276244213	17.1802063763	48.287304395	99055.300714
2018-04-20 23:00	22.3663111772	16.3864630089	49.8532250513	98998.1306481
2018-04-21 00:00	33.6090580464	15.8466671871	51.640732241	98942.5939527
2018-04-21 01:00	35.7750289352	15.294992013	52.7635528187	98885.7946538
2018-04-21 02:00	33.3763099505	14.9367205778	53.5861732097	98828.376287
2018-04-21 03:00	27.6931448358	14.3066992884	55.2652215059	98797.471818
2018-04-21 04:00	22.0449980799	14.940427531	53.4380615876	98792.7061588
2018-04-21 05:00	9.74026868386	20.5758418534	37.9029677658	98775.5200749
2018-04-21 06:00	5.43583491162	25.7500410802	30.3002574388	98763.3949198
2018-04-21 07:00	3.91469262081	31.8063009522	24.6480651011	98751.4302074
2018-04-21 08:00	4.20675213675	27.8717389237	31.3219390317	98736.0711559
2018-04-21 09:00	4.12987956488	28.940330867	31.1767358408	98703.3590271
2018-04-21 10:00	4.72840714841	30.1351348829	30.8274789694	98642.7826046
2018-04-21 11:00	6.14171943314	30.9270833604	29.6600040738	98587.155223
2018-04-21 12:00	5.97183778079	31.2061349506	29.3000688373	98542.1964906
2018-04-21 13:00	7.21679104478	31.0666132572	30.0344334879	98482.7468832
2018-04-21 14:00	8.23915272124	30.8946114189	30.7070500125	98439.81483
2018-04-21 15:00	8.33866402254	30.4190361086	30.4897355616	98405.6560099
2018-04-21 16:00	11.0237257187	29.4573105554	32.6617162685	98402.8026132
2018-04-21 17:00	15.1692307692	27.288795845	36.402106718	98446.6396744
2018-04-21 18:00	17.4401306333	25.4567037816	39.3048733864	98537.0688933
2018-04-21 19:00	18.2642948718	24.0004441055	42.6273083032	98599.3685668
2018-04-21 20:00	16.7506330128	23.1238640657	43.4415875887	98621.4999565
2018-04-21 21:00	14.2179527244	21.8353111069	44.8203490118	98662.1075626
2018-04-21 22:00	10.6732988019	21.1148700318	40.0036324488	98695.0540136
2018-04-21 23:00	10.0244626323	20.2360331384	41.974400835	98699.474353
2018-04-22 00:00	10.3523892196	19.2544613657	45.9746945711	98701.6585792
2018-04-22 01:00	11.735453869	17.695835815	49.8123382556	98707.1256401
2018-04-22 02:00	12.0985325728	16.0249351309	52.3533427678	98700.3568626
2018-04-22 03:00	12.1180781042	14.7441635739	54.9237316474	98691.6771909
2018-04-22 04:00	11.0393966547	14.9095989606	54.2293535377	98703.6603431
2018-04-22 05:00	9.82416914683	18.7886506867	45.6211490673	98712.5036862
2018-04-22 06:00	5.93271106787	22.76145097	31.7121073929	98696.5411256
2018-04-22 07:00	2.6310404526	27.1240445502	24.8199344877	98677.2509458
2018-04-22 08:00	4.20426282051	23.4922491698	29.8896257637	98680.7915532
2018-04-22 09:00	4.18386217949	24.5863246796	30.1274218241	98643.0063364
2018-04-22 10:00	5.26879734848	25.521097876	30.216891485	98589.4355948
2018-04-22 11:00	5.29641486985	25.9668823913	30.2239884273	98544.8313495
2018-04-22 12:00	3.49928515929	26.1040165871	27.5279583409	98517.4955925
2018-04-22 13:00	2.63178321678	26.2620590421	25.8920424921	98467.179873
2018-04-22 14:00	2.85202408702	26.392455712	25.6090061042	98423.5372816
2018-04-22 15:00	2.74208624709	26.0046540243	25.597582731	98383.8210266
2018-04-22 16:00	3.02483173077	25.1884764575	26.2353343579	98342.0931057
2018-04-22 17:00	2.45829326923	22.993905869	32.5980010219	98352.7439401
2018-04-22 18:00	3.31446759259	20.2956237903	39.5617832745	98420.0614274
2018-04-22 19:00	4.70121114418	18.6520951958	41.6389998082	98444.4319837
2018-04-22 20:00	5.16748511905	17.3704123254	42.9195213932	98444.3820678
2018-04-22 21:00	6.91246279762	16.6596074779	44.5926467511	98456.5419946
2018-04-22 22:00	12.3703878382	16.032485526	47.1068395555	98460.4616935
2018-04-22 23:00	17.94723889	15.4714104095	48.5798879586	98436.022232
2018-04-23 00:00	15.9691670934	14.9856326092	50.9597759693	98399.3842927
2018-04-23 01:00	18.5476745178	14.6258177147	51.9454721818	98371.8963383
2018-04-23 02:00	27.7984895033	14.2481495261	53.1419275641	98355.0522689
2018-04-23 03:00	19.1973985308	14.0792598435	54.0030271556	98332.6097425
2018-04-23 04:00	19.7172469705	15.2133141158	52.5741026901	98347.3864336
2018-04-23 05:00	18.0787202381	17.5177693198	46.2756324637	98297.6187791
2018-04-23 06:00	13.4637367089	22.8373070987	34.5852003875	98241.8153174
2018-04-23 07:00	16.431761063	24.1575964307	38.1060437714	98326.3244185
2018-04-23 08:00	16.5496634615	23.3567844794	42.1765276926	98277.8934256
2018-04-23 09:00	13.0439233683	26.6647301416	35.443152962	98228.3015404
2018-04-23 10:00	10.2266938617	28.6892557912	33.3267653895	98166.1445561
2018-04-23 11:00	13.2321250971	29.3673352391	34.1399431061	98125.3398019
2018-04-23 12:00	15.4658896659	30.2712808222	34.8697635301	98078.6003344
2018-04-23 13:00	15.2245769985	30.3635802631	34.7922981389	98029.2344149
2018-04-23 14:00	14.0240986791	29.5747815584	36.3240772022	97994.520779
2018-04-23 15:00	9.15786324786	29.0700994198	34.1169530134	97993.5413424
2018-04-23 16:00	11.9893512044	27.3205557062	39.4741487082	98028.271231
2018-04-23 17:00	12.513369391	21.7131558694	63.3037746242	98215.3414779
2018-04-23 18:00	14.2365906085	21.246885086	66.3958401209	98204.2766241
2018-04-23 19:00	20.3395436508	21.1025353335	67.3934759988	98243.6452665
2018-04-23 20:00	24.5853403541	20.5215654481	66.8489652804	98267.4748896
2018-04-23 21:00	34.1623387897	19.845431759	68.0976010081	98263.1316803
2018-04-23 22:00	36.9845692791	18.7483810985	69.5750640798	98266.5138716
2018-04-23 23:00	40.1088004299	18.8258473482	70.3637899256	98271.3586667
2018-04-24 00:00	41.97109375	18.6878840537	70.1163300921	98298.4839585
2018-04-24 01:00	41.1819113757	17.9722669913	70.5683224959	98342.646088
2018-04-24 02:00	39.4316674934	18.0777537366	70.6368049284	98373.083921
2018-04-24 03:00	50.4466343826	18.4244535847	70.2915922392	98420.4962753
2018-04-24 04:00	86.8153025794	18.6585847336	69.6956576358	98487.4560095
2018-04-24 05:00	86.8673280423	19.5657696268	66.4548206697	98530.7572323
2018-04-24 06:00	54.0977161554	22.7494165627	56.4359320194	98554.1553285
2018-04-24 07:00	46.7519564637	26.9319216252	44.046444121	98573.5342377
2018-04-24 08:00	32.532255609	24.363364759	44.664527291	98573.9577247
2018-04-24 09:00	20.0466301895	24.2411324785	41.1608636198	98559.5479827
2018-04-24 10:00	16.9015749339	25.447341424	37.2708005281	98524.4193604
2018-04-24 11:00	18.3349986645	25.9625934241	37.13324921	98480.600247
2018-04-24 12:00	17.7760644911	27.0011980905	36.6113640441	98423.1143086
2018-04-24 13:00	14.7592346542	27.4858282026	36.328708457	98342.048516
2018-04-24 14:00	14.4565656566	27.4766841923	37.0726970844	98285.4771997
2018-04-24 15:00	13.5951709402	26.7009190242	37.4766087214	98257.9670587
2018-04-24 16:00	11.525883717	25.1957771442	39.3347391864	98270.317914
2018-04-24 17:00	13.7951402244	23.9311927567	43.040988003	98278.4661319
2018-04-24 18:00	16.4232211538	22.3311009613	49.6457069798	98318.827293
2018-04-24 19:00	19.1191959198	21.0977907173	53.8988744573	98349.1954574
2018-04-24 20:00	18.3644386574	20.5915519549	54.7780541198	98337.2269497
2018-04-24 21:00	19.2799272487	20.4637293123	52.4806297071	98353.5917782
2018-04-24 22:00	18.946114418	19.782557586	53.3947034933	98349.1726925
2018-04-24 23:00	18.7415095899	18.8070349931	58.4349713696	98330.3528514
2018-04-25 00:00	18.055427414	18.6964688062	58.4996905881	98296.9710392
2018-04-25 01:00	17.4757729828	17.1783150984	60.5650691075	98277.5960719
2018-04-25 02:00	24.1219742063	16.0744775005	63.3692681984	98252.5817144
2018-04-25 03:00	35.1862166413	15.6674961328	65.0750026892	98202.3154934
2018-04-25 04:00	41.3410067578	16.468071085	64.7453121612	98181.6039437
2018-04-25 05:00	36.4170758929	19.5688309879	55.2808029615	98147.2388233
2018-04-25 06:00	18.8994908217	24.6897914755	42.0988033081	98105.1906896
2018-04-25 07:00	393.97490676	29.621768335	32.6797147008	98049.2851749
2018-04-25 08:00	3059.52343434	26.6575910361	36.4476811184	97992.0702089
2018-04-25 09:00	1202.76631313	27.5590141514	35.0705145215	97914.0472633
2018-04-25 10:00	6.71179098679	28.3504738147	33.5148376527	97843.9901125
2018-04-25 11:00	6.39951825952	28.829235156	33.4388548859	97786.3760684
2018-04-25 12:00	5.56228438228	29.3339046209	32.3715412613	97718.654372
2018-04-25 13:00	6.37305749806	29.78537115	32.2306919318	97635.7532975
2018-04-25 14:00	5.88357420357	29.8270531291	31.5730416285	97587.7994595
2018-04-25 15:00	4.63627039627	29.0089090214	30.1445502708	97575.0387125
2018-04-25 16:00	5.21579254079	27.9481096648	31.4647208501	97586.4872116
2018-04-25 17:00	6.09416472416	26.6986905029	32.9561417129	97611.513228
2018-04-25 18:00	6.76809695513	25.5756754466	36.863497756	97690.8604843
2018-04-25 19:00	10.1220032051	23.4702845621	45.6608016938	97833.8459802
2018-04-25 20:00	8.94594150641	22.0062108862	45.6934577224	97918.8428202
2018-04-25 21:00	8.85867445055	20.9741379164	48.8187961151	98011.0884962
2018-04-25 22:00	10.6133349868	19.2467927034	53.3082039983	98072.7587464
2018-04-25 23:00	13.3495701058	18.6980250531	53.8700118696	98129.0229785
2018-04-26 00:00	13.127765377	18.6485880392	54.7433262028	98143.3351273
2018-04-26 01:00	12.6373222553	18.0791467721	56.4260183715	98159.5608417
2018-04-26 02:00	13.6745246362	17.8444999414	57.0457666382	98178.2748783
2018-04-26 03:00	14.5092841305	16.6553026515	59.7313313611	98167.6956406
2018-04-26 04:00	18.8441578928	16.7973333184	61.2558767132	98198.9912298
2018-04-26 05:00	45.9984912368	19.2203018583	52.7487669547	98213.6212921
2018-04-26 06:00	172.191585712	22.4327983732	43.8014181268	98237.7552854
2018-04-26 07:00	128.572186407	27.5912390436	32.6675685693	98216.2410214
2018-04-26 08:00	24.4467347756	23.4281511038	39.9368872738	98209.7625133
2018-04-26 09:00	25.4695272436	24.1961768497	38.7640884495	98185.0591519
2018-04-26 10:00	17.6238301282	23.8222641449	39.9564073095	98159.5405482
2018-04-26 11:00	12.1609375	23.5145770501	41.8934736164	98143.2835791
2018-04-26 12:00	13.7960536859	23.6246110311	44.7066499003	98117.4099746
2018-04-26 13:00	11.5175440705	23.6948598636	40.3218905237	98085.0220592
2018-04-26 14:00	19.251182209	20.2530009306	57.8054122399	98191.26765
2018-04-26 15:00	14.0370287698	19.9986948265	53.539149059	98218.6715789
2018-04-26 16:00	5.33648313492	18.5097024392	46.0460626389	98280.5286822
2018-04-26 17:00	4.4316344246	17.5058261559	44.302893	98361.9693764
2018-04-26 18:00	3.79578426353	15.8902898766	52.9820956051	98472.9908921
2018-04-26 19:00	8.59783666155	14.8848122746	54.1219576801	98548.1773012
2018-04-26 20:00	12.1017878478	13.8786899888	58.8929848419	98593.738018
2018-04-26 21:00	22.5711298856	12.8529707891	62.1037158756	98625.0613209
2018-04-26 22:00	26.1560121181	12.0539362415	64.2944701319	98683.1445376
2018-04-26 23:00	21.2328213006	11.4816650322	65.2787322177	98711.1057635
2018-04-27 00:00	19.1918117426	11.0379976844	65.2112677207	98732.9403615
2018-04-27 01:00	22.6323065397	10.6316652591	65.5315473109	98760.7293146
2018-04-27 02:00	22.7761151402	10.3093193343	65.2133134564	98762.1507319
2018-04-27 03:00	24.7005101975	9.90623131246	65.6073764993	98780.404939
2018-04-27 04:00	24.7590924289	10.7393405161	65.1418952939	98816.767985
2018-04-27 05:00	28.2107868237	13.8733113416	56.6813093004	98827.12502
2018-04-27 06:00	21.7547679913	18.9659210426	42.8790925539	98833.6440943
2018-04-27 07:00	14.8806368284	24.1975630951	32.8476298476	98818.5601139
2018-04-27 08:00	10.0454957138	21.0382345831	37.1696838777	98838.7751967
2018-04-27 09:00	7.59504407051	21.6218478099	33.6913741561	98825.8840635
2018-04-27 10:00	5.78114583333	21.283908308	32.0814317437	98777.3071869
2018-04-27 11:00	5.3176161859	22.3448054805	30.6768938319	98725.4705364
2018-04-27 12:00	4.92302083333	22.1982373977	29.0280277272	98668.8140319
2018-04-27 13:00	3.85182291667	21.7798762331	29.2479032822	98578.7475394
2018-04-27 14:00	2.39731169872	22.45950299	29.0370353042	98497.6710155
2018-04-27 15:00	2.32483974359	22.2187975821	30.0790455159	98453.4266537
2018-04-27 16:00	2.21951929436	21.7842005866	31.6135284095	98436.6235943
2018-04-27 17:00	4.33268849206	19.7675831692	39.1575655034	98438.1182823
2018-04-27 18:00	7.5595610119	17.7447803898	45.5012135287	98452.0290255
2018-04-27 19:00	14.6723346294	16.3773790722	49.8628190118	98472.4638595
2018-04-27 20:00	14.0901391022	15.5303247109	51.8938376255	98449.5728042
2018-04-27 21:00	17.5048728452	15.073968126	52.358275534	98406.3999539
2018-04-27 22:00	25.5155188599	14.1413362962	55.9498062362	98379.3707901
2018-04-27 23:00	27.6906938044	13.5540508924	57.2999670268	98351.348288
2018-04-28 00:00	24.9387480799	13.1543809632	57.9934078193	98341.4112256
2018-04-28 01:00	22.9568740399	12.8110230654	60.005999182	98306.9799511
2018-04-28 02:00	23.009703021	12.4576080325	60.7087613737	98313.7814196
2018-04-28 03:00	23.3269772411	12.2343761239	62.0943659364	98319.8709984
2018-04-28 04:00	20.6148830859	13.2807662636	61.2240122584	98341.2508746
2018-04-28 05:00	18.6574994133	16.7519813243	53.8321619253	98371.597071
2018-04-28 06:00	13.8253550732	23.3085761787	41.4838850096	98360.5555796
2018-04-28 07:00	10.0537956488	30.1535947846	31.4192282639	98344.378931
2018-04-28 08:00	6.61803285256	25.6193992688	39.2113104347	98365.6424985
2018-04-28 09:00	6.30447163947	27.1003298331	37.1938217842	98331.3734819
2018-04-28 10:00	5.81579254079	28.5651103951	34.2439660607	98312.055522
2018-04-28 11:00	4.9261033411	29.150358387	32.7591945776	98304.438566
2018-04-28 12:00	4.30923465423	29.7809724348	31.7840961979	98269.974729
2018-04-28 13:00	4.51552447552	30.0349050835	32.1931165789	98225.996679
2018-04-28 14:00	5.7373038073	30.1034475945	33.4144326464	98194.1891685
2018-04-28 15:00	6.12387723388	29.9416877973	34.0019467311	98187.1666678
2018-04-28 16:00	7.40644522145	29.1017811515	37.3684089138	98180.51229
2018-04-28 17:00	7.92953549922	26.6501021363	44.9761080021	98187.1265332
2018-04-28 18:00	11.009306891	24.139215117	51.2748460944	98234.6815762
2018-04-28 19:00	15.2177043269	22.7183238564	54.446555942	98275.6517241
2018-04-28 20:00	19.4578434066	21.5552918523	58.0288933063	98301.9112101
2018-04-28 21:00	21.356332672	20.6016069823	59.3010578488	98295.2833878
2018-04-28 22:00	25.6630415013	20.0665849373	60.0754630802	98287.1544822
2018-04-28 23:00	36.6173197751	19.8374936832	61.0711036096	98253.9332546
2018-04-29 00:00	43.0771412037	19.3226871754	61.9587433103	98204.2920208
2018-04-29 01:00	40.9891741071	18.8684461944	62.6625001842	98176.9310464
2018-04-29 02:00	39.3030340608	18.3176491865	63.7126283228	98140.068758
2018-04-29 03:00	33.6248523295	17.9920990081	64.5888270161	98107.4283335
2018-04-29 04:00	26.4144179894	19.1795921571	62.027818379	98124.5783745
2018-04-29 05:00	19.7136938467	22.0514257943	56.0985960054	98131.5328323
2018-04-29 06:00	15.5833780109	28.576784157	43.1581362182	98108.0092138
2018-04-29 07:00	13.2866584908	34.3549897895	32.6546595048	98081.6860981
2018-04-29 08:00	13.9387801088	30.4983488763	38.2821578637	98092.8616013
2018-04-29 09:00	12.6199306498	31.6206739567	35.828972476	98067.0623724
2018-04-29 10:00	9.73417382783	33.0555049148	31.2892810393	98026.6234411
2018-04-29 11:00	9.2096072667	33.9962477205	28.7025729447	97966.1705408
2018-04-29 12:00	10.7842190562	31.7956766282	33.7722243735	97954.8499332
2018-04-29 13:00	18.9079153312	26.9578789049	55.9848711525	97910.3435268
2018-04-29 14:00	18.592747669	28.4697827734	58.235451534	97837.1350833
2018-04-29 15:00	13.2730963481	30.0051470009	48.2417411293	97795.4065107
2018-04-29 16:00	8.39769230769	29.9528354471	38.7754245741	97778.5483736
2018-04-29 17:00	10.1928710179	27.167799359	47.2121591571	97785.8765467
2018-04-29 18:00	12.9250040064	25.6568752847	50.0455396412	97818.3046021
2018-04-29 19:00	17.112119391	25.2989277587	47.9846182833	97850.1042766
2018-04-29 20:00	18.6429086538	24.4504648242	52.1768090837	97834.8148269
2018-04-29 21:00	21.1745793269	22.4456854782	58.6819024062	97832.4887537
2018-04-29 22:00	24.5788020833	21.6349248567	60.0645877737	97839.8547982
2018-04-29 23:00	25.5265945513	21.5710222772	59.6809523692	97783.3287444
2018-04-30 00:00	25.9911692359	20.884662965	61.0916950127	97738.057424
2018-04-30 01:00	28.3994791667	20.5602498163	62.1887138115	97693.7865352
2018-04-30 02:00	26.3450520833	20.5040456197	62.2299265051	97648.5320042
2018-04-30 03:00	27.7097037261	20.1794405296	63.0947350869	97609.6791227
2018-04-30 04:00	26.8281084656	21.0687255213	61.4779285933	97604.7356956
2018-04-30 05:00	22.1009054487	23.3502739261	54.6133827	97591.955541
2018-04-30 06:00	16.906200709	27.784876358	42.7557245333	97552.7933293
2018-04-30 07:00	13.2070458314	30.9817227715	35.5864264483	97506.5342616
2018-04-30 08:00	15.1042632409	30.6016164063	37.1143792691	97490.3487613
2018-04-30 09:00	13.1408638625	31.7686832769	33.0350639684	97455.1694618
2018-04-30 10:00	9.54854515302	32.1019895009	30.3749154387	97440.2037846
2018-04-30 11:00	8.41070782451	31.9080242628	30.0382304263	97422.4939426
2018-04-30 12:00	7.54448213478	32.3919356514	29.7358495553	97368.1796513
2018-04-30 13:00	6.8536194501	32.4314559378	27.3588470135	97345.2391483
2018-04-30 14:00	6.08199909543	32.067423962	25.936646577	97325.7595037
2018-04-30 15:00	5.94030604553	31.3219116726	26.6011600282	97339.5151172
2018-04-30 16:00	7.25733830846	30.5649054636	30.4899080276	97362.2244806
2018-04-30 17:00	7.42437062937	29.1505243311	32.7349151533	97420.0861369
2018-04-30 18:00	9.38781614219	26.7100544808	42.2948438059	97540.7934811
2018-04-30 19:00	11.5321274038	24.4116439081	49.9712898698	97610.5217252
2018-04-30 20:00	13.8707852564	23.4724819726	53.5361875782	97657.4509244
2018-04-30 21:00	15.3217759844	22.2255842	56.4693689698	97706.2272014
2018-04-30 22:00	18.5699983466	21.4004756882	59.1290788151	97764.981529
2018-04-30 23:00	20.5429604828	20.9647591138	60.7567995783	97765.4206989
2018-05-01 00:00	20.8552496693	20.2106957952	62.7937573103	97769.8031354
2018-05-01 01:00	19.8280299272	19.7643512534	63.2772937658	97777.4166027
2018-05-01 02:00	19.5634383267	19.1281221199	64.292916737	97752.1204496
2018-05-01 03:00	24.3095322168	18.4176309427	65.7488200958	97753.88422
2018-05-01 04:00	27.1677331349	19.3072739221	64.0399929537	97781.2971855
2018-05-01 05:00	20.8444967822	21.8514832424	56.3554395946	97770.9651613
2018-05-01 06:00	12.1277478448	29.1001584024	37.8630709477	97756.3449691
2018-05-01 07:00	4.9050089877	33.3217807276	25.6516661894	97755.8751661
2018-05-01 08:00	2.9666977467	28.1368804716	30.2517356545	97809.5647836
2018-05-01 09:00	3.92821289821	28.7587916922	30.2299474499	97821.8715903
2018-05-01 10:00	4.18096348096	29.4318666679	29.7953902191	97830.5519243
2018-05-01 11:00	3.99085858586	30.0416211002	29.0746246961	97832.6952046
2018-05-01 12:00	2.40810597363	30.6647634199	26.6469594218	97844.9617279
2018-05-01 13:00	3.9442710689	31.2417532797	28.6370212224	97839.3080633
2018-05-01 14:00	5.95547008547	30.3569906486	32.6879981053	97886.0727
2018-05-01 15:00	6.27145299145	28.6114316083	34.149463281	97919.4352831
2018-05-01 16:00	7.40568764569	27.8792357528	37.1188391709	97943.7940939
2018-05-01 17:00	11.8152570772	26.2341473713	43.277113194	97984.5132331
2018-05-01 18:00	11.0411578526	24.3712305188	47.0916650369	98089.9583554
2018-05-01 19:00	10.7176322115	22.713530856	51.6294711454	98174.6450505
2018-05-01 20:00	14.6342747761	20.9879720823	56.531158203	98216.4791666
2018-05-01 21:00	16.3295345569	19.7771114726	60.3704894818	98251.3776264
2018-05-01 22:00	16.6411665013	19.0920611437	62.4174157686	98309.9726177
2018-05-01 23:00	18.556229332	18.720866628	63.2763309573	98334.5571853
2018-05-02 00:00	18.9839451058	18.4262288083	64.4449289476	98362.9284213
2018-05-02 01:00	18.2433821098	19.1585299096	63.5705229379	98386.2393428
2018-05-02 02:00	21.7887524802	19.6685887919	60.561226971	98389.2997949
2018-05-02 03:00	26.4898487644	19.7847146295	57.4895871785	98389.5961462
2018-05-02 04:00	26.4706266534	20.0246338858	56.731866493	98455.3593794
2018-05-02 05:00	29.9830274471	20.2061786998	55.7931027559	98484.0861231
2018-05-02 06:00	24.5596410765	21.0514184547	52.6151056722	98501.8828123
2018-05-02 07:00	22.7857331731	23.3793310983	46.8691262135	98489.817488
2018-05-02 08:00	16.0902938034	24.495469833	45.189238141	98461.7721614
2018-05-02 09:00	12.2672353341	26.5795869164	40.3900281269	98421.0958348
2018-05-02 10:00	14.1454001554	27.6684356273	39.0237149036	98393.2672821
2018-05-02 11:00	10.8913364413	28.6569529881	38.2462622839	98350.605235
2018-05-02 12:00	9.51732323232	29.2416843385	37.5550966582	98283.0505731
2018-05-02 13:00	10.984957265	29.1529508574	38.0851256454	98217.8317097
2018-05-02 14:00	9.4943045843	29.2761241039	37.1569650927	98144.3115932
2018-05-02 15:00	14.0334809635	29.2316194689	38.1233547271	98082.8247993
2018-05-02 16:00	13.4610955711	28.6337809202	40.4640497318	98055.0472602
2018-05-02 17:00	14.1480924631	27.2136880035	43.8165870606	98049.695492
2018-05-02 18:00	16.1402241162	25.8462161408	47.7400546014	98037.0373331
2018-05-02 19:00	18.7537940705	24.5165204005	51.9074128862	98058.2811578
2018-05-02 20:00	17.7203044872	23.6936553614	53.8996088244	98047.1988999
2018-05-02 21:00	17.5522636218	23.3139689343	55.6609675454	98041.3158338
2018-05-02 22:00	18.8596634615	22.9633771967	56.7969596898	98019.5546653
2018-05-02 23:00	21.0026963141	21.9492565489	59.0444394709	97966.287332
2018-05-03 00:00	22.7881113909	21.1087641568	61.5971252288	97946.1898868
2018-05-03 01:00	25.4370411706	20.8888325418	62.2560501952	97927.4771717
2018-05-03 02:00	27.468411045	20.2552508155	63.8037333717	97901.1171533
2018-05-03 03:00	30.0241537628	20.3064525507	63.2749987703	97953.5811812
2018-05-03 04:00	30.3243675595	20.9182980233	62.8494935552	97961.7205089
2018-05-03 05:00	33.4445352564	22.8633890286	58.1489445675	97963.5201093
2018-05-03 06:00	29.6510016401	31.7279245257	39.913836228	97935.3951803
2018-05-03 07:00	26.6471121443	35.8270168896	32.8683606109	97906.4242726
2018-05-03 08:00	23.3390981572	30.5181065966	40.1166692575	97902.0428648
2018-05-03 09:00	14.789797226	32.4937730268	33.4759749595	97892.9984584
2018-05-03 10:00	6.19803256445	34.2551059744	23.2110864223	97883.7403786
2018-05-03 11:00	6.51057590834	34.5970646957	21.7203889502	97858.4457169
2018-05-03 12:00	7.09474596713	34.2530765745	22.6590518503	97831.470649
2018-05-03 13:00	7.70526157093	34.3230097715	23.0939437817	97784.7619361
2018-05-03 14:00	8.88665008292	34.0503938013	24.862910056	97762.7302615
2018-05-03 15:00	15.0556837027	32.3592947734	32.1848342043	97763.855876
2018-05-03 16:00	13.1796441452	30.9311849221	33.184004069	97821.3561123
2018-05-03 17:00	15.4575783071	26.6576068605	49.4969386241	97981.069926
2018-05-03 18:00	14.8546634615	23.8515688819	61.6835383269	98116.9607
2018-05-03 19:00	18.1271995192	22.85746488	64.7104940047	98261.4744071
2018-05-03 20:00	20.8744551282	22.3648923028	67.6596715731	98305.723704
2018-05-03 21:00	35.7309615385	22.0702846329	67.0943448924	98266.2161545
2018-05-03 22:00	12.9820808532	21.6780649274	65.4693473087	98331.5194774
2018-05-03 23:00	23.6250844526	20.8549149053	68.4539757259	98356.7624754
2018-05-04 00:00	38.8166377315	20.7853920703	69.7055874992	98404.9838204
2018-05-04 01:00	37.3010209987	21.5039439626	66.8042244703	98512.1774361
2018-05-04 02:00	42.5409474206	21.1489906324	67.4235972723	98537.9580438
2018-05-04 03:00	41.1638838445	20.1061142425	69.7108258712	98578.0098544
2018-05-04 04:00	44.1147114749	20.3981755301	64.904705091	98641.7328873
2018-05-04 05:00	13.5457713294	20.1708168316	53.5528303893	98707.7461218
2018-05-04 06:00	12.6031922591	25.7717249759	40.6452456722	98733.1314599
2018-05-04 07:00	18.380712534	26.9713235923	40.7974438082	98716.2478699
2018-05-04 08:00	26.1416225962	23.8963770987	49.6076993809	98721.2054392
2018-05-04 09:00	16.9374639423	24.2274611699	47.6874806687	98738.0556167
2018-05-04 10:00	14.7297596154	24.9010135276	46.886248196	98736.8721674
2018-05-04 11:00	16.1499882236	26.413901054	46.2662247213	98748.1731504
2018-05-04 12:00	19.103685169	26.2113871147	46.2458092428	98766.6234239
2018-05-04 13:00	17.6310329254	26.2380965859	46.4913679019	98762.2161665
2018-05-04 14:00	12.9787740385	26.1835577639	46.0101030049	98738.3328673
2018-05-04 15:00	10.6378370241	25.6298107421	46.5427226667	98749.4277121
2018-05-04 16:00	11.3293349359	24.7393737673	47.9789141541	98806.1516426
2018-05-04 17:00	11.5885536859	23.3408208782	50.3415638487	98859.6732431
2018-05-04 18:00	14.2578645833	22.0074108615	54.2339894991	98895.0633165
2018-05-04 19:00	17.1140636447	20.7955500505	58.403634518	98960.0014824
2018-05-04 20:00	21.9173321759	19.7906176164	61.4497170704	99014.4395229
2018-05-04 21:00	31.1044105489	19.266275071	62.7167173972	99067.1533913
2018-05-04 22:00	36.2622767857	18.8408940312	62.9106167021	99083.1268679
2018-05-04 23:00	32.0168361442	18.4514403827	62.3980524128	99081.4174862
2018-05-05 00:00	32.9765335648	17.7882802077	63.1297792591	99107.5400763
2018-05-05 01:00	29.9061714616	17.1158952808	62.8222613011	99130.6633326
2018-05-05 02:00	23.3100983796	16.8118747905	61.3254752906	99142.3356886
2018-05-05 03:00	17.7845557031	15.9801997142	60.7843398083	99184.4493112
2018-05-05 04:00	10.7176053934	15.7431129924	55.6374191835	99236.4834107
2018-05-05 05:00	7.31788927825	17.1010176019	50.0937532465	99242.4411505
2018-05-05 06:00	3.66276423808	24.2761444986	35.4721465995	99242.8698924
2018-05-05 07:00	3.83621394231	25.1056062134	34.1768552251	99269.5341639
2018-05-05 08:00	4.51334064662	21.6011438689	41.1224380697	99293.9555578
2018-05-05 09:00	3.39711538462	22.1785054996	37.1550474802	99281.0236582
2018-05-05 10:00	3.47868990385	23.1478382242	34.4417828033	99245.9058854
2018-05-05 11:00	2.4383213141	23.6792683832	30.3396340643	99218.9804355
2018-05-05 12:00	1.55097355769	24.1218018471	27.5243046263	99206.865789
2018-05-05 13:00	1.64526842949	24.5747666111	28.0790527684	99196.8968094
2018-05-05 14:00	1.40687099359	24.3790072344	25.9635660692	99174.9780152
2018-05-05 15:00	1.09692708333	23.9299959426	23.8897207886	99173.4108672
2018-05-05 16:00	1.41637019231	23.3572016926	24.5010632262	99162.8690845
2018-05-05 17:00	2.41499599359	22.0730132997	26.6245565138	99178.549926
2018-05-05 18:00	3.12391922314	20.3220972806	31.8862774546	99220.4299536
2018-05-05 19:00	3.47642609127	18.8520809548	35.7833728069	99259.9390964
2018-05-05 20:00	6.82474371693	17.9523345738	38.721253273	99281.7316845
2018-05-05 21:00	8.87749002603	16.6977458408	42.9390455761	99309.3191124
2018-05-05 22:00	9.88895715992	15.7500306353	45.1845812012	99325.5544667
2018-05-05 23:00	12.5222904933	14.8022947471	49.1311858573	99302.5256807
2018-05-06 00:00	12.6818228367	14.3237822121	51.7840730905	99281.1861783
2018-05-06 01:00	10.99802014	13.9491758999	52.1185240208	99287.9610782
2018-05-06 02:00	10.0243215566	13.7207631789	51.8930149619	99294.025
2018-05-06 03:00	9.4565596605	13.4854555735	53.147640305	99296.7092462
2018-05-06 04:00	10.5860599078	13.9108733942	52.761043951	99316.0194703
2018-05-06 05:00	13.9008832565	15.3163706864	50.9434669567	99322.5694864
2018-05-06 06:00	14.260878352	23.9333186141	35.9747161298	99321.1892243
2018-05-06 07:00	9.43825502622	26.7760255798	29.9835498157	99305.3573717
2018-05-06 08:00	3.10227163462	22.2565371092	36.0473803297	99313.4895752
2018-05-06 09:00	2.67378205128	22.9756691929	34.2572805723	99316.3109687
2018-05-06 10:00	4.10567708333	23.4922057781	34.5290272391	99285.0270083
2018-05-06 11:00	2.32143750181	24.5329803581	32.8468340323	99238.5140025
2018-05-06 12:00	2.07322916667	25.1202309244	31.3636170821	99186.2645648
2018-05-06 13:00	1.75292467949	25.4313732787	30.5882833441	99134.897848
2018-05-06 14:00	1.3675475913	25.5563488391	31.1165151496	99100.0518721
2018-05-06 15:00	1.81973157051	25.1978823624	30.8020338977	99088.7352204
2018-05-06 16:00	1.13071714744	24.4442611209	32.188909579	99088.4542567
2018-05-06 17:00	1.35555689103	23.1864976728	34.3355012879	99105.8741494
2018-05-06 18:00	2.64458733974	21.5209621119	36.9040748164	99153.5859716
2018-05-06 19:00	3.98951306217	20.0994790655	41.0407236667	99196.855358
2018-05-06 20:00	4.37336722884	18.9303000046	45.7131273206	99221.1507451
2018-05-06 21:00	5.42736855159	17.7712674878	49.4380988709	99246.1762806
2018-05-06 22:00	5.94539930556	16.6053372308	53.2186665239	99229.3785505
2018-05-06 23:00	6.59027137737	15.8899953211	55.49060982	99195.6466263
2018-05-07 00:00	6.58432326336	15.277395169	56.6712651891	99177.9353085
2018-05-07 01:00	7.17705666496	14.7592252308	58.1454116736	99174.8407845
2018-05-07 02:00	8.17945895204	14.4106326899	58.6817096023	99175.6143897
2018-05-07 03:00	8.46562526542	13.9605642374	60.1969832835	99163.6108869
2018-05-07 04:00	8.4509443271	14.9195313804	56.7077085877	99141.863764
2018-05-07 05:00	8.87104414683	17.1747233004	49.911496991	99145.6153395
2018-05-07 06:00	26.0848709682	27.7886462702	32.7878467708	99118.8929148
2018-05-07 07:00	10.9814185265	31.3004989841	26.5494479147	99103.4249839
2018-05-07 08:00	3.09937900641	24.193429298	33.7429743983	99083.522901
2018-05-07 09:00	2.52659455128	24.8625376581	32.1463692243	99054.2233119
2018-05-07 10:00	1.77907852564	25.3995181695	30.4343746646	99002.2460751
2018-05-07 11:00	1.85675480769	26.0425326707	30.2946396779	98925.3889794
2018-05-07 12:00	1.32713286713	26.7526795242	28.9563995379	98858.4680171
2018-05-07 13:00	1.17764873955	26.8718224045	27.1033007326	98795.8932268
2018-05-07 14:00	1.26097902098	27.0373231942	26.9742545808	98745.2786771
2018-05-07 15:00	1.43287490287	26.7160945071	27.5745532893	98710.9356528
2018-05-07 16:00	1.00813544095	25.9634907116	28.1703187619	98687.2790734
2018-05-07 17:00	1.91046474359	24.8008613901	29.7674633575	98675.168528
2018-05-07 18:00	2.74273237179	22.6355440233	36.9099028256	98705.3777424
2018-05-07 19:00	3.82434511091	20.6020352662	42.3281677679	98725.9186583
2018-05-07 20:00	5.79266699735	19.270268413	45.3760175009	98722.3462349
2018-05-07 21:00	7.1310474537	18.5224297594	48.4889415974	98710.97918
2018-05-07 22:00	8.88380456349	17.9835128129	50.9962002829	98703.6748776
2018-05-07 23:00	8.86766286376	17.6688538236	51.7010741097	98662.350695
2018-05-08 00:00	7.36555059524	17.7406983514	51.4864382447	98615.9642344
2018-05-08 01:00	7.6962962963	17.439782384	52.0647425389	98569.5439491
2018-05-08 02:00	7.80989996693	16.5780674049	55.0813763591	98547.1636442
2018-05-08 03:00	8.76473165469	16.4951555597	53.0881685598	98537.5979338
2018-05-08 04:00	9.60210400132	17.4970553363	50.0682865011	98524.0658356
2018-05-08 05:00	12.223077877	19.9125576724	45.1375254239	98492.0605732
2018-05-08 06:00	11.1746985595	24.625218828	38.3938661655	98460.1612223
2018-05-08 07:00	8.79051282051	29.3034988658	31.143753093	98423.3172161
2018-05-08 08:00	8.06452214452	26.7373121992	35.9026281487	98425.1612698
2018-05-08 09:00	12.0344250194	27.3271389256	37.5719052178	98376.6541053
2018-05-08 10:00	12.2787684538	27.2962557918	37.016574199	98351.975454
2018-05-08 11:00	9.22594381313	26.7791298719	39.2750589735	98328.1980092
2018-05-08 12:00	15.3859174679	24.7247425665	48.8990212104	98326.8827219
2018-05-08 13:00	12.1566426282	25.9528407151	44.0221684099	98238.8372091
2018-05-08 14:00	14.6402369852	27.8781503431	40.159758566	98167.266973
2018-05-08 15:00	8.65974747475	27.9225170081	41.4515323314	98137.1073701
2018-05-08 16:00	10.4196634615	26.756385677	47.013463749	98101.3465546
2018-05-08 17:00	12.3411511752	24.7836195108	55.5596237397	98099.5712895
2018-05-08 18:00	16.6191284468	21.3970658435	70.6458228206	98153.3655159
2018-05-08 19:00	20.9727695742	21.3256971935	69.8041952854	98180.4278537
2018-05-08 20:00	24.7556000076	21.2921225232	69.1648577361	98189.5144769
2018-05-08 21:00	23.2094875611	21.0931986724	69.4814532587	98174.6085654
2018-05-08 22:00	19.0360160384	20.9546293588	69.3500631674	98189.5238861
2018-05-08 23:00	15.2187116529	20.6935338637	69.3506164511	98130.8505471
2018-05-09 00:00	14.3426835317	20.5541493205	69.2420324439	98078.3711179
2018-05-09 01:00	27.7876488095	20.2078431254	70.0405773398	98042.7347704
2018-05-09 02:00	36.0398974868	20.2834077751	69.8927531983	98009.6093054
2018-05-09 03:00	40.6964053672	20.2925459226	70.027202991	97999.7581517
2018-05-09 04:00	38.8477719907	20.8873683665	68.1605893964	98004.5992993
2018-05-09 05:00	36.8086458333	23.0304567283	62.078876249	98005.066345
2018-05-09 06:00	22.6052564103	25.1099802998	54.6489255844	98009.9192362
2018-05-09 07:00	26.1556466103	26.9507619923	48.7543066546	97997.3432981
2018-05-09 08:00	15.8548978972	27.0765171265	47.2647210039	97997.0131432
2018-05-09 09:00	16.3545027195	27.7079147206	44.9669651876	97989.6732267
2018-05-09 10:00	16.9456487956	28.1214718983	44.7703649209	97961.9447525
2018-05-09 11:00	14.4101165501	29.5456003126	43.0708325024	97934.1941668
2018-05-09 12:00	12.0759052059	30.5701478587	39.554381976	97870.1317267
2018-05-09 13:00	9.80348270303	31.2900825233	35.926008939	97771.950356
2018-05-09 14:00	9.02043123543	30.4508506063	36.3271483546	97743.7485857
2018-05-09 15:00	9.39624708625	29.2809969179	40.7223177397	97768.2399205
2018-05-09 16:00	18.7415773116	27.6621349659	48.6410673856	97799.2445653
2018-05-09 17:00	17.7899746261	25.7965454588	52.3726353784	97826.7515284
2018-05-09 18:00	14.9983012821	24.498790766	53.5064850214	97870.602372
2018-05-09 19:00	10.7197435897	23.4228283086	57.9670902515	97931.1623727
2018-05-09 20:00	9.54035447192	21.6858459626	64.441057333	97947.915919
2018-05-09 21:00	12.756208664	21.0082678358	66.2763757649	97944.4155096
2018-05-09 22:00	20.2269965278	20.710045486	66.0923159487	97903.1185421
2018-05-09 23:00	21.1692418981	20.4792194913	67.8069955514	97866.4595306
2018-05-10 00:00	19.8292782738	19.7028513224	69.0539505052	97854.5515686
2018-05-10 01:00	20.9167121362	19.8635558773	68.9978675908	97847.5759333
2018-05-10 02:00	25.3353835979	19.6809298193	69.0834558738	97854.1437411
2018-05-10 03:00	29.1504677436	19.2694599255	69.6247899879	97883.6416328
2018-05-10 04:00	30.6755291005	20.4704898143	67.3093452036	97927.898161
2018-05-10 05:00	31.902757237	22.0596549638	63.4719800026	97975.8014726
2018-05-10 06:00	28.7023309679	29.8382671069	44.8015506168	98000.3972279
2018-05-10 07:00	12.1818521031	33.9282860069	35.8722017777	98011.6709399
2018-05-10 08:00	11.0997435897	27.8753764697	45.7038240413	98035.7854918
2018-05-10 09:00	10.2302331002	28.6060886429	42.9023068406	98033.74995
2018-05-10 10:00	6.82466200466	30.4070105724	36.8875283633	98040.9571982
2018-05-10 11:00	6.69503496503	30.8475775952	34.5769677788	98023.765435
2018-05-10 12:00	8.274765972	30.5227452166	35.6889646488	97999.8388037
2018-05-10 13:00	9.01631313131	30.4214489205	35.6036577412	97966.2185379
2018-05-10 14:00	5.07055944056	30.2879917064	33.4972387213	97952.2475667
2018-05-10 15:00	3.50198135198	30.0583012152	32.7974154911	97965.4329765
2018-05-10 16:00	5.28753690754	29.7005864383	32.9673406867	97991.662634
2018-05-10 17:00	4.43093240093	28.5141104918	36.175135749	98064.2042013
2018-05-10 18:00	5.59828222125	26.5602299326	41.9912051288	98140.0039906
2018-05-10 19:00	8.85080128205	24.9531279241	44.9966377195	98245.423146
2018-05-10 20:00	9.15551282051	25.0463469434	44.1235981449	98297.6874296
2018-05-10 21:00	10.056098568	24.7146201579	47.3508621138	98337.8485672
2018-05-10 22:00	10.9921434295	24.2286920406	50.2518705884	98381.1375056
2018-05-10 23:00	12.9278605769	22.8513718012	54.2918553508	98422.2407073
2018-05-11 00:00	12.9788541667	22.9553727114	56.0635594569	98440.2499484
2018-05-11 01:00	12.6180497685	21.8560814276	61.2493202061	98486.345116
2018-05-11 02:00	15.3571841931	20.5888259876	64.9410705189	98519.1381034
2018-05-11 03:00	16.6176959325	20.1204057228	65.9833711252	98548.7703723
2018-05-11 04:00	17.8701879833	21.0316814413	65.0971018014	98602.0837254
2018-05-11 05:00	18.8062820513	23.170583984	60.3278488551	98643.3422825
2018-05-11 06:00	9.7853994324	33.9170271314	35.0277321626	98663.9105244
2018-05-11 07:00	14.6931323569	32.8210516031	35.5571293036	98673.2946618
2018-05-11 08:00	10.6978515929	30.1057004345	39.3430970243	98687.0110679
2018-05-11 09:00	22.3846153846	30.6548426396	40.3914868419	98693.1053031
2018-05-11 10:00	18.4116725812	31.4316798714	41.6825441201	98704.5013384
2018-05-11 11:00	20.5538072458	30.5340935324	45.0058970954	98670.9718825
2018-05-11 12:00	26.8863403263	29.9115244618	46.1826903807	98633.7787286
2018-05-11 13:00	14.7042618493	30.8306767503	42.4104765628	98601.6534489
2018-05-11 14:00	13.9412483039	33.2578077041	37.8999641282	98571.5863458
2018-05-11 15:00	9.60245932343	29.5303222808	40.52183625	98643.1902119
2018-05-11 16:00	15.5495032051	24.7644344141	60.0514364741	98684.8212808
2018-05-11 17:00	16.8224959936	23.2091208896	65.0629857273	98712.6409054
2018-05-11 18:00	18.3859214744	22.6071086987	65.7839197622	98754.9692149
2018-05-11 19:00	29.1045272436	22.5567000199	67.1461397252	98781.4571027
2018-05-11 20:00	34.1856370192	22.2890665545	67.0812922006	98734.8019333
2018-05-11 21:00	30.3139702254	21.6411516748	67.534786529	98719.85887
2018-05-11 22:00	37.1331519002	20.96308726	68.5536628618	98749.8030085
2018-05-11 23:00	44.209438721	21.1014242879	68.9744561966	98755.5675391
2018-05-12 00:00	34.3465815146	21.1626326999	68.4902933669	98730.9316944
2018-05-12 01:00	27.181498779	21.1230195509	68.2181987352	98714.585375
2018-05-12 02:00	27.22345785	21.0152337016	68.1448223479	98699.3295437
2018-05-12 03:00	26.3820727401	20.8652740889	68.5361552094	98686.1318441
2018-05-12 04:00	27.8185929233	21.3909243693	67.9680341779	98705.3073568
2018-05-12 05:00	31.5821073718	22.1000673022	67.0800379934	98723.8391312
2018-05-12 06:00	38.2562099359	22.7770826437	64.7227787562	98747.3340362
2018-05-12 07:00	65.7212459936	25.0437448569	57.6728157526	98739.7293658
2018-05-12 08:00	50.9751377962	26.9775988936	53.8194192364	98726.0317159
2018-05-12 09:00	47.2143240093	27.0161522668	52.2092019351	98712.3512897
2018-05-12 10:00	46.9402447552	27.2076023292	49.0898539969	98682.0391606
2018-05-12 11:00	18.0925835276	28.075007596	45.7873320167	98626.3956836
2018-05-12 12:00	9.90792929293	29.3380502468	38.2562643087	98557.1255819
2018-05-12 13:00	7.09543900544	29.2290294156	34.9507430019	98503.3282821
2018-05-12 14:00	9.52195804196	28.9048699414	34.639845286	98479.0807861
2018-05-12 15:00	8.00759129759	28.5540434484	33.8317970238	98469.3248462
2018-05-12 16:00	6.71487956488	27.7879784681	33.1858948844	98453.6166355
2018-05-12 17:00	5.66861960956	25.8381990184	39.4934396156	98461.6799807
2018-05-12 18:00	5.88966746795	23.1443244255	45.1964611738	98497.3653015
2018-05-12 19:00	6.82773529711	21.3592124936	48.2605298995	98523.6092592
2018-05-12 20:00	13.4390294312	20.2850401562	49.5070485792	98534.5383181
2018-05-12 21:00	10.5374545304	20.2006502222	48.0064097637	98537.2788045
2018-05-12 22:00	8.73475115741	19.3718626895	50.5988948522	98536.979965
2018-05-12 23:00	8.98983134921	18.4415415913	52.7310724703	98528.6260477
2018-05-13 00:00	9.81306630291	17.5170741634	55.089290309	98514.8302339
2018-05-13 01:00	10.3594783399	16.816507934	56.8611449551	98485.5787109
2018-05-13 02:00	10.8942981684	15.9201416778	59.0506722551	98470.1201035
2018-05-13 03:00	11.0076245151	15.8086670954	58.1140761464	98456.5909992
2018-05-13 04:00	11.5250630707	17.2028604716	52.4674075961	98456.68674
2018-05-13 05:00	11.3406415344	19.4011976825	47.292841101	98453.0629808
2018-05-13 06:00	7.0816625461	31.1862729552	27.507541772	98431.8593883
2018-05-13 07:00	4.91853662921	32.1871491703	24.6883761643	98394.8795972
2018-05-13 08:00	4.69406371406	26.3087105253	29.7347332175	98381.3898618
2018-05-13 09:00	4.58818570319	26.9911168612	29.7931830998	98351.5290086
2018-05-13 10:00	4.84695415695	27.6708293431	29.1302127518	98322.0225888
2018-05-13 11:00	5.29597902098	27.9287998159	29.0967930249	98292.7067426
2018-05-13 12:00	4.34572261072	28.079570847	28.433788843	98236.4624416
2018-05-13 13:00	4.28137140637	28.465504828	28.2298858178	98201.7185298
2018-05-13 14:00	5.02273892774	28.7523319794	29.5240286624	98153.8834568
2018-05-13 15:00	4.65496503497	28.6391498667	29.2759696744	98116.8477319
2018-05-13 16:00	5.14463092463	28.081085088	29.6250795712	98084.8548905
2018-05-13 17:00	5.250160135	26.933143568	31.7353000069	98080.4928154
2018-05-13 18:00	4.8312099359	24.6654700933	38.9151975972	98083.5216271
2018-05-13 19:00	6.799375	23.267444071	42.1261103518	98113.1403483
2018-05-13 20:00	7.01907451923	23.6241712672	40.7600494078	98164.0311554
2018-05-13 21:00	5.79103766026	22.6604101495	42.1067347641	98204.9511964
2018-05-13 22:00	6.19867623118	21.5562833235	45.3244135978	98267.6217882
2018-05-13 23:00	6.05583664021	20.3307806984	47.2239587645	98277.5263736
2018-05-14 00:00	6.98687684318	19.2277202785	51.489517554	98272.5626065
2018-05-14 01:00	8.54839616402	17.9754443127	55.1690473681	98276.4099871
2018-05-14 02:00	10.1080811839	17.1685063157	55.0365396091	98296.7358779
2018-05-14 03:00	10.1913431709	16.6089968787	54.5785450466	98326.4209776
2018-05-14 04:00	11.0576306217	17.0369190523	51.6001019496	98356.263674
2018-05-14 05:00	8.96491815476	18.2759456435	46.5012551864	98380.1927804
2018-05-14 06:00	6.42926832427	28.9536780707	28.6357809764	98372.6476189
2018-05-14 07:00	5.53271646756	29.3310335857	27.3731614203	98368.9454657
2018-05-14 08:00	6.33290865385	23.6404985964	36.0160273833	98403.1513098
2018-05-14 09:00	7.14065304487	23.5307579465	36.7864876373	98408.6033548
2018-05-14 10:00	7.73213141026	24.3404167732	35.4140372107	98395.785163
2018-05-14 11:00	7.66094381313	25.3026930605	34.1913785533	98364.7265308
2018-05-14 12:00	8.29163461538	24.7912754646	34.6443933625	98338.856308
2018-05-14 13:00	9.07828125	25.0523546673	34.6762504393	98316.771168
2018-05-14 14:00	7.45827323718	24.4792383583	34.9922332398	98299.0817197
2018-05-14 15:00	5.17448717949	23.6251933005	36.9244600391	98269.1682435
2018-05-14 16:00	4.80802083333	23.1725617584	36.502479808	98246.1893217
2018-05-14 17:00	4.10286057692	21.8126540828	40.4031849293	98261.558861
2018-05-14 18:00	6.30912285053	20.5732666958	44.316743878	98298.2978714
2018-05-14 19:00	7.47347056878	19.4262664853	48.1862203973	98331.3424238
2018-05-14 20:00	9.77293733466	18.3068136418	51.2480896409	98339.6663858
2018-05-14 21:00	13.5749007937	17.0756446827	54.1400587308	98339.0257486
2018-05-14 22:00	17.0850505099	16.2967507147	57.9660710175	98308.3942424
2018-05-14 23:00	18.423238954	15.6109443546	60.2048754248	98283.6405737
2018-05-15 00:00	18.2028417819	14.9566232677	62.2743221094	98270.1946432
2018-05-15 01:00	19.870822666	14.6818658124	63.1167852682	98249.4110416
2018-05-15 02:00	19.5752304147	14.5092985347	63.2690703795	98226.0787377
2018-05-15 03:00	24.4188889106	14.4024997644	63.665159149	98225.8773366
2018-05-15 04:00	21.4015403653	15.5760123411	61.5525477693	98211.3708887
2018-05-15 05:00	22.2664145172	17.2959059122	58.8479377642	98187.4988719
2018-05-15 06:00	10.2536875567	29.6991371615	32.1429354192	98135.2319165
2018-05-15 07:00	7.94632611636	28.823888431	32.1398939738	98106.3513292
2018-05-15 08:00	4.99146634615	23.7303001528	39.0436972331	98096.6692427
2018-05-15 09:00	5.67774038462	24.3373165241	37.1902935414	98097.2693166
2018-05-15 10:00	7.22556089744	24.8435147726	36.8595673952	98089.4641778
2018-05-15 11:00	8.32713942308	24.8207004658	37.1393395561	98072.6341523
2018-05-15 12:00	12.4406570513	23.0833230098	42.2385209994	98075.8797752
2018-05-15 13:00	19.825297619	21.1159652542	54.4060040158	98090.0139435
2018-05-15 14:00	19.5335193452	20.6756821488	57.9778928544	98059.7422569
2018-05-15 15:00	24.7101025132	20.4705788311	58.6874232094	98031.9680439
2018-05-15 16:00	25.4539393188	19.7181217608	61.7687149961	98006.5065322
2018-05-15 17:00	32.5677868717	19.1324023934	65.094696337	97979.6566569
2018-05-15 18:00	33.532010582	18.4902841584	66.3245420094	97970.6895137
2018-05-15 19:00	49.6941592262	17.481872142	67.6337195583	97976.9256446
2018-05-15 20:00	48.9293568122	16.932061215	67.0934995308	97985.1852066
2018-05-15 21:00	49.7047229689	16.4730784458	67.4692787332	97978.7672647
2018-05-15 22:00	57.1855381411	16.132842264	67.7268858376	97962.645054
2018-05-15 23:00	48.587041304	16.2573971232	67.7762501333	97961.4464391
2018-05-16 00:00	46.5429728836	16.5428795095	68.8072438564	97960.3895132
2018-05-16 01:00	48.493349041	17.0347317632	68.5930035417	97933.4963962
2018-05-16 02:00	47.9842509921	17.1238441647	67.5566464149	97916.6055909
2018-05-16 03:00	44.7454797492	16.6381340114	67.9412677455	97922.8365091
2018-05-16 04:00	57.0521122685	17.7006382726	67.8331830036	97920.9338067
2018-05-16 05:00	71.8756241733	18.4317614093	65.6133734433	97925.6411727
2018-05-16 06:00	63.0452725631	20.9499428379	58.1676407156	97931.5216468
2018-05-16 07:00	52.2303966346	23.8776038262	49.4707834329	97894.0902523
2018-05-16 08:00	60.333056891	23.1971958493	51.3218313647	97891.0840407
2018-05-16 09:00	48.1004246795	23.9530948667	49.7248111835	97896.5591651
2018-05-16 10:00	26.1642588141	24.1434199426	48.818783648	97919.4386818
2018-05-16 11:00	26.6528685897	23.8969811244	49.3281492503	97892.7461727
2018-05-16 12:00	35.5584615385	23.1111699692	51.9173402946	97884.5410389
2018-05-16 13:00	32.0715104167	22.9061327699	52.2790969326	97874.0030613
2018-05-16 14:00	28.9516907051	23.2287170907	51.1149045094	97878.7848144
2018-05-16 15:00	22.9455929487	23.0918005247	51.2624240337	97838.2620605
2018-05-16 16:00	37.9850400641	22.4562058266	57.5705678197	97812.0463209
2018-05-16 17:00	32.9138903515	21.3219585224	60.5777267207	97809.7449281
2018-05-16 18:00	28.0598007606	20.3453683343	62.8276975581	97816.6839094
2018-05-16 19:00	29.7399718915	19.7594653082	64.6446921695	97845.2003212
2018-05-16 20:00	25.7111359127	19.5781340557	64.5764225576	97827.9819136
2018-05-16 21:00	24.1740286045	19.2288364539	65.5553899211	97825.8902606
2018-05-16 22:00	33.4026289683	19.1162405187	66.9887964389	97799.9532779
2018-05-16 23:00	34.1366815476	19.1152593255	67.3298361457	97752.1105206
2018-05-17 00:00	34.1366815476	19.1152593255	67.3298361457	97752.1105206
