# Supplementary material for: The impact of smog on the concentration of particulate matter in the antelope house in the Silesian zoological garden
Source: PeerJ. 2020 May 28;8:e9191. doi: 10.7717/peerj.9191 (PMC7261478; doi:10.7717/peerj.9191)
Supplement: Supplemental Information 3 [file peerj-08-9191-s003.txt]

data time	PM2.5[ug/m3]
2018-02-27 00:00	40.2209471767
2018-02-27 01:00	47.7559276397
2018-02-27 02:00	59.3702279805
2018-02-27 03:00	60.3407249743
2018-02-27 04:00	40.3354775545
2018-02-27 05:00	29.7044149186
2018-02-27 06:00	26.3917451084
2018-02-27 07:00	25.3699773782
2018-02-27 08:00	39.6249078971
2018-02-27 09:00	36.2734285211
2018-02-27 10:00	29.184809037
2018-02-27 11:00	31.7721449556
2018-02-27 12:00	35.2678136201
2018-02-27 13:00	43.0274634232
2018-02-27 14:00	37.3005200071
2018-02-27 15:00	39.5516569716
2018-02-27 16:00	43.7505023797
2018-02-27 17:00	44.8079534638
2018-02-27 18:00	43.7110730654
2018-02-27 19:00	43.9283183501
2018-02-27 20:00	40.7999440331
2018-02-27 21:00	43.3886169869
2018-02-27 22:00	44.0301564428
2018-02-27 23:00	46.6636930783
2018-02-28 00:00	40.2570446266
2018-02-28 01:00	32.6175969505
2018-02-28 02:00	30.2770491803
2018-02-28 03:00	27.7002600437
2018-02-28 04:00	28.0538000176
2018-02-28 05:00	30.9423497268
2018-02-28 06:00	38.5609790528
2018-02-28 07:00	52.6226974264
2018-02-28 08:00	60.939298725
2018-02-28 09:00	47.6851557083
2018-02-28 10:00	45.9217521594
2018-02-28 11:00	40.7990907221
2018-02-28 12:00	29.3366718201
2018-02-28 13:00	31.1531494212
2018-02-28 14:00	28.7636215406
2018-02-28 15:00	31.6415520888
2018-02-28 16:00	30.3653886832
2018-02-28 17:00	28.9877489864
2018-02-28 18:00	32.5313458488
2018-02-28 19:00	37.5647496915
2018-02-28 20:00	43.3628018685
2018-02-28 21:00	60.9236999824
2018-02-28 22:00	49.3141151066
2018-02-28 23:00	30.1922483695
2018-03-01 00:00	32.9170544685
2018-03-01 01:00	44.1698598192
2018-03-01 02:00	48.8986162524
2018-03-01 03:00	49.2962740546
2018-03-01 04:00	62.0353164111
2018-03-01 05:00	83.0029746166
2018-03-01 06:00	102.737365591
2018-03-01 07:00	85.2152829191
2018-03-01 08:00	62.7330929077
2018-03-01 09:00	48.6294861625
2018-03-01 10:00	46.9073990834
2018-03-01 11:00	55.0799180328
2018-03-01 12:00	34.9700158646
2018-03-01 13:00	32.2755464481
2018-03-01 14:00	35.5504583113
2018-03-01 15:00	38.0710353616
2018-03-01 16:00	43.5391503614
2018-03-01 17:00	45.0536841178
2018-03-01 18:00	51.0483298079
2018-03-01 19:00	68.0098889476
2018-03-01 20:00	60.3089414772
2018-03-01 21:00	65.9943063635
2018-03-01 22:00	93.9879296668
2018-03-01 23:00	58.583478759
2018-03-02 00:00	52.2196556597
2018-03-02 01:00	48.9848549211
2018-03-02 02:00	52.1702582408
2018-03-02 03:00	54.2911780643
2018-03-02 04:00	57.0189538163
2018-03-02 05:00	72.0989643927
2018-03-02 06:00	69.6357350608
2018-03-02 07:00	89.295800282
2018-03-02 08:00	76.0297179912
2018-03-02 09:00	64.870196545
2018-03-02 10:00	52.0838224925
2018-03-02 11:00	45.1515688348
2018-03-02 12:00	41.7466067337
2018-03-02 13:00	33.0353208179
2018-03-02 14:00	30.7148951172
2018-03-02 15:00	35.3475718315
2018-03-02 16:00	32.8614533034
2018-03-02 17:00	35.9042570069
2018-03-02 18:00	42.9226820025
2018-03-02 19:00	47.800824079
2018-03-02 20:00	55.6028908867
2018-03-02 21:00	55.5937731359
2018-03-02 22:00	57.4195585647
2018-03-02 23:00	64.2674907456
2018-03-03 00:00	66.956359286
2018-03-03 01:00	65.4653842764
2018-03-03 02:00	64.5463291028
2018-03-03 03:00	65.2339503904
2018-03-03 04:00	68.3086329984
2018-03-03 05:00	67.0998060991
2018-03-03 06:00	76.45867266
2018-03-03 07:00	100.357562136
2018-03-03 08:00	74.8829675657
2018-03-03 09:00	62.0172792173
2018-03-03 10:00	46.9216816499
2018-03-03 11:00	41.8802353252
2018-03-03 12:00	36.0226482649
2018-03-03 13:00	33.3244976203
2018-03-03 14:00	21.058478759
2018-03-03 15:00	18.9452317998
2018-03-03 16:00	30.6935087255
2018-03-03 17:00	35.7514718844
2018-03-03 18:00	63.8629120395
2018-03-03 19:00	91.4847567425
2018-03-03 20:00	84.5905561431
2018-03-03 21:00	95.2533359774
2018-03-03 22:00	109.961431341
2018-03-03 23:00	121.623065397
2018-03-04 00:00	126.625330513
2018-03-04 01:00	123.455658382
2018-03-04 02:00	129.515485634
2018-03-04 03:00	130.227213314
2018-03-04 04:00	150.638930019
2018-03-04 05:00	192.071950467
2018-03-04 06:00	247.111920501
2018-03-04 07:00	171.870989776
2018-03-04 08:00	89.9005464481
2018-03-04 09:00	80.378349198
2018-03-04 10:00	58.995485228
2018-03-04 11:00	53.5598608978
2018-03-04 12:00	47.9912786549
2018-03-04 13:00	38.0146287483
2018-03-04 14:00	28.4042626728
2018-03-04 15:00	30.1407754359
2018-03-04 16:00	31.1969150026
2018-03-04 17:00	46.7657023383
2018-03-04 18:00	52.7710541999
2018-03-04 19:00	65.1285358941
2018-03-04 20:00	68.6267909955
2018-03-04 21:00	64.4882061785
2018-03-04 22:00	66.6518366028
2018-03-04 23:00	69.3688342721
2018-03-05 00:00	78.9520856242
2018-03-05 01:00	86.2201333803
2018-03-05 02:00	85.9341957448
2018-03-05 03:00	76.0934425223
2018-03-05 04:00	74.3624146962
2018-03-05 05:00	79.7966986477
2018-03-05 06:00	104.992181148
2018-03-05 07:00	140.246309097
2018-03-05 08:00	85.7839861751
2018-03-05 09:00	58.3459037378
2018-03-05 10:00	49.6934476593
2018-03-05 11:00	42.6630056324
2018-03-05 12:00	39.5669184161
2018-03-05 13:00	38.457151391
2018-03-05 14:00	47.2367941712
2018-03-05 15:00	52.956088923
2018-03-05 16:00	58.1162271719
2018-03-05 17:00	50.2592984312
2018-03-05 18:00	43.5415855948
2018-03-05 19:00	53.5012716879
2018-03-05 20:00	66.8631848438
2018-03-05 21:00	61.1000384025
2018-03-05 22:00	60.079117457
2018-03-05 23:00	74.6532172726
2018-03-06 00:00	69.7532258065
2018-03-06 01:00	71.4356630824
2018-03-06 02:00	111.241515785
2018-03-06 03:00	132.307909665
2018-03-06 04:00	142.798766854
2018-03-06 05:00	109.24796467
2018-03-06 06:00	163.859528076
2018-03-06 07:00	249.704728119
2018-03-06 08:00	270.441357069
2018-03-06 09:00	167.185202253
2018-03-06 10:00	215.877029007
2018-03-06 11:00	143.051692072
2018-03-06 12:00	135.644760268
2018-03-06 13:00	51.110248243
2018-03-06 14:00	27.0445371455
2018-03-06 15:00	32.1234912368
2018-03-06 16:00	35.8311425265
2018-03-06 17:00	36.4534184854
2018-03-06 18:00	47.092526455
2018-03-06 19:00	47.5470072751
2018-03-06 20:00	87.704389881
2018-03-06 21:00	102.487123843
2018-03-06 22:00	95.0124421296
2018-03-06 23:00	74.4451471561
2018-03-07 00:00	70.1684813161
2018-03-07 01:00	64.5476068501
2018-03-07 02:00	52.0910962302
2018-03-07 03:00	42.7921502976
2018-03-07 04:00	46.9540633267
2018-03-07 05:00	84.8761059068
2018-03-07 06:00	141.931584821
2018-03-07 07:00	169.424561839
2018-03-07 08:00	206.636185516
2018-03-07 09:00	110.757357804
2018-03-07 10:00	64.8772114749
2018-03-07 11:00	28.7683862434
2018-03-07 12:00	20.2153480489
2018-03-07 13:00	22.164442791
2018-03-07 14:00	26.0254927791
2018-03-07 15:00	26.8851727844
2018-03-07 16:00	30.1913277116
2018-03-07 17:00	24.2605200066
2018-03-07 18:00	26.779265873
2018-03-07 19:00	25.3696717923
2018-03-07 20:00	25.3919064153
2018-03-07 21:00	25.7181299603
2018-03-07 22:00	30.1236400463
2018-03-07 23:00	26.4240740741
2018-03-08 00:00	20.6344039352
2018-03-08 01:00	21.8764591601
2018-03-08 02:00	20.1327670304
2018-03-08 03:00	17.9830324841
2018-03-08 04:00	18.7979001323
2018-03-08 05:00	24.5587962963
2018-03-08 06:00	43.3399388228
2018-03-08 07:00	92.5816622756
2018-03-08 08:00	96.3466021825
2018-03-08 09:00	26.6379092262
2018-03-08 10:00	34.6619015092
2018-03-08 11:00	22.7219020684
2018-03-08 12:00	17.9237805886
2018-03-08 13:00	14.9802868717
2018-03-08 14:00	16.7596604215
2018-03-08 15:00	11.9337797619
2018-03-08 16:00	15.1922453704
2018-03-08 17:00	13.8158990372
2018-03-08 18:00	16.4984416336
2018-03-08 19:00	40.3125124008
2018-03-08 20:00	64.9640376984
2018-03-08 21:00	48.9759180653
2018-03-08 22:00	45.0658192791
2018-03-08 23:00	40.9278563161
2018-03-09 00:00	32.4676380622
2018-03-09 01:00	28.3632853836
2018-03-09 02:00	22.5967096561
2018-03-09 03:00	19.6403055219
2018-03-09 04:00	21.6477513228
2018-03-09 05:00	31.1048375293
2018-03-09 06:00	41.2550595238
2018-03-09 07:00	96.9008940572
2018-03-09 08:00	48.3811453266
2018-03-09 09:00	16.9378621565
2018-03-09 10:00	28.1770791997
2018-03-09 11:00	12.9620047814
2018-03-09 12:00	11.8907862103
2018-03-09 13:00	7.67113508598
2018-03-09 14:00	8.96744378307
2018-03-09 15:00	15.9326430225
2018-03-09 16:00	15.9330853175
2018-03-09 17:00	15.7121569114
2018-03-09 18:00	21.4546456219
2018-03-09 19:00	19.600801918
2018-03-09 20:00	35.2953125
2018-03-09 21:00	36.8093253968
2018-03-09 22:00	36.7690393519
2018-03-09 23:00	45.027281746
2018-03-10 00:00	51.0581762566
2018-03-10 01:00	39.8424768519
2018-03-10 02:00	39.5037781085
2018-03-10 03:00	44.7788370998
2018-03-10 04:00	52.6150834309
2018-03-10 05:00	63.8163566468
2018-03-10 06:00	113.354749504
2018-03-10 07:00	173.319615209
2018-03-10 08:00	174.259230324
2018-03-10 09:00	84.6998560695
2018-03-10 10:00	17.7517071759
2018-03-10 11:00	17.1280877976
2018-03-10 12:00	19.9435391865
2018-03-10 13:00	14.039802414
2018-03-10 14:00	14.1829530423
2018-03-10 15:00	12.5723214286
2018-03-10 16:00	18.2181258267
2018-03-10 17:00	25.8584366733
2018-03-10 18:00	29.6826099537
2018-03-10 19:00	33.9921122821
2018-03-10 20:00	44.1906539352
2018-03-10 21:00	67.4928240741
2018-03-10 22:00	64.551500496
2018-03-10 23:00	41.5416790675
2018-03-11 00:00	34.8069279101
2018-03-11 01:00	27.4322792659
2018-03-11 02:00	24.6821428571
2018-03-11 03:00	27.6527889875
2018-03-11 04:00	30.3526868386
2018-03-11 05:00	39.9587714947
2018-03-11 06:00	94.4668237434
2018-03-11 07:00	98.7529224537
2018-03-11 08:00	90.0574239418
2018-03-11 09:00	57.5853381283
2018-03-11 10:00	28.9321778233
2018-03-11 11:00	19.985999504
2018-03-11 12:00	27.5100157077
2018-03-11 13:00	15.9468460648
2018-03-11 14:00	17.7464037698
2018-03-11 15:00	12.5207357533
2018-03-11 16:00	23.066385582
2018-03-11 17:00	34.9608052249
2018-03-11 18:00	29.357874504
2018-03-11 19:00	26.2088128307
2018-03-11 20:00	26.5768435847
2018-03-11 21:00	30.3491071429
2018-03-11 22:00	33.7529017857
2018-03-11 23:00	20.7955894511
2018-03-12 00:00	22.6889963624
2018-03-12 01:00	21.0780092593
2018-03-12 02:00	17.5226397156
2018-03-12 03:00	15.7885058974
2018-03-12 04:00	17.5826462074
2018-03-12 05:00	25.741046627
2018-03-12 06:00	40.4046502976
2018-03-12 07:00	31.4587301587
2018-03-12 08:00	26.5475777116
2018-03-12 09:00	16.6672867063
2018-03-12 10:00	10.6899718915
2018-03-12 11:00	9.51841931217
2018-03-12 12:00	9.18446180556
2018-03-12 13:00	4.50655588624
2018-03-12 14:00	5.28758050351
2018-03-12 15:00	5.89945849868
2018-03-12 16:00	7.72322255291
2018-03-12 17:00	5.50953207672
2018-03-12 18:00	9.20529513889
2018-03-12 19:00	10.0075438161
2018-03-12 20:00	13.4020419974
2018-03-12 21:00	8.62383310565
2018-03-12 22:00	6.9156332672
2018-03-12 23:00	7.18754133598
2018-03-13 00:00	6.81487851288
2018-03-13 01:00	4.49183173953
2018-03-13 02:00	4.53229993386
2018-03-13 03:00	4.17480063339
2018-03-13 04:00	4.96449239418
2018-03-13 05:00	11.4728918651
2018-03-13 06:00	18.0442418981
2018-03-13 07:00	90.1514604476
2018-03-13 08:00	156.643076224
2018-03-13 09:00	22.587942295
2018-03-13 10:00	13.1218832672
2018-03-13 11:00	9.34389637002
2018-03-13 12:00	9.13743386243
2018-03-13 13:00	11.0270791997
2018-03-13 14:00	5.93832836676
2018-03-13 15:00	6.65883763228
2018-03-13 16:00	13.2486565807
2018-03-13 17:00	14.6963431889
2018-03-13 18:00	18.2089781746
2018-03-13 19:00	22.9236359127
2018-03-13 20:00	30.7386284722
2018-03-13 21:00	38.8074095759
2018-03-13 22:00	30.7571469907
2018-03-13 23:00	31.0555142196
2018-03-14 00:00	31.2774321819
2018-03-14 01:00	36.6256537444
2018-03-14 02:00	33.1967261905
2018-03-14 03:00	30.6783037219
2018-03-14 04:00	23.3336640212
2018-03-14 05:00	24.199990242
2018-03-14 06:00	38.4434275794
2018-03-14 07:00	90.7368510929
2018-03-14 08:00	90.7616154101
2018-03-14 09:00	27.250338955
2018-03-14 10:00	17.196052414
2018-03-14 11:00	13.6622561177
2018-03-14 12:00	17.1724157559
2018-03-14 13:00	14.1045552249
2018-03-14 14:00	12.9443493717
2018-03-14 15:00	19.5146784061
2018-03-14 16:00	15.8785507606
2018-03-14 17:00	17.7550925926
2018-03-14 18:00	15.2437789352
2018-03-14 19:00	15.4126653439
2018-03-14 20:00	20.4407903439
2018-03-14 21:00	22.1372666211
2018-03-14 22:00	21.0524636243
2018-03-14 23:00	30.9468005952
2018-03-15 00:00	35.1384416472
2018-03-15 01:00	38.827703373
2018-03-15 02:00	49.0982390873
2018-03-15 03:00	44.1768647431
2018-03-15 04:00	36.9494779469
2018-03-15 05:00	27.9730613426
2018-03-15 06:00	56.8320147156
2018-03-15 07:00	99.3498057209
2018-03-15 08:00	94.9536582341
2018-03-15 09:00	43.03671875
2018-03-15 10:00	87.4156989982
2018-03-15 11:00	24.9650958995
2018-03-15 12:00	23.3493799603
2018-03-15 13:00	16.0318163029
2018-03-15 14:00	16.307833168
2018-03-15 15:00	20.8543931242
2018-03-15 16:00	22.7402777778
2018-03-15 17:00	19.4964141356
2018-03-15 18:00	21.980308748
2018-03-15 19:00	25.1426301765
2018-03-15 20:00	30.3111094848
2018-03-15 21:00	28.0152612434
2018-03-15 22:00	24.8546833664
2018-03-15 23:00	23.61427433
2018-03-16 00:00	23.7382895172
2018-03-16 01:00	23.5501033399
2018-03-16 02:00	23.3212632275
2018-03-16 03:00	21.2369915675
2018-03-16 04:00	20.3781323769
2018-03-16 05:00	24.8584366733
2018-03-16 06:00	34.4560681217
2018-03-16 07:00	100.048441634
2018-03-16 08:00	123.336252602
2018-03-16 09:00	39.9514260913
2018-03-16 10:00	18.3570560516
2018-03-16 11:00	18.858953373
2018-03-16 12:00	22.1767030423
2018-03-16 13:00	14.2459284061
2018-03-16 14:00	14.3757027116
2018-03-16 15:00	20.1831129651
2018-03-16 16:00	16.3979249339
2018-03-16 17:00	11.7247349076
2018-03-16 18:00	11.5217988782
2018-03-16 19:00	16.9541495902
2018-03-16 20:00	13.1188864087
2018-03-16 21:00	12.1945271164
2018-03-16 22:00	12.4907455103
2018-03-16 23:00	10.5054935516
2018-03-17 00:00	8.84708581349
2018-03-17 01:00	5.89927662037
2018-03-17 02:00	5.8595775463
2018-03-17 03:00	5.31608063237
2018-03-17 04:00	7.24092261905
2018-03-17 05:00	11.9358424272
2018-03-17 06:00	25.3016947751
2018-03-17 07:00	32.9550595238
2018-03-17 08:00	15.6539806548
2018-03-17 09:00	13.7175223214
2018-03-17 10:00	14.5375082672
2018-03-17 11:00	14.3090897817
2018-03-17 12:00	14.8625496032
2018-03-17 13:00	11.737562004
2018-03-17 14:00	10.2450686177
2018-03-17 15:00	14.7077641166
2018-03-17 16:00	9.42802166005
2018-03-17 17:00	11.1120701058
2018-03-17 18:00	8.59938822751
2018-03-17 19:00	10.3821396045
2018-03-17 20:00	10.9682084987
2018-03-17 21:00	12.8175636574
2018-03-17 22:00	10.837187744
2018-03-17 23:00	9.62495039683
2018-03-18 00:00	9.62651703042
2018-03-18 01:00	6.86658399471
2018-03-18 02:00	7.90501818783
2018-03-18 03:00	7.49635833211
2018-03-18 04:00	7.87089350768
2018-03-18 05:00	8.76819609788
2018-03-18 06:00	22.4040633267
2018-03-18 07:00	28.8043317395
2018-03-18 08:00	20.9290358583
2018-03-18 09:00	12.8908482143
2018-03-18 10:00	62.5680803571
2018-03-18 11:00	14.274937996
2018-03-18 12:00	10.0818865741
2018-03-18 13:00	10.0660300926
2018-03-18 14:00	12.1178278689
2018-03-18 15:00	14.1889591601
2018-03-18 16:00	14.8127686839
2018-03-18 17:00	9.78725611772
2018-03-18 18:00	11.1315558862
2018-03-18 19:00	8.20934606481
2018-03-18 20:00	8.26286789021
2018-03-18 21:00	9.35654348545
2018-03-18 22:00	9.62133261775
2018-03-18 23:00	9.57080026455
2018-03-19 00:00	8.00425692818
2018-03-19 01:00	6.22794725529
2018-03-19 02:00	6.31282526672
2018-03-19 03:00	7.76501061909
2018-03-19 04:00	10.5381117725
2018-03-19 05:00	11.6387547164
2018-03-19 06:00	14.4355282738
2018-03-19 07:00	34.2140749008
2018-03-19 08:00	56.8440600198
2018-03-19 09:00	30.3672536376
2018-03-19 10:00	21.9687459342
2018-03-19 11:00	20.9025917659
2018-03-19 12:00	19.2452958301
2018-03-19 13:00	13.9126198743
2018-03-19 14:00	16.3916501323
2018-03-19 15:00	17.5537326389
2018-03-19 16:00	25.7432291667
2018-03-19 17:00	25.1443121693
2018-03-19 18:00	23.5697875331
2018-03-19 19:00	21.8901207011
2018-03-19 20:00	21.0041542659
2018-03-19 21:00	24.5654517955
2018-03-19 22:00	22.1269510582
2018-03-19 23:00	24.1707081056
2018-03-20 00:00	22.1223368787
2018-03-20 01:00	18.7706886574
2018-03-20 02:00	18.2696924603
2018-03-20 03:00	16.922428998
2018-03-20 04:00	14.7837673611
2018-03-20 05:00	17.9973206154
2018-03-20 06:00	24.0536871693
2018-03-20 07:00	33.5496982474
2018-03-20 08:00	146.601707176
2018-03-20 09:00	121.569783399
2018-03-20 10:00	53.052806713
2018-03-20 11:00	111.429747904
2018-03-20 12:00	34.1637438129
2018-03-20 13:00	32.3433350401
2018-03-20 14:00	25.8666046627
2018-03-20 15:00	25.9375992063
2018-03-20 16:00	24.596075657
2018-03-20 17:00	31.9695849868
2018-03-20 18:00	36.8540487575
2018-03-20 19:00	60.8625702712
2018-03-20 20:00	114.004030258
2018-03-20 21:00	137.354104663
2018-03-20 22:00	135.863471396
2018-03-20 23:00	159.82244957
2018-03-21 00:00	128.445391038
2018-03-21 01:00	64.5939608135
2018-03-21 02:00	43.4181954202
2018-03-21 03:00	34.223381362
2018-03-21 04:00	13.6780257937
2018-03-21 05:00	11.2698950066
2018-03-21 06:00	13.9086805556
2018-03-21 07:00	38.2931464947
2018-03-21 08:00	66.0586805556
2018-03-21 09:00	27.5392609127
2018-03-21 10:00	25.9978369763
2018-03-21 11:00	24.1356977513
2018-03-21 12:00	15.4408523479
2018-03-21 13:00	17.3606150794
2018-03-21 14:00	13.7994690021
2018-03-21 15:00	11.810619213
2018-03-21 16:00	15.0349661723
2018-03-21 17:00	20.1801752646
2018-03-21 18:00	21.8219866071
2018-03-21 19:00	26.3567791005
2018-03-21 20:00	38.287119709
2018-03-21 21:00	80.7808159722
2018-03-21 22:00	110.205902778
2018-03-21 23:00	113.441530258
2018-03-22 00:00	109.346147487
2018-03-22 01:00	104.849615575
2018-03-22 02:00	98.6911499669
2018-03-22 03:00	72.2257052554
2018-03-22 04:00	42.8874545304
2018-03-22 05:00	30.4972676918
2018-03-22 06:00	31.1434193122
2018-03-22 07:00	76.3191261574
2018-03-22 08:00	50.3537727748
2018-03-22 09:00	23.258552414
2018-03-22 10:00	18.7718131993
2018-03-22 11:00	25.6466712536
2018-03-22 12:00	19.3201335377
2018-03-22 13:00	20.0607900239
2018-03-22 14:00	20.9897581642
2018-03-22 15:00	20.5772528108
2018-03-22 16:00	20.6091600529
2018-03-22 17:00	32.2509259259
2018-03-22 18:00	37.2241278108
2018-03-22 19:00	45.4663194444
2018-03-22 20:00	52.7015718514
2018-03-22 21:00	84.9328703704
2018-03-22 22:00	116.946400111
2018-03-22 23:00	115.064333691
2018-03-23 00:00	116.071089616
2018-03-23 01:00	118.277087467
2018-03-23 02:00	121.22506424
2018-03-23 03:00	128.563388724
2018-03-23 04:00	123.4265625
2018-03-23 05:00	105.403488757
2018-03-23 06:00	101.844601521
2018-03-23 07:00	139.864604001
2018-03-23 08:00	164.081634425
2018-03-23 09:00	99.6089616402
2018-03-23 10:00	69.9286812061
2018-03-23 11:00	69.223817791
2018-03-23 12:00	67.8727150013
2018-03-23 13:00	53.4029844577
2018-03-23 14:00	52.478125
2018-03-23 15:00	51.4659598214
2018-03-23 16:00	61.2996804254
2018-03-23 17:00	50.1922908399
2018-03-23 18:00	48.1032599857
2018-03-23 19:00	54.7964203042
2018-03-23 20:00	65.4378430886
2018-03-23 21:00	70.8436177249
2018-03-23 22:00	72.6900049603
2018-03-23 23:00	76.8767319775
2018-03-24 00:00	79.7396784061
2018-03-24 01:00	79.9145667989
2018-03-24 02:00	77.73466774
2018-03-24 03:00	74.0013115416
2018-03-24 04:00	71.5545469577
2018-03-24 05:00	79.3308653721
2018-03-24 06:00	85.227302414
2018-03-24 07:00	118.263405258
2018-03-24 08:00	135.26379795
2018-03-24 09:00	77.4538039943
2018-03-24 10:00	48.3721395503
2018-03-24 11:00	25.2845595889
2018-03-24 12:00	16.6066013558
2018-03-24 13:00	19.5123836233
2018-03-24 14:00	16.5853587963
2018-03-24 15:00	15.3356102004
2018-03-24 16:00	21.5696759259
2018-03-24 17:00	24.783254795
2018-03-24 18:00	34.6125454696
2018-03-24 19:00	44.0973929872
2018-03-24 20:00	59.1916170635
2018-03-24 21:00	85.8206349206
2018-03-24 22:00	111.863024967
2018-03-24 23:00	107.855696098
2018-03-25 00:00	92.0807167659
2018-03-25 01:00	81.6788607804
2018-03-25 02:00	71.3803099792
2018-03-25 03:00	55.6792944579
2018-03-25 04:00	55.3616732804
2018-03-25 05:00	56.5921502976
2018-03-25 06:00	92.4706059854
2018-03-25 07:00	93.7693907077
2018-03-25 08:00	69.8985573743
2018-03-25 09:00	29.4741900859
2018-03-25 10:00	21.1744874339
2018-03-25 11:00	21.0796916336
2018-03-25 12:00	22.9897734788
2018-03-25 13:00	16.2778645833
2018-03-25 14:00	15.0963789683
2018-03-25 15:00	20.1057930003
2018-03-25 16:00	22.8592757937
2018-03-25 17:00	26.5229313037
2018-03-25 18:00	33.1189608135
2018-03-25 19:00	41.4739128638
2018-03-25 20:00	67.364083168
2018-03-25 21:00	80.3024842923
2018-03-25 22:00	70.8433407738
2018-03-25 23:00	60.827281746
2018-03-26 00:00	56.057494213
2018-03-26 01:00	48.9094782722
2018-03-26 02:00	39.1549727183
2018-03-26 03:00	33.1891693876
2018-03-26 04:00	34.8923941799
2018-03-26 05:00	58.5724454365
2018-03-26 06:00	122.781142526
2018-03-26 07:00	179.76687748
2018-03-26 08:00	82.8203910384
2018-03-26 09:00	64.2541186898
2018-03-26 10:00	75.1513640873
2018-03-26 11:00	41.2890076112
2018-03-26 12:00	29.755067791
2018-03-26 13:00	30.5203290344
2018-03-26 14:00	30.907425026
2018-03-26 15:00	25.7423735119
2018-03-26 16:00	32.5918320106
2018-03-26 17:00	40.2189277447
2018-03-26 18:00	43.0142774471
2018-03-26 19:00	56.2520006614
2018-03-26 20:00	94.9545882937
2018-03-26 21:00	114.78999256
2018-03-26 22:00	124.433672288
2018-03-26 23:00	127.993758945
2018-03-27 00:00	125.285181052
2018-03-27 01:00	90.7230530754
2018-03-27 02:00	62.4375124008
2018-03-27 03:00	51.2683671868
2018-03-27 04:00	44.8246775794
2018-03-27 05:00	45.1884188785
2018-03-27 06:00	103.015133102
2018-03-27 07:00	119.917162698
2018-03-27 08:00	31.8780588624
2018-03-27 09:00	31.827765377
2018-03-27 10:00	25.7820891204
2018-03-27 11:00	16.6277323082
2018-03-27 12:00	15.4388847553
2018-03-27 13:00	16.9020012035
2018-03-27 14:00	20.7694361772
2018-03-27 15:00	18.221492356
2018-03-27 16:00	18.7854373347
2018-03-27 17:00	24.559184155
2018-03-27 18:00	27.8997271825
2018-03-27 19:00	38.639000496
2018-03-27 20:00	39.6764012897
2018-03-27 21:00	39.0578373016
2018-03-27 22:00	35.2256407077
2018-03-27 23:00	34.7208664021
2018-03-28 00:00	39.4966931217
2018-03-28 01:00	39.7413072469
2018-03-28 02:00	38.8303158069
2018-03-28 03:00	42.6811524751
2018-03-28 04:00	47.4857473545
2018-03-28 05:00	70.9837012235
2018-03-28 06:00	122.296594457
2018-03-28 07:00	129.11645572
2018-03-28 08:00	62.0895543981
2018-03-28 09:00	53.0059358466
2018-03-28 10:00	43.7087425595
2018-03-28 11:00	38.9109209656
2018-03-28 12:00	40.588599537
2018-03-28 13:00	36.4314215782
2018-03-28 14:00	37.7570064484
2018-03-28 15:00	38.4726328715
2018-03-28 16:00	41.3800760582
2018-03-28 17:00	43.258400013
2018-03-28 18:00	47.2944403108
2018-03-28 19:00	53.7874049272
2018-03-28 20:00	54.4411913029
2018-03-28 21:00	52.8174107143
2018-03-28 22:00	46.497573578
2018-03-28 23:00	46.3003926918
2018-03-29 00:00	46.0289080796
2018-03-29 01:00	51.8708746693
2018-03-29 02:00	43.872337963
2018-03-29 03:00	40.6580887689
2018-03-29 04:00	46.918452381
2018-03-29 05:00	59.6205977183
2018-03-29 06:00	104.75952381
2018-03-29 07:00	99.5068617725
2018-03-29 08:00	48.2183945106
2018-03-29 09:00	41.534672619
2018-03-29 10:00	40.3298941799
2018-03-29 11:00	26.2558779762
2018-03-29 12:00	32.7484346539
2018-03-29 13:00	21.4724867725
2018-03-29 14:00	17.8553519918
2018-03-29 15:00	20.9479704034
2018-03-29 16:00	19.2718416602
2018-03-29 17:00	27.916488922
2018-03-29 18:00	27.0290422521
2018-03-29 19:00	31.0610904431
2018-03-29 20:00	37.230931713
2018-03-29 21:00	45.001860119
2018-03-29 22:00	66.1217303241
2018-03-29 23:00	111.669762731
2018-03-30 00:00	140.219142692
2018-03-30 01:00	127.864711475
2018-03-30 02:00	100.45593998
2018-03-30 03:00	76.5356554345
2018-03-30 04:00	57.5832175926
2018-03-30 05:00	48.2870825066
2018-03-30 06:00	94.0688492063
2018-03-30 07:00	68.0243746747
2018-03-30 08:00	19.0784556878
2018-03-30 09:00	20.3051001821
2018-03-30 10:00	13.9316840278
2018-03-30 11:00	16.4593253968
2018-03-30 12:00	12.8879174934
2018-03-30 13:00	12.116823489
2018-03-30 14:00	12.5715132148
2018-03-30 15:00	16.1086226852
2018-03-30 16:00	19.6568369709
2018-03-30 17:00	29.6376198743
2018-03-30 18:00	41.0782407407
2018-03-30 19:00	32.1492270172
2018-03-30 20:00	29.0166008002
2018-03-30 21:00	33.4517857143
2018-03-30 22:00	40.1180844907
2018-03-30 23:00	39.7234663674
2018-03-31 00:00	35.1313822751
2018-03-31 01:00	29.0166617877
2018-03-31 02:00	25.3513978337
2018-03-31 03:00	20.7984561872
2018-03-31 04:00	21.8911416997
2018-03-31 05:00	31.6103381283
2018-03-31 06:00	56.0706113388
2018-03-31 07:00	47.5411706349
2018-03-31 08:00	53.5525338955
2018-03-31 09:00	34.5367559524
2018-03-31 10:00	21.0953966628
2018-03-31 11:00	16.9985325728
2018-03-31 12:00	17.5761739418
2018-03-31 13:00	14.7518973214
2018-03-31 14:00	9.77191672171
2018-03-31 15:00	10.0761491402
2018-03-31 16:00	18.7970444775
2018-03-31 17:00	24.7174892526
2018-03-31 18:00	22.7812954696
2018-03-31 19:00	23.3739128638
2018-03-31 20:00	21.5661789021
2018-03-31 21:00	26.2124764182
2018-03-31 22:00	25.5052083333
2018-03-31 23:00	26.6523106812
2018-04-01 00:00	24.4859953704
2018-04-01 01:00	39.4505188004
2018-04-01 02:00	33.7369584987
2018-04-01 03:00	25.6369849548
2018-04-01 04:00	19.8830150463
2018-04-01 05:00	23.9202463624
2018-04-01 06:00	63.7155671296
2018-04-01 07:00	40.2968667328
2018-04-01 08:00	24.4150227238
2018-04-01 09:00	22.5137906164
2018-04-01 10:00	22.5642603879
2018-04-01 11:00	21.5583068923
2018-04-01 12:00	22.5644077641
2018-04-01 13:00	22.9060594042
2018-04-01 14:00	21.4348228451
2018-04-01 15:00	17.6300017627
2018-04-01 16:00	12.0521587218
2018-04-01 17:00	9.82347523356
2018-04-01 18:00	8.75700246783
2018-04-01 19:00	8.46514190023
2018-04-01 20:00	11.6348713203
2018-04-01 21:00	11.3133201268
2018-04-01 22:00	8.19822845056
2018-04-01 23:00	5.92018708117
2018-04-02 00:00	6.43649303719
2018-04-02 01:00	5.05673365063
2018-04-02 02:00	7.3010179799
2018-04-02 03:00	9.89363940293
2018-04-02 04:00	10.9532434338
2018-04-02 05:00	17.0556583818
2018-04-02 06:00	64.8638286621
2018-04-02 07:00	51.8648039462
2018-04-02 08:00	21.9442534814
2018-04-02 09:00	35.6120086374
2018-04-02 10:00	35.5443680592
2018-04-02 11:00	16.6459721488
2018-04-02 12:00	12.6984443857
2018-04-02 13:00	9.57749143298
2018-04-02 14:00	10.9034241142
2018-04-02 15:00	15.8413841232
2018-04-02 16:00	11.6514322228
2018-04-02 17:00	16.3122079566
2018-04-02 18:00	19.5129472942
2018-04-02 19:00	30.0076332238
2018-04-02 20:00	42.9155473295
2018-04-02 21:00	50.8378811916
2018-04-02 22:00	66.0248413538
2018-04-02 23:00	64.3366164287
2018-04-03 00:00	78.6939405958
2018-04-03 01:00	85.0304292262
2018-04-03 02:00	73.4297858276
2018-04-03 03:00	58.5352248384
2018-04-03 04:00	53.6178080381
2018-04-03 05:00	52.5369072801
2018-04-03 06:00	67.0305526177
2018-04-03 07:00	55.8938216111
2018-04-03 08:00	31.3892340913
2018-04-03 09:00	33.2717741935
2018-04-03 10:00	14.3766503975
2018-04-03 11:00	9.49291820906
2018-04-03 12:00	10.0538912392
2018-04-03 13:00	11.0550950059
2018-04-03 14:00	6.48775870945
2018-04-03 15:00	7.75199174693
2018-04-03 16:00	7.38469504671
2018-04-03 17:00	9.45063458488
2018-04-03 18:00	20.7336954166
2018-04-03 19:00	24.4180239732
2018-04-03 20:00	33.7923453199
2018-04-03 21:00	38.6169531112
2018-04-03 22:00	33.9548638503
2018-04-03 23:00	24.3909571655
2018-04-04 00:00	40.9628855984
2018-04-04 01:00	53.2069583994
2018-04-04 02:00	39.1345848757
2018-04-04 03:00	30.2726989999
2018-04-04 04:00	42.760761355
2018-04-04 05:00	42.2622906751
2018-04-04 06:00	43.9229067513
2018-04-04 07:00	37.765670721
2018-04-04 08:00	16.2475101357
2018-04-04 09:00	15.8169575181
2018-04-04 10:00	11.436360832
2018-04-04 11:00	12.0079807862
2018-04-04 12:00	15.0777973316
2018-04-04 13:00	19.9190551736
2018-04-04 14:00	14.7829102767
2018-04-04 15:00	12.742398202
2018-04-04 16:00	15.1976379341
2018-04-04 17:00	17.6543923598
2018-04-04 18:00	12.5497091486
2018-04-04 19:00	27.1719328398
2018-04-04 20:00	29.4587607968
2018-04-04 21:00	29.5795051625
2018-04-04 22:00	24.9430504142
2018-04-04 23:00	22.5721363491
2018-04-05 00:00	12.299039309
2018-04-05 01:00	11.5089205989
2018-04-05 02:00	15.2249559316
2018-04-05 03:00	11.0904531656
2018-04-05 04:00	11.4984003173
2018-04-05 05:00	13.6025471532
2018-04-05 06:00	24.8737837123
2018-04-05 07:00	31.6761898466
2018-04-05 08:00	13.5207385863
2018-04-05 09:00	13.3410673365
2018-04-05 10:00	11.3021516935
2018-04-05 11:00	10.0579719725
2018-04-05 12:00	10.1049356601
2018-04-05 13:00	6.62834038428
2018-04-05 14:00	10.3884540807
2018-04-05 15:00	7.25723901637
2018-04-05 16:00	9.65889866788
2018-04-05 17:00	14.4329788872
2018-04-05 18:00	12.1278512251
2018-04-05 19:00	22.1342074907
2018-04-05 20:00	22.9456680769
2018-04-05 21:00	15.7736170471
2018-04-05 22:00	7.47544229279
2018-04-05 23:00	8.46889240037
2018-04-06 00:00	6.35370738008
2018-04-06 01:00	8.35036136083
2018-04-06 02:00	8.38274050507
2018-04-06 03:00	8.34544628126
2018-04-06 04:00	9.92714172396
2018-04-06 05:00	30.3539353076
2018-04-06 06:00	37.9971752159
2018-04-06 07:00	32.0298224044
2018-04-06 08:00	14.8199842221
2018-04-06 09:00	13.2519610435
2018-04-06 10:00	13.6862575964
2018-04-06 11:00	10.2527763088
2018-04-06 12:00	7.54782924686
2018-04-06 13:00	5.34123570575
2018-04-06 14:00	9.4961496115
2018-04-06 15:00	8.90876079676
2018-04-06 16:00	8.51561321532
2018-04-06 17:00	11.2272430813
2018-04-06 18:00	15.1598316587
2018-04-06 19:00	27.1222589459
2018-04-06 20:00	30.6741380656
2018-04-06 21:00	37.2077560374
2018-04-06 22:00	47.9565716812
2018-04-06 23:00	47.0740701569
2018-04-07 00:00	50.7042851817
2018-04-07 01:00	46.6634144192
2018-04-07 02:00	34.7620133332
2018-04-07 03:00	29.6543233589
2018-04-07 04:00	27.7205138375
2018-04-07 05:00	48.8770095188
2018-04-07 06:00	35.6831626947
2018-04-07 07:00	23.0339767319
2018-04-07 08:00	17.587815089
2018-04-07 09:00	17.3671117574
2018-04-07 10:00	15.9203994764
2018-04-07 11:00	16.1016040895
2018-04-07 12:00	19.1419133017
2018-04-07 13:00	17.0149982932
2018-04-07 14:00	17.0714774904
2018-04-07 15:00	13.9371686826
2018-04-07 16:00	16.9956453432
2018-04-07 17:00	17.0014464226
2018-04-07 18:00	21.1502587754
2018-04-07 19:00	27.4578441742
2018-04-07 20:00	31.0930464409
2018-04-07 21:00	30.4415036136
2018-04-07 22:00	26.954287349
2018-04-07 23:00	29.2564427992
2018-04-08 00:00	34.6828970562
2018-04-08 01:00	31.8120432419
2018-04-08 02:00	28.4050237969
2018-04-08 03:00	24.526092856
2018-04-08 04:00	28.6063414419
2018-04-08 05:00	50.0798519302
2018-04-08 06:00	38.4917768377
2018-04-08 07:00	28.0265884128
2018-04-08 08:00	17.7229287855
2018-04-08 09:00	14.6572024544
2018-04-08 10:00	11.7489559988
2018-04-08 11:00	13.3293437447
2018-04-08 12:00	11.6523980201
2018-04-08 13:00	13.2347072879
2018-04-08 14:00	15.4251109404
2018-04-08 15:00	11.9128174673
2018-04-08 16:00	9.10541901348
2018-04-08 17:00	9.76224639688
2018-04-08 18:00	13.2381293736
2018-04-08 19:00	17.3622077146
2018-04-08 20:00	16.7051698522
2018-04-08 21:00	14.4726873187
2018-04-08 22:00	19.4427860039
2018-04-08 23:00	16.8958223162
2018-04-09 00:00	16.1490172748
2018-04-09 01:00	13.3707429931
2018-04-09 02:00	11.9870527058
2018-04-09 03:00	10.801147924
2018-04-09 04:00	14.2538824255
2018-04-09 05:00	24.7925744756
2018-04-09 06:00	35.347228098
2018-04-09 07:00	15.0309757442
2018-04-09 08:00	16.4555652786
2018-04-09 09:00	13.8844484736
2018-04-09 10:00	10.0482249531
2018-04-09 11:00	12.080662229
2018-04-09 12:00	9.99995306366
2018-04-09 13:00	12.9093659328
2018-04-09 14:00	11.3632872504
2018-04-09 15:00	13.217353644
2018-04-09 16:00	13.3242575525
2018-04-09 17:00	15.4357782898
2018-04-09 18:00	17.8937617341
2018-04-09 19:00	16.6435611879
2018-04-09 20:00	30.3120711726
2018-04-09 21:00	30.2589861751
2018-04-09 22:00	23.508056262
2018-04-09 23:00	21.9295624686
2018-04-10 00:00	21.1020668077
2018-04-10 01:00	20.0816631412
2018-04-10 02:00	21.6271329103
2018-04-10 03:00	23.1152367413
2018-04-10 04:00	22.6369472306
2018-04-10 05:00	30.0098404724
2018-04-10 06:00	51.9597662786
2018-04-10 07:00	22.8004821642
2018-04-10 08:00	15.0369346305
2018-04-10 09:00	8.32028552122
2018-04-10 10:00	8.13345707459
2018-04-10 11:00	8.62398950473
2018-04-10 12:00	9.1921317631
2018-04-10 13:00	10.7355265404
2018-04-10 14:00	9.19665898618
2018-04-10 15:00	9.05080218467
2018-04-10 16:00	13.1598171791
2018-04-10 17:00	8.83565028162
2018-04-10 18:00	11.8190390852
2018-04-10 19:00	13.5797107015
2018-04-10 20:00	13.7164921418
2018-04-10 21:00	11.4871864499
2018-04-10 22:00	16.0497373384
2018-04-10 23:00	28.2414367416
2018-04-11 00:00	36.771558818
2018-04-11 01:00	35.3867001586
2018-04-11 02:00	30.1392384981
2018-04-11 03:00	31.3258280644
2018-04-11 04:00	36.086087608
2018-04-11 05:00	34.1726643751
2018-04-11 06:00	27.0859550416
2018-04-11 07:00	19.9947117927
2018-04-11 08:00	15.1174718901
2018-04-11 09:00	11.2321172555
2018-04-11 10:00	6.94606588155
2018-04-11 11:00	7.57066905615
2018-04-11 12:00	5.22600371014
2018-04-11 13:00	6.60296979007
2018-04-11 14:00	8.87824287421
2018-04-11 15:00	8.73125960061
2018-04-11 16:00	7.12021676054
2018-04-11 17:00	5.78353814644
2018-04-11 18:00	5.83088837686
2018-04-11 19:00	10.0430278204
2018-04-11 20:00	22.5141519702
2018-04-11 21:00	27.5341406243
2018-04-11 22:00	29.6872333862
2018-04-11 23:00	27.9673541336
2018-04-12 00:00	25.2375185304
2018-04-12 01:00	26.6077692579
2018-04-12 02:00	34.291574123
2018-04-12 03:00	42.3561255611
2018-04-12 04:00	41.4721575886
2018-04-12 05:00	43.384549621
2018-04-12 06:00	44.9505022328
2018-04-12 07:00	42.0734367279
2018-04-12 08:00	34.1377051279
2018-04-12 09:00	17.872201657
2018-04-12 10:00	12.2020097286
2018-04-12 11:00	11.2116188769
2018-04-12 12:00	10.9088795016
2018-04-12 13:00	13.0417096858
2018-04-12 14:00	13.4100401092
2018-04-12 15:00	12.0510496672
2018-04-12 16:00	12.6542370712
2018-04-12 17:00	10.591603502
2018-04-12 18:00	13.3124155356
2018-04-12 19:00	17.0921915003
2018-04-12 20:00	19.3682539683
2018-04-12 21:00	24.0479006656
2018-04-12 22:00	23.079109063
2018-04-12 23:00	27.3222321551
2018-04-13 00:00	27.5625887474
2018-04-13 01:00	28.0418076855
2018-04-13 02:00	30.262405253
2018-04-13 03:00	31.575395296
2018-04-13 04:00	39.0904680063
2018-04-13 05:00	47.3709200614
2018-04-13 06:00	57.2143234172
2018-04-13 07:00	51.2777073383
2018-04-13 08:00	22.1834314729
2018-04-13 09:00	16.6955325141
2018-04-13 10:00	14.6316393583
2018-04-13 11:00	11.9190358675
2018-04-13 12:00	11.565087899
2018-04-13 13:00	11.2755845707
2018-04-13 14:00	11.2081925243
2018-04-13 15:00	13.4239332651
2018-04-13 16:00	11.742985151
2018-04-13 17:00	13.8018006486
2018-04-13 18:00	15.403827445
2018-04-13 19:00	16.4467741935
2018-04-13 20:00	16.964463247
2018-04-13 21:00	18.0636093694
2018-04-13 22:00	10.5037149656
2018-04-13 23:00	7.14316317337
2018-04-14 00:00	6.00580380751
2018-04-14 01:00	5.81611581174
2018-04-14 02:00	5.7351561755
2018-04-14 03:00	6.62216738155
2018-04-14 04:00	6.24611316764
2018-04-14 05:00	15.6585184206
2018-04-14 06:00	13.6724175921
2018-04-14 07:00	6.0314325166
2018-04-14 08:00	3.60054190135
2018-04-14 09:00	3.43262075439
2018-04-14 10:00	3.15896484042
2018-04-14 11:00	3.67060078512
2018-04-14 12:00	3.51259398634
2018-04-14 13:00	3.11194316436
2018-04-14 14:00	5.17401006998
2018-04-14 15:00	4.56632957843
2018-04-14 16:00	4.26975166411
2018-04-14 17:00	4.16962365591
2018-04-14 18:00	6.02906212664
2018-04-14 19:00	12.1721058957
2018-04-14 20:00	12.5252644104
2018-04-14 21:00	19.1546888771
2018-04-14 22:00	21.5656442799
2018-04-14 23:00	19.6550875155
2018-04-15 00:00	18.8262779834
2018-04-15 01:00	17.4153366681
2018-04-15 02:00	16.6328133263
2018-04-15 03:00	18.0302283381
2018-04-15 04:00	19.1557244844
2018-04-15 05:00	23.6272827428
2018-04-15 06:00	39.083179094
2018-04-15 07:00	21.321302312
2018-04-15 08:00	14.009754644
2018-04-15 09:00	12.7768902543
2018-04-15 10:00	14.612254651
2018-04-15 11:00	14.9102790579
2018-04-15 12:00	68.5809139785
2018-04-15 13:00	12.557014849
2018-04-15 14:00	14.1134024578
2018-04-15 15:00	14.0987156511
2018-04-15 16:00	9.30737327189
2018-04-15 17:00	10.5125448029
2018-04-15 18:00	11.2047235023
2018-04-15 19:00	11.7004309609
2018-04-15 20:00	12.5486089776
2018-04-15 21:00	13.4259776888
2018-04-15 22:00	13.9755419013
2018-04-15 23:00	16.0850145076
2018-04-16 00:00	17.7632659157
2018-04-16 01:00	17.8714925755
2018-04-16 02:00	18.7952167605
2018-04-16 03:00	19.4459013315
2018-04-16 04:00	17.3846134153
2018-04-16 05:00	35.4605023343
2018-04-16 06:00	71.1630883131
2018-04-16 07:00	29.3509254363
2018-04-16 08:00	29.1684971838
2018-04-16 09:00	28.4379475041
2018-04-16 10:00	24.8561017238
2018-04-16 11:00	24.30020908
2018-04-16 12:00	19.3873989575
2018-04-16 13:00	21.6305427547
2018-04-16 14:00	20.537254651
2018-04-16 15:00	14.8807005616
2018-04-16 16:00	18.381728964
2018-04-16 17:00	23.3306024919
2018-04-16 18:00	25.4448924731
2018-04-16 19:00	27.5224953064
2018-04-16 20:00	31.5157932731
2018-04-16 21:00	34.3146560986
2018-04-16 22:00	29.749500768
2018-04-16 23:00	25.7431654118
2018-04-17 00:00	16.2206349206
2018-04-17 01:00	22.4162292004
2018-04-17 02:00	25.1378581082
2018-04-17 03:00	22.3207665975
2018-04-17 04:00	27.0735891818
2018-04-17 05:00	45.5926732447
2018-04-17 06:00	46.1392649392
2018-04-17 07:00	36.778895646
2018-04-17 08:00	33.1582369425
2018-04-17 09:00	34.7476247136
2018-04-17 10:00	56.6713942662
2018-04-17 11:00	14.171172555
2018-04-17 12:00	12.4687766334
2018-04-17 13:00	14.4320213543
2018-04-17 14:00	20.8485726737
2018-04-17 15:00	13.2298685783
2018-04-17 16:00	19.7295954941
2018-04-17 17:00	12.4256571087
2018-04-17 18:00	12.3185185185
2018-04-17 19:00	17.5138391958
2018-04-17 20:00	22.43250142
2018-04-17 21:00	27.9927771902
2018-04-17 22:00	26.6113035431
2018-04-17 23:00	26.0000705094
2018-04-18 00:00	28.1501806804
2018-04-18 01:00	28.0043142958
2018-04-18 02:00	29.1228670897
2018-04-18 03:00	31.815673252
2018-04-18 04:00	34.7601136965
2018-04-18 05:00	52.3331173982
2018-04-18 06:00	72.6364754098
2018-04-18 07:00	34.5083527668
2018-04-18 08:00	38.4521816653
2018-04-18 09:00	16.8226037286
2018-04-18 10:00	17.777172362
2018-04-18 11:00	15.8888472687
2018-04-18 12:00	9.27731694828
2018-04-18 13:00	9.55405359276
2018-04-18 14:00	13.0935227855
2018-04-18 15:00	11.4305342209
2018-04-18 16:00	10.8765830346
2018-04-18 17:00	8.54037805086
2018-04-18 18:00	9.28736985834
2018-04-18 19:00	13.4511048576
2018-04-18 20:00	19.3062709325
2018-04-18 21:00	21.1642649392
2018-04-18 22:00	22.2309844879
2018-04-18 23:00	20.3866781244
2018-04-19 00:00	21.24217786
2018-04-19 01:00	26.8834390975
2018-04-19 02:00	31.0078706152
2018-04-19 03:00	35.4181306911
2018-04-19 04:00	34.8422263353
2018-04-19 05:00	62.4292129385
2018-04-19 06:00	75.6615371056
2018-04-19 07:00	53.6458462253
2018-04-19 08:00	32.8765403653
2018-04-19 09:00	33.4616359447
2018-04-19 10:00	35.4684722117
2018-04-19 11:00	10.4315070831
2018-04-19 12:00	10.3337410928
2018-04-19 13:00	8.26124085275
2018-04-19 14:00	13.6207725819
2018-04-19 15:00	8.82418501451
2018-04-19 16:00	11.5602278546
2018-04-19 17:00	8.61156018903
2018-04-19 18:00	7.81692694999
2018-04-19 19:00	6.45079365079
2018-04-19 20:00	8.3435483871
2018-04-19 21:00	9.95509472606
2018-04-19 22:00	10.5311913296
2018-04-19 23:00	9.21968276352
2018-04-20 00:00	10.0859847118
2018-04-20 01:00	7.13084411925
2018-04-20 02:00	7.27013484929
2018-04-20 03:00	8.02473639465
2018-04-20 04:00	10.2075445091
2018-04-20 05:00	25.6885686586
2018-04-20 06:00	19.1616788239
2018-04-20 07:00	18.806880895
2018-04-20 08:00	12.3787933094
2018-04-20 09:00	42.9141363714
2018-04-20 10:00	8.25797064345
2018-04-20 11:00	8.5475635774
2018-04-20 12:00	10.8568663061
2018-04-20 13:00	10.7116436785
2018-04-20 14:00	8.11044546851
2018-04-20 15:00	7.67412891474
2018-04-20 16:00	9.60464669739
2018-04-20 17:00	7.93407151391
2018-04-20 18:00	8.39420122888
2018-04-20 19:00	8.96294162826
2018-04-20 20:00	10.1853474688
2018-04-20 21:00	9.60998890596
2018-04-20 22:00	13.3581681611
2018-04-20 23:00	18.8092587696
2018-04-21 00:00	25.2374101655
2018-04-21 01:00	27.3223558964
2018-04-21 02:00	25.8524763548
2018-04-21 03:00	22.1721196947
2018-04-21 04:00	19.2388110347
2018-04-21 05:00	13.922254539
2018-04-21 06:00	22.4118002569
2018-04-21 07:00	9.8457102566
2018-04-21 08:00	7.41472520908
2018-04-21 09:00	8.17737318795
2018-04-21 10:00	8.97242276839
2018-04-21 11:00	10.2070575183
2018-04-21 12:00	9.01838811017
2018-04-21 13:00	9.69461114364
2018-04-21 14:00	10.698396164
2018-04-21 15:00	9.90667776071
2018-04-21 16:00	10.1521760059
2018-04-21 17:00	12.1729860044
2018-04-21 18:00	13.7707927974
2018-04-21 19:00	13.9340885817
2018-04-21 20:00	12.6837045571
2018-04-21 21:00	11.1025618426
2018-04-21 22:00	10.2522614781
2018-04-21 23:00	8.67325482164
2018-04-22 00:00	8.77515360983
2018-04-22 01:00	9.70213123148
2018-04-22 02:00	9.74799320927
2018-04-22 03:00	10.1765957106
2018-04-22 04:00	10.5272651155
2018-04-22 05:00	12.3501486766
2018-04-22 06:00	25.0303275191
2018-04-22 07:00	7.28866274108
2018-04-22 08:00	7.62923280423
2018-04-22 09:00	6.7107392578
2018-04-22 10:00	8.023937532
2018-04-22 11:00	7.87009728623
2018-04-22 12:00	6.22310547875
2018-04-22 13:00	5.40231441479
2018-04-22 14:00	5.79047367228
2018-04-22 15:00	5.86455026455
2018-04-22 16:00	5.25060646504
2018-04-22 17:00	5.07112988565
2018-04-22 18:00	5.01340098881
2018-04-22 19:00	5.24135091313
2018-04-22 20:00	6.52147550777
2018-04-22 21:00	7.39561785288
2018-04-22 22:00	11.5986302263
2018-04-22 23:00	15.355128302
2018-04-23 00:00	13.9075982443
2018-04-23 01:00	15.1646042658
2018-04-23 02:00	21.7101357307
2018-04-23 03:00	16.3401434356
2018-04-23 04:00	17.4873343101
2018-04-23 05:00	33.009769963
2018-04-23 06:00	22.0877622069
2018-04-23 07:00	22.0032663074
2018-04-23 08:00	19.5380405373
2018-04-23 09:00	16.5212078098
2018-04-23 10:00	22.8798643113
2018-04-23 11:00	14.9426267281
2018-04-23 12:00	19.2997226489
2018-04-23 13:00	16.700776583
2018-04-23 14:00	18.3909454139
2018-04-23 15:00	10.5966120498
2018-04-23 16:00	10.4987497867
2018-04-23 17:00	11.6936533118
2018-04-23 18:00	10.6949350726
2018-04-23 19:00	13.6764976959
2018-04-23 20:00	16.67932241
2018-04-23 21:00	20.8382189793
2018-04-23 22:00	21.0037634409
2018-04-23 23:00	22.9388504864
2018-04-24 00:00	25.1359650559
2018-04-24 01:00	23.6839504308
2018-04-24 02:00	21.2415178834
2018-04-24 03:00	25.3623361993
2018-04-24 04:00	48.5250065053
2018-04-24 05:00	61.059880134
2018-04-24 06:00	46.8909351313
2018-04-24 07:00	46.2583906222
2018-04-24 08:00	28.0981756384
2018-04-24 09:00	19.2397465438
2018-04-24 10:00	17.3170293565
2018-04-24 11:00	18.4910180918
2018-04-24 12:00	18.4819290905
2018-04-24 13:00	16.7066905615
2018-04-24 14:00	14.9612533891
2018-04-24 15:00	10.7670976276
2018-04-24 16:00	10.1825823519
2018-04-24 17:00	10.9052242032
2018-04-24 18:00	12.9707757296
2018-04-24 19:00	12.9357014849
2018-04-24 20:00	15.8458696023
2018-04-24 21:00	15.5973160949
2018-04-24 22:00	13.9775964678
2018-04-24 23:00	13.1616777747
2018-04-25 00:00	13.6063073763
2018-04-25 01:00	12.0809227922
2018-04-25 02:00	14.22271155
2018-04-25 03:00	21.7786609835
2018-04-25 04:00	26.8581438392
2018-04-25 05:00	34.4597391151
2018-04-25 06:00	34.5774895753
2018-04-25 07:00	12.5125295538
2018-04-25 08:00	15.3069764465
2018-04-25 09:00	14.1579109063
2018-04-25 10:00	10.1900797148
2018-04-25 11:00	9.9034348865
2018-04-25 12:00	8.87336422318
2018-04-25 13:00	9.23485236388
2018-04-25 14:00	8.97599321766
2018-04-25 15:00	7.75391705069
2018-04-25 16:00	7.20765447021
2018-04-25 17:00	7.07246543779
2018-04-25 18:00	8.01874893327
2018-04-25 19:00	8.52072025943
2018-04-25 20:00	8.61125192012
2018-04-25 21:00	7.54974398361
2018-04-25 22:00	8.6382787165
2018-04-25 23:00	9.65805171531
2018-04-26 00:00	9.2903637811
2018-04-26 01:00	8.42319172689
2018-04-26 02:00	9.71106655307
2018-04-26 03:00	10.0535188579
2018-04-26 04:00	13.5018552794
2018-04-26 05:00	21.6836285916
2018-04-26 06:00	31.8519301957
2018-04-26 07:00	39.0040146307
2018-04-26 08:00	18.1930294293
2018-04-26 09:00	26.9783315706
2018-04-26 10:00	20.5965450379
2018-04-26 11:00	13.2674193269
2018-04-26 12:00	14.1914022563
2018-04-26 13:00	8.87236359083
2018-04-26 14:00	23.5509915389
2018-04-26 15:00	13.0047726071
2018-04-26 16:00	7.65998994374
2018-04-26 17:00	10.8183897409
2018-04-26 18:00	9.21697514543
2018-04-26 19:00	6.97192843293
2018-04-26 20:00	13.5632866208
2018-04-26 21:00	16.1020712145
2018-04-26 22:00	20.6452670545
2018-04-26 23:00	14.5378723779
2018-04-27 00:00	13.5546549228
2018-04-27 01:00	14.7170192138
2018-04-27 02:00	15.1876300018
2018-04-27 03:00	16.7088492661
2018-04-27 04:00	16.3516569716
2018-04-27 05:00	35.2097542862
2018-04-27 06:00	28.9710250308
2018-04-27 07:00	19.3540454786
2018-04-27 08:00	14.7781685175
2018-04-27 09:00	37.061387273
2018-04-27 10:00	10.2708223162
2018-04-27 11:00	8.11277752252
2018-04-27 12:00	8.57542746342
2018-04-27 13:00	6.23454521417
2018-04-27 14:00	11.5487352371
2018-04-27 15:00	10.3463731712
2018-04-27 16:00	4.47321942703
2018-04-27 17:00	5.54960779129
2018-04-27 18:00	10.6008637405
2018-04-27 19:00	11.2079719725
2018-04-27 20:00	10.8545787062
2018-04-27 21:00	14.5864049004
2018-04-27 22:00	15.7753172924
2018-04-27 23:00	17.5470121629
2018-04-28 00:00	16.830543804
2018-04-28 01:00	14.6286074676
2018-04-28 02:00	14.5371628768
2018-04-28 03:00	16.0908568482
2018-04-28 04:00	15.5417855044
2018-04-28 05:00	22.1747223691
2018-04-28 06:00	24.2411246254
2018-04-28 07:00	13.6722611854
2018-04-28 08:00	8.89237176097
2018-04-28 09:00	8.61690275079
2018-04-28 10:00	10.0582039961
2018-04-28 11:00	8.16374073514
2018-04-28 12:00	7.72005034989
2018-04-28 13:00	6.73100652212
2018-04-28 14:00	8.10585424134
2018-04-28 15:00	8.55660948967
2018-04-28 16:00	8.41015531661
2018-04-28 17:00	7.15440348182
2018-04-28 18:00	9.4557859703
2018-04-28 19:00	10.764457581
2018-04-28 20:00	13.4574031405
2018-04-28 21:00	14.8642473118
2018-04-28 22:00	17.3381765221
2018-04-28 23:00	22.609463233
2018-04-29 00:00	26.9184205888
2018-04-29 01:00	26.3042913522
2018-04-29 02:00	25.0645954521
2018-04-29 03:00	22.2178308192
2018-04-29 04:00	20.7497311828
2018-04-29 05:00	26.0107262471
2018-04-29 06:00	27.250110171
2018-04-29 07:00	17.9631996032
2018-04-29 08:00	16.2783026114
2018-04-29 09:00	15.8825012801
2018-04-29 10:00	13.6918629459
2018-04-29 11:00	24.9573946066
2018-04-29 12:00	15.1256613757
2018-04-29 13:00	19.6163722478
2018-04-29 14:00	16.4400879689
2018-04-29 15:00	16.3954173067
2018-04-29 16:00	9.57029118716
2018-04-29 17:00	9.99535330261
2018-04-29 18:00	9.40176651306
2018-04-29 19:00	12.9388718211
2018-04-29 20:00	12.8504654462
2018-04-29 21:00	13.3034562212
2018-04-29 22:00	19.7049725937
2018-04-29 23:00	15.6063918757
2018-04-30 00:00	18.2635774023
2018-04-30 01:00	17.3320687803
2018-04-30 02:00	16.4750068551
2018-04-30 03:00	21.0022720499
2018-04-30 04:00	17.9444650097
2018-04-30 05:00	30.3167742495
2018-04-30 06:00	25.3640723673
2018-04-30 07:00	17.4162322782
2018-04-30 08:00	38.2290791944
2018-04-30 09:00	15.683614112
2018-04-30 10:00	12.3107484212
2018-04-30 11:00	11.7645110926
2018-04-30 12:00	11.7964724409
2018-04-30 13:00	11.5704236547
2018-04-30 14:00	10.0435751888
2018-04-30 15:00	9.01495989077
2018-04-30 16:00	10.6747013142
2018-04-30 17:00	8.78780081925
2018-04-30 18:00	9.66449906127
2018-04-30 19:00	9.0243971024
2018-04-30 20:00	10.2813108039
2018-04-30 21:00	13.0235279058
2018-04-30 22:00	12.9906554019
2018-04-30 23:00	14.3907364738
2018-05-01 00:00	14.4190817546
2018-05-01 01:00	13.6814686807
2018-05-01 02:00	14.0335381464
2018-05-01 03:00	15.0996280068
2018-05-01 04:00	16.2707688046
2018-05-01 05:00	19.641858679
2018-05-01 06:00	31.6468936679
2018-05-01 07:00	10.3122418501
2018-05-01 08:00	9.96618876941
2018-05-01 09:00	17.9306408944
2018-05-01 10:00	8.48507424475
2018-05-01 11:00	10.6787762417
2018-05-01 12:00	7.85563662741
2018-05-01 13:00	10.2166325311
2018-05-01 14:00	8.61160607612
2018-05-01 15:00	10.7223502304
2018-05-01 16:00	13.1088112306
2018-05-01 17:00	10.4639571599
2018-05-01 18:00	10.8490228708
2018-05-01 19:00	13.7550136542
2018-05-01 20:00	9.77833674689
2018-05-01 21:00	10.7231268134
2018-05-01 22:00	15.7706946578
2018-05-01 23:00	11.7307048984
2018-05-02 00:00	12.3202273929
2018-05-02 01:00	11.5488335602
2018-05-02 02:00	12.4793615819
2018-05-02 03:00	15.8721422352
2018-05-02 04:00	16.4590883019
2018-05-02 05:00	23.3790440578
2018-05-02 06:00	30.3603129835
2018-05-02 07:00	20.6784050179
2018-05-02 08:00	18.9618857356
2018-05-02 09:00	15.1236978839
2018-05-02 10:00	15.9981694828
2018-05-02 11:00	12.3533026114
2018-05-02 12:00	10.6961170848
2018-05-02 13:00	12.6369132958
2018-05-02 14:00	12.9856844171
2018-05-02 15:00	12.8809993173
2018-05-02 16:00	15.2524321557
2018-05-02 17:00	12.058495477
2018-05-02 18:00	14.8009367681
2018-05-02 19:00	16.3751749445
2018-05-02 20:00	12.9327743642
2018-05-02 21:00	12.613646093
2018-05-02 22:00	13.1702380952
2018-05-02 23:00	14.9695553849
2018-05-03 00:00	14.3399641577
2018-05-03 01:00	15.2431814303
2018-05-03 02:00	16.3972606247
2018-05-03 03:00	18.2574772695
2018-05-03 04:00	19.0443164363
2018-05-03 05:00	29.874627657
2018-05-03 06:00	42.1784519543
2018-05-03 07:00	30.8346091483
2018-05-03 08:00	25.0010744294
2018-05-03 09:00	17.9695383171
2018-05-03 10:00	15.660129715
2018-05-03 11:00	15.0458385337
2018-05-03 12:00	11.4772156085
2018-05-03 13:00	11.0967324575
2018-05-03 14:00	12.5906508683
2018-05-03 15:00	15.0917706733
2018-05-03 16:00	16.4527223076
2018-05-03 17:00	14.5058414405
2018-05-03 18:00	10.3310334528
2018-05-03 19:00	10.6221283495
2018-05-03 20:00	11.8300051203
2018-05-03 21:00	17.6674731183
2018-05-03 22:00	10.8348096945
2018-05-03 23:00	11.6930150196
2018-05-04 00:00	17.920750128
2018-05-04 01:00	19.653968254
2018-05-04 02:00	20.9466898341
2018-05-04 03:00	19.973680937
2018-05-04 04:00	22.8437670503
2018-05-04 05:00	12.611201906
2018-05-04 06:00	20.6890503331
2018-05-04 07:00	19.5585893497
2018-05-04 08:00	25.5229305342
2018-05-04 09:00	16.320041816
2018-05-04 10:00	14.647589179
2018-05-04 11:00	15.5586832224
2018-05-04 12:00	19.6146697389
2018-05-04 13:00	17.9369730329
2018-05-04 14:00	14.2321019365
2018-05-04 15:00	11.2559182454
2018-05-04 16:00	28.6189622803
2018-05-04 17:00	30.0462152244
2018-05-04 18:00	10.1114567332
2018-05-04 19:00	23.981515617
2018-05-04 20:00	15.1327402287
2018-05-04 21:00	16.484687632
2018-05-04 22:00	20.0554318143
2018-05-04 23:00	18.375140809
2018-05-05 00:00	18.0375106673
2018-05-05 01:00	18.0481562623
2018-05-05 02:00	14.4853911175
2018-05-05 03:00	12.9338992014
2018-05-05 04:00	8.14725894588
2018-05-05 05:00	9.04238721989
2018-05-05 06:00	23.9289049494
2018-05-05 07:00	9.10787942887
2018-05-05 08:00	6.78388376856
2018-05-05 09:00	5.53059395801
2018-05-05 10:00	6.43806501977
2018-05-05 11:00	5.56625787985
2018-05-05 12:00	4.73583376003
2018-05-05 13:00	5.72997951869
2018-05-05 14:00	5.80334101382
2018-05-05 15:00	4.80186891961
2018-05-05 16:00	6.53154975252
2018-05-05 17:00	5.89772145417
2018-05-05 18:00	5.02869090288
2018-05-05 19:00	4.20765488991
2018-05-05 20:00	8.54235406367
2018-05-05 21:00	7.435907697
2018-05-05 22:00	11.0998188999
2018-05-05 23:00	10.6427948176
2018-05-06 00:00	9.88741847347
2018-05-06 01:00	9.11497444033
2018-05-06 02:00	7.79143751102
2018-05-06 03:00	7.94971057605
2018-05-06 04:00	8.27293759915
2018-05-06 05:00	12.9334082496
2018-05-06 06:00	27.6230742112
2018-05-06 07:00	23.9035483554
2018-05-06 08:00	6.81025065823
2018-05-06 09:00	43.8610208758
2018-05-06 10:00	9.27965565097
2018-05-06 11:00	5.34569892473
2018-05-06 12:00	6.00293992149
2018-05-06 13:00	7.67531575354
2018-05-06 14:00	5.20336234852
2018-05-06 15:00	7.08399470899
2018-05-06 16:00	6.17662997098
2018-05-06 17:00	3.47474825055
2018-05-06 18:00	6.0229817375
2018-05-06 19:00	4.41773766854
2018-05-06 20:00	4.74141065028
2018-05-06 21:00	6.1891129382
2018-05-06 22:00	5.06338797814
2018-05-06 23:00	5.54236735413
2018-05-07 00:00	5.48825136612
2018-05-07 01:00	5.63592455491
2018-05-07 02:00	6.45156883483
2018-05-07 03:00	6.99669246671
2018-05-07 04:00	6.95390445972
2018-05-07 05:00	10.255323462
2018-05-07 06:00	63.7989115107
2018-05-07 07:00	20.4586782949
2018-05-07 08:00	6.63059011077
2018-05-07 09:00	5.47537122376
2018-05-07 10:00	17.5802824714
2018-05-07 11:00	5.07840501792
2018-05-07 12:00	4.74717332729
2018-05-07 13:00	4.4593275303
2018-05-07 14:00	4.51140126301
2018-05-07 15:00	5.62484639017
2018-05-07 16:00	3.74422256358
2018-05-07 17:00	5.64763611538
2018-05-07 18:00	29.0606632923
2018-05-07 19:00	9.53323596317
2018-05-07 20:00	8.65500938727
2018-05-07 21:00	6.19223843659
2018-05-07 22:00	9.60019313149
2018-05-07 23:00	7.62950819672
2018-05-08 00:00	7.32955226512
2018-05-08 01:00	6.18221341818
2018-05-08 02:00	6.33786797109
2018-05-08 03:00	6.99378046404
2018-05-08 04:00	7.56244932135
2018-05-08 05:00	13.1863432047
2018-05-08 06:00	36.0603287715
2018-05-08 07:00	25.7998762587
2018-05-08 08:00	9.89499061273
2018-05-08 09:00	30.7624295955
2018-05-08 10:00	11.4863927291
2018-05-08 11:00	11.1016888687
2018-05-08 12:00	14.4894179894
2018-05-08 13:00	11.8908943506
2018-05-08 14:00	17.5085509473
2018-05-08 15:00	9.52662570405
2018-05-08 16:00	9.90906724697
2018-05-08 17:00	9.6975422427
2018-05-08 18:00	10.0197175286
2018-05-08 19:00	9.89265358885
2018-05-08 20:00	10.7529612562
2018-05-08 21:00	13.1986943164
2018-05-08 22:00	9.85944700461
2018-05-08 23:00	8.67192780338
2018-05-09 00:00	7.78490006967
2018-05-09 01:00	11.8369431644
2018-05-09 02:00	16.5026902705
2018-05-09 03:00	20.3307254376
2018-05-09 04:00	23.3741627705
2018-05-09 05:00	26.6180320874
2018-05-09 06:00	28.7088373219
2018-05-09 07:00	27.812667355
2018-05-09 08:00	18.0011392729
2018-05-09 09:00	17.7778545827
2018-05-09 10:00	25.8974213694
2018-05-09 11:00	17.578046595
2018-05-09 12:00	13.6369602321
2018-05-09 13:00	12.1312809353
2018-05-09 14:00	11.0810334528
2018-05-09 15:00	10.9904548558
2018-05-09 16:00	17.4520097286
2018-05-09 17:00	13.7949607442
2018-05-09 18:00	12.2017963816
2018-05-09 19:00	8.12793992149
2018-05-09 20:00	6.63298771121
2018-05-09 21:00	8.68768134494
2018-05-09 22:00	11.4926846466
2018-05-09 23:00	12.7790958425
2018-05-10 00:00	11.9940945554
2018-05-10 01:00	13.1786113
2018-05-10 02:00	14.9136584741
2018-05-10 03:00	18.9338335055
2018-05-10 04:00	20.9098811832
2018-05-10 05:00	24.5427197614
2018-05-10 06:00	31.1183990442
2018-05-10 07:00	24.8144179894
2018-05-10 08:00	15.7814345451
2018-05-10 09:00	14.031374808
2018-05-10 10:00	10.7913935825
2018-05-10 11:00	9.28907663424
2018-05-10 12:00	10.2522650783
2018-05-10 13:00	8.94085848161
2018-05-10 14:00	7.60322580645
2018-05-10 15:00	5.7003754907
2018-05-10 16:00	7.4148093478
2018-05-10 17:00	5.46522870797
2018-05-10 18:00	6.71605222734
2018-05-10 19:00	6.77447089947
2018-05-10 20:00	7.83796261321
2018-05-10 21:00	9.22225635774
2018-05-10 22:00	8.02937788018
2018-05-10 23:00	9.09430790237
2018-05-11 00:00	8.72617998372
2018-05-11 01:00	8.14083461342
2018-05-11 02:00	8.90064046066
2018-05-11 03:00	11.0606054294
2018-05-11 04:00	12.2260710019
2018-05-11 05:00	17.3584656085
2018-05-11 06:00	23.13572226
2018-05-11 07:00	37.0237455197
2018-05-11 08:00	31.065083632
2018-05-11 09:00	19.2254748894
2018-05-11 10:00	22.1849206349
2018-05-11 11:00	22.5366145401
2018-05-11 12:00	25.7559122451
2018-05-11 13:00	17.2917850742
2018-05-11 14:00	16.7933946461
2018-05-11 15:00	11.773708184
2018-05-11 16:00	12.2165813279
2018-05-11 17:00	9.72005888377
2018-05-11 18:00	10.8392729135
2018-05-11 19:00	13.7468381976
2018-05-11 20:00	17.2702679638
2018-05-11 21:00	16.8270011947
2018-05-11 22:00	17.8637405253
2018-05-11 23:00	20.404463219
2018-05-12 00:00	17.5217187233
2018-05-12 01:00	14.2424475166
2018-05-12 02:00	13.9007467145
2018-05-12 03:00	13.5187588895
2018-05-12 04:00	14.3499103943
2018-05-12 05:00	21.2373313859
2018-05-12 06:00	36.4759387267
2018-05-12 07:00	47.9793550066
2018-05-12 08:00	40.8738820618
2018-05-12 09:00	37.5317759003
2018-05-12 10:00	43.4971454173
2018-05-12 11:00	19.0569039085
2018-05-12 12:00	14.0222776924
2018-05-12 13:00	11.2983217593
2018-05-12 14:00	14.7184673152
2018-05-12 15:00	10.12067759
2018-05-12 16:00	9.72648216699
2018-05-12 17:00	8.40562382659
2018-05-12 18:00	5.50615719406
2018-05-12 19:00	6.91772060079
2018-05-12 20:00	8.66003542259
2018-05-12 21:00	8.79824202082
2018-05-12 22:00	6.96637224782
2018-05-12 23:00	7.01606502816
2018-05-13 00:00	7.16165965769
2018-05-13 01:00	7.41396142686
2018-05-13 02:00	7.34572018948
2018-05-13 03:00	8.95186918044
2018-05-13 04:00	9.83880550869
2018-05-13 05:00	12.789870285
2018-05-13 06:00	25.4923323093
2018-05-13 07:00	19.0843930733
2018-05-13 08:00	12.8815924219
2018-05-13 09:00	6.84905273938
2018-05-13 10:00	12.7487583205
2018-05-13 11:00	9.07840501792
2018-05-13 12:00	7.88010832693
2018-05-13 13:00	6.086476223
2018-05-13 14:00	8.48139467593
2018-05-13 15:00	6.52442329642
2018-05-13 16:00	7.84429510155
2018-05-13 17:00	7.26915429254
2018-05-13 18:00	5.48594043352
2018-05-13 19:00	6.85285031575
2018-05-13 20:00	6.90275154659
2018-05-13 21:00	5.92075012801
2018-05-13 22:00	6.00577505813
2018-05-13 23:00	6.48641406383
2018-05-14 00:00	5.62377538829
2018-05-14 01:00	6.80154463219
2018-05-14 02:00	7.14715486053
2018-05-14 03:00	6.98124426856
2018-05-14 04:00	7.65874295955
2018-05-14 05:00	29.0424645844
2018-05-14 06:00	12.2245647721
2018-05-14 07:00	9.2997098481
2018-05-14 08:00	8.98745093019
2018-05-14 09:00	10.4953746373
2018-05-14 10:00	9.70171957672
2018-05-14 11:00	10.6294461512
2018-05-14 12:00	18.6687916027
2018-05-14 13:00	16.7619559652
2018-05-14 14:00	9.00167690732
2018-05-14 15:00	13.4503370882
2018-05-14 16:00	15.8678827445
2018-05-14 17:00	6.32682625021
2018-05-14 18:00	6.08414405189
2018-05-14 19:00	7.47791858679
2018-05-14 20:00	6.8114270745
2018-05-14 21:00	8.84434630483
2018-05-14 22:00	10.5627794846
2018-05-14 23:00	11.3426309951
2018-05-15 00:00	11.1642156246
2018-05-15 01:00	11.9539426523
2018-05-15 02:00	11.7063939284
2018-05-15 03:00	13.3566854592
2018-05-15 04:00	15.9265966049
2018-05-15 05:00	31.6408604077
2018-05-15 06:00	18.0111581174
2018-05-15 07:00	11.9301523647
2018-05-15 08:00	11.6474648782
2018-05-15 09:00	7.31509797173
2018-05-15 10:00	9.61898011746
2018-05-15 11:00	12.5316478921
2018-05-15 12:00	12.3164874552
2018-05-15 13:00	20.0660056408
2018-05-15 14:00	16.6054997356
2018-05-15 15:00	20.0734796404
2018-05-15 16:00	20.1972809801
2018-05-15 17:00	16.1158823192
2018-05-15 18:00	16.5618931479
2018-05-15 19:00	23.4083397687
2018-05-15 20:00	23.9836099287
2018-05-15 21:00	24.2821963688
2018-05-15 22:00	26.3770976556
2018-05-15 23:00	25.1950378988
2018-05-16 00:00	22.9546948011
2018-05-16 01:00	23.9492155826
2018-05-16 02:00	24.0121232152
2018-05-16 03:00	25.3518537539
2018-05-16 04:00	38.6693107703
2018-05-16 05:00	55.8840075798
2018-05-16 06:00	51.9724219989
2018-05-16 07:00	46.5020403666
2018-05-16 08:00	48.9118083068
2018-05-16 09:00	39.4398995241
2018-05-16 10:00	22.9287369998
2018-05-16 11:00	21.195994183
2018-05-16 12:00	27.9559360127
2018-05-16 13:00	26.8089119583
2018-05-16 14:00	24.709227502
2018-05-16 15:00	26.8784688122
2018-05-16 16:00	30.0969884499
2018-05-16 17:00	23.5911442114
2018-05-16 18:00	16.0986345793
2018-05-16 19:00	15.8542888352
2018-05-16 20:00	15.4786122093
2018-05-16 21:00	11.9693496578
2018-05-16 22:00	14.2209809625
2018-05-16 23:00	17.2625551577
2018-05-17 00:00	13.902357799
2018-05-17 01:00	11.8837803128
2018-05-17 02:00	9.5689330825
2018-05-17 03:00	11.1815082353
2018-05-17 04:00	12.1345628415
2018-05-17 05:00	11.0650882957
2018-05-17 06:00	9.54685351666
2018-05-17 07:00	11.2850475939
2018-05-17 08:00	7.93703507844
2018-05-17 09:00	8.37628239027
2018-05-17 10:00	13.491547682
2018-05-17 11:00	15.984933016
2018-05-17 12:00	20.8552071503
2018-05-17 13:00	17.7432355015
2018-05-17 14:00	15.0858510113
2018-05-17 15:00	12.978586188
2018-05-17 16:00	15.1850959246
2018-05-17 17:00	16.5520095188
2018-05-17 18:00	15.2812753393
2018-05-17 19:00	11.3912988555
2018-05-17 20:00	10.1911290323
2018-05-17 21:00	10.2620571126
2018-05-17 22:00	9.18058829208
2018-05-17 23:00	10.0643454514
