# Supplementary material for: The impact of smog on the concentration of particulate matter in the antelope house in the Silesian zoological garden
Source: PeerJ. 2020 May 28;8:e9191. doi: 10.7717/peerj.9191 (PMC7261478; doi:10.7717/peerj.9191)
Supplement: Supplemental Information 4 [file peerj-08-9191-s004.txt]

data time	PM2.5[ug/m3]
2018-02-27 00:00	40.4973028836
2018-02-27 01:00	59.0463551119
2018-02-27 02:00	66.3561605162
2018-02-27 03:00	54.0221196945
2018-02-27 04:00	30.1227364388
2018-02-27 05:00	22.6126890502
2018-02-27 06:00	25.0216071789
2018-02-27 07:00	22.7958005646
2018-02-27 08:00	30.8323603549
2018-02-27 09:00	29.5067352289
2018-02-27 10:00	30.4434923149
2018-02-27 11:00	32.3786818009
2018-02-27 12:00	34.1120365813
2018-02-27 13:00	33.9990572696
2018-02-27 14:00	36.7105313571
2018-02-27 15:00	46.7125327687
2018-02-27 16:00	44.6306110103
2018-02-27 17:00	49.06310244
2018-02-27 18:00	45.9485934664
2018-02-27 19:00	47.0448729583
2018-02-27 20:00	43.4017493446
2018-02-27 21:00	48.6655525308
2018-02-27 22:00	47.2725045372
2018-02-27 23:00	50.1616908651
2018-02-28 00:00	40.5982960274
2018-02-28 01:00	32.0323401896
2018-02-28 02:00	30.1820830813
2018-02-28 03:00	28.2660657142
2018-02-28 04:00	29.3329199435
2018-02-28 05:00	33.1338021779
2018-02-28 06:00	41.0877646703
2018-02-28 07:00	49.5190713854
2018-02-28 08:00	51.6122504537
2018-02-28 09:00	42.5739514015
2018-02-28 10:00	37.0718390805
2018-02-28 11:00	34.075249213
2018-02-28 12:00	30.6333628253
2018-02-28 13:00	34.8209589283
2018-02-28 14:00	41.7227789529
2018-02-28 15:00	45.3781508902
2018-02-28 16:00	53.6445795875
2018-02-28 17:00	53.8218887714
2018-02-28 18:00	64.8112594747
2018-02-28 19:00	73.7577560374
2018-02-28 20:00	97.8649920677
2018-02-28 21:00	109.387043892
2018-02-28 22:00	78.3813393854
2018-02-28 23:00	66.2624772313
2018-03-01 00:00	71.2495810565
2018-03-01 01:00	91.7563661202
2018-03-01 02:00	102.339981785
2018-03-01 03:00	110.721818289
2018-03-01 04:00	141.029467213
2018-03-01 05:00	178.06609745
2018-03-01 06:00	220.121135496
2018-03-01 07:00	116.518178213
2018-03-01 08:00	77.9130133968
2018-03-01 09:00	61.4786973383
2018-03-01 10:00	55.3457981835
2018-03-01 11:00	45.4647717257
2018-03-01 12:00	42.8233940218
2018-03-01 13:00	46.3125149343
2018-03-01 14:00	59.8967357911
2018-03-01 15:00	65.9327252594
2018-03-01 16:00	80.717891768
2018-03-01 17:00	88.2635334038
2018-03-01 18:00	106.928873612
2018-03-01 19:00	140.232103825
2018-03-01 20:00	120.381927552
2018-03-01 21:00	127.728811916
2018-03-01 22:00	119.779406105
2018-03-01 23:00	119.486306922
2018-03-02 00:00	115.11687511
2018-03-02 01:00	112.699312386
2018-03-02 02:00	114.855054645
2018-03-02 03:00	130.251146021
2018-03-02 04:00	133.081070128
2018-03-02 05:00	165.766010929
2018-03-02 06:00	147.603142077
2018-03-02 07:00	130.481350256
2018-03-02 08:00	112.096487749
2018-03-02 09:00	97.0583333333
2018-03-02 10:00	74.5003200205
2018-03-02 11:00	74.3156596689
2018-03-02 12:00	65.5306579621
2018-03-02 13:00	54.8416709336
2018-03-02 14:00	57.9089093702
2018-03-02 15:00	62.532718894
2018-03-02 16:00	60.70984383
2018-03-02 17:00	72.3632058987
2018-03-02 18:00	88.3789834331
2018-03-02 19:00	100.552921735
2018-03-02 20:00	118.536114049
2018-03-02 21:00	115.293328045
2018-03-02 22:00	133.320465362
2018-03-02 23:00	147.065692755
2018-03-03 00:00	145.396270345
2018-03-03 01:00	142.453393854
2018-03-03 02:00	148.8543898
2018-03-03 03:00	148.60450125
2018-03-03 04:00	153.222126594
2018-03-03 05:00	143.229348816
2018-03-03 06:00	164.810245902
2018-03-03 07:00	169.45323462
2018-03-03 08:00	128.490150714
2018-03-03 09:00	90.3131632293
2018-03-03 10:00	78.2566436252
2018-03-03 11:00	65.7472648916
2018-03-03 12:00	61.8738607271
2018-03-03 13:00	51.7700119474
2018-03-03 14:00	33.2356289469
2018-03-03 15:00	36.2738564601
2018-03-03 16:00	64.5814032776
2018-03-03 17:00	81.5992332099
2018-03-03 18:00	170.059038428
2018-03-03 19:00	209.751260356
2018-03-03 20:00	181.674118632
2018-03-03 21:00	231.719024326
2018-03-03 22:00	261.515031729
2018-03-03 23:00	286.943863035
2018-03-04 00:00	306.366433839
2018-03-04 01:00	288.330528821
2018-03-04 02:00	309.807654827
2018-03-04 03:00	311.845676778
2018-03-04 04:00	372.417044627
2018-03-04 05:00	468.243301457
2018-03-04 06:00	592.9960052
2018-03-04 07:00	298.225744756
2018-03-04 08:00	141.550247273
2018-03-04 09:00	146.302410821
2018-03-04 10:00	112.132949309
2018-03-04 11:00	105.38010326
2018-03-04 12:00	93.5660032909
2018-03-04 13:00	65.7180018188
2018-03-04 14:00	50.3073660714
2018-03-04 15:00	62.1890869016
2018-03-04 16:00	84.4568271036
2018-03-04 17:00	126.192720601
2018-03-04 18:00	152.103008193
2018-03-04 19:00	208.152013996
2018-03-04 20:00	198.806524151
2018-03-04 21:00	181.68869261
2018-03-04 22:00	188.215966609
2018-03-04 23:00	202.669892473
2018-03-05 00:00	217.317713116
2018-03-05 01:00	261.276930196
2018-03-05 02:00	259.621478935
2018-03-05 03:00	236.459605125
2018-03-05 04:00	231.448378283
2018-03-05 05:00	221.132095011
2018-03-05 06:00	254.555147958
2018-03-05 07:00	229.844265233
2018-03-05 08:00	140.349161946
2018-03-05 09:00	106.936801422
2018-03-05 10:00	102.053385417
2018-03-05 11:00	81.8013599537
2018-03-05 12:00	83.2595873397
2018-03-05 13:00	106.046430797
2018-03-05 14:00	123.739430963
2018-03-05 15:00	138.664041832
2018-03-05 16:00	158.427786045
2018-03-05 17:00	148.210458003
2018-03-05 18:00	138.530807705
2018-03-05 19:00	194.228152868
2018-03-05 20:00	202.014178241
2018-03-05 21:00	192.985648148
2018-03-05 22:00	198.640914352
2018-03-05 23:00	257.864033565
2018-03-06 00:00	222.56802662
2018-03-06 01:00	251.487305721
2018-03-06 02:00	414.41255787
2018-03-06 03:00	480.071770781
2018-03-06 04:00	470.970626653
2018-03-06 05:00	323.801359954
2018-03-06 06:00	333.302095734
2018-03-06 07:00	314.260032242
2018-03-06 08:00	301.693745866
2018-03-06 09:00	239.977289695
2018-03-06 10:00	173.309290865
2018-03-06 11:00	101.054633621
2018-03-06 13:00	66.1738657244
2018-03-06 14:00	69.2150580304
2018-03-06 15:00	83.9969672551
2018-03-06 16:00	108.833069413
2018-03-06 17:00	126.299947118
2018-03-06 18:00	165.168759915
2018-03-06 19:00	167.186876432
2018-03-06 20:00	337.303428521
2018-03-06 21:00	352.270170104
2018-03-06 22:00	314.859844879
2018-03-06 23:00	244.139811387
2018-03-07 00:00	238.640322581
2018-03-07 01:00	215.692843293
2018-03-07 02:00	186.920597567
2018-03-07 03:00	146.121101478
2018-03-07 04:00	183.398558964
2018-03-07 05:00	226.176172219
2018-03-07 06:00	202.359157412
2018-03-07 07:00	208.258430284
2018-03-07 08:00	218.024576943
2018-03-07 09:00	207.215882249
2018-03-07 10:00	120.456673494
2018-03-07 11:00	43.035479604
2018-03-07 12:00	43.6303635433
2018-03-07 13:00	44.4674304489
2018-03-07 14:00	47.6861751152
2018-03-07 15:00	57.3723288957
2018-03-07 16:00	68.283286397
2018-03-07 17:00	78.1094427377
2018-03-07 18:00	91.932381456
2018-03-07 19:00	73.4409419165
2018-03-07 20:00	80.7394498166
2018-03-07 21:00	80.6445508381
2018-03-07 22:00	80.9972481037
2018-03-07 23:00	81.7413846289
2018-03-08 00:00	67.1317204301
2018-03-08 01:00	71.2970386039
2018-03-08 02:00	71.4754891592
2018-03-08 03:00	64.6636511264
2018-03-08 04:00	64.6008549268
2018-03-08 05:00	70.6846025031
2018-03-08 06:00	64.5056054997
2018-03-08 07:00	60.7766513057
2018-03-08 08:00	45.9445596518
2018-03-08 09:00	22.1675531234
2018-03-08 10:00	26.7874285288
2018-03-08 11:00	22.2548871128
2018-03-08 12:00	20.0510454002
2018-03-08 13:00	18.6043138761
2018-03-08 14:00	17.8828682369
2018-03-08 15:00	26.7101809182
2018-03-08 16:00	29.9730798771
2018-03-08 17:00	42.621892129
2018-03-08 18:00	51.1398025736
2018-03-08 19:00	156.89804777
2018-03-08 20:00	203.35825401
2018-03-08 21:00	161.168566014
2018-03-08 22:00	147.992746342
2018-03-08 23:00	121.491287678
2018-03-09 00:00	104.284016393
2018-03-09 01:00	90.5907632646
2018-03-09 02:00	73.949889829
2018-03-09 03:00	66.462926231
2018-03-09 04:00	72.7780891944
2018-03-09 05:00	79.702882073
2018-03-09 06:00	45.6154019038
2018-03-09 07:00	44.1411445611
2018-03-09 08:00	23.7213603004
2018-03-09 09:00	15.4331498549
2018-03-09 10:00	10.9987881891
2018-03-09 11:00	10.8583973374
2018-03-09 12:00	12.2316434919
2018-03-09 13:00	12.37817767
2018-03-09 14:00	16.1716589862
2018-03-09 15:00	19.865791944
2018-03-09 16:00	28.4263995562
2018-03-09 17:00	39.3615350071
2018-03-09 18:00	60.3783624185
2018-03-09 19:00	62.0370967742
2018-03-09 20:00	99.0729111581
2018-03-09 21:00	111.694473823
2018-03-09 22:00	112.250969505
2018-03-09 23:00	143.241477173
2018-03-10 00:00	151.587762207
2018-03-10 01:00	115.217314472
2018-03-10 02:00	127.57048299
2018-03-10 03:00	164.217825045
2018-03-10 04:00	183.33532214
2018-03-10 05:00	214.514714437
2018-03-10 06:00	213.838044245
2018-03-10 07:00	188.997306652
2018-03-10 08:00	105.902291347
2018-03-10 09:00	35.2462066906
2018-03-10 10:00	26.5771206691
2018-03-10 11:00	26.9918113426
2018-03-10 12:00	27.5622147817
2018-03-10 13:00	14.9595734127
2018-03-10 14:00	17.669068287
2018-03-10 15:00	18.5495742394
2018-03-10 16:00	24.4954075728
2018-03-10 17:00	57.6420738927
2018-03-10 18:00	68.0159455538
2018-03-10 19:00	83.4096688855
2018-03-10 20:00	96.2210701485
2018-03-10 21:00	168.222563577
2018-03-10 22:00	158.217212835
2018-03-10 23:00	102.724833589
2018-03-11 00:00	82.5092208568
2018-03-11 01:00	66.2317600917
2018-03-11 02:00	62.4494976203
2018-03-11 03:00	69.1963421425
2018-03-11 04:00	83.597558611
2018-03-11 05:00	92.3877974617
2018-03-11 06:00	120.134722467
2018-03-11 07:00	77.0883811231
2018-03-11 08:00	79.0659242192
2018-03-11 09:00	51.7291294643
2018-03-11 10:00	21.5260912698
2018-03-11 11:00	15.59671875
2018-03-11 12:00	14.2282200728
2018-03-11 13:00	11.2565107982
2018-03-11 14:00	16.0092757937
2018-03-11 15:00	14.5169991987
2018-03-11 16:00	30.2720072751
2018-03-11 17:00	45.4272593446
2018-03-11 18:00	37.0122759857
2018-03-11 19:00	34.4112525868
2018-03-11 20:00	34.1521590715
2018-03-11 21:00	41.4888291517
2018-03-11 22:00	40.1821812596
2018-03-11 23:00	24.3273872194
2018-03-12 00:00	26.578187404
2018-03-12 01:00	27.5594384707
2018-03-12 02:00	23.8959250725
2018-03-12 03:00	21.8849308632
2018-03-12 04:00	18.4429126131
2018-03-12 05:00	24.8454087728
2018-03-12 06:00	21.8103143935
2018-03-12 07:00	22.527724041
2018-03-12 08:00	19.1705853175
2018-03-12 09:00	13.5945348113
2018-03-12 10:00	8.96437054843
2018-03-12 11:00	7.14263202076
2018-03-12 12:00	6.19341517857
2018-03-12 13:00	4.96906001984
2018-03-12 14:00	4.89607308201
2018-03-12 15:00	5.1148354828
2018-03-12 16:00	5.89187334656
2018-03-12 17:00	9.94754210936
2018-03-12 18:00	21.3967357911
2018-03-12 19:00	24.9760828693
2018-03-12 20:00	21.210197986
2018-03-12 21:00	19.234775559
2018-03-12 22:00	11.1193975081
2018-03-12 23:00	10.7939750811
2018-03-13 00:00	11.6508789896
2018-03-13 01:00	10.4092165899
2018-03-13 02:00	10.8018091825
2018-03-13 03:00	10.5305538769
2018-03-13 04:00	10.4458568015
2018-03-13 05:00	17.7595366103
2018-03-13 06:00	17.884203789
2018-03-13 07:00	20.6247699853
2018-03-13 08:00	19.7978257275
2018-03-13 09:00	17.8927414021
2018-03-13 10:00	10.4944237765
2018-03-13 11:00	6.27056464947
2018-03-13 12:00	5.90150049603
2018-03-13 13:00	5.45523726852
2018-03-13 14:00	6.53090691138
2018-03-13 15:00	8.86840705424
2018-03-13 16:00	13.6442170966
2018-03-13 17:00	21.5600621106
2018-03-13 18:00	39.3702508961
2018-03-13 19:00	50.964307049
2018-03-13 20:00	65.1851382488
2018-03-13 21:00	72.348655914
2018-03-13 22:00	73.0667434716
2018-03-13 23:00	64.7960402799
2018-03-14 00:00	76.2884835296
2018-03-14 01:00	83.7357441543
2018-03-14 02:00	81.0074244752
2018-03-14 03:00	73.7314883935
2018-03-14 04:00	56.7153951186
2018-03-14 05:00	45.4473203618
2018-03-14 06:00	43.5972947602
2018-03-14 07:00	41.0201954258
2018-03-14 08:00	34.0705453149
2018-03-14 09:00	32.554390681
2018-03-14 10:00	13.9870114354
2018-03-14 11:00	13.4256827104
2018-03-14 12:00	20.1850017068
2018-03-14 13:00	18.6486132446
2018-03-14 14:00	25.6146014678
2018-03-14 15:00	28.26437532
2018-03-14 16:00	38.7989289981
2018-03-14 17:00	39.7330766874
2018-03-14 18:00	34.9778424814
2018-03-14 19:00	41.0770246979
2018-03-14 20:00	42.5713052499
2018-03-14 21:00	46.1393442623
2018-03-14 22:00	47.3369954169
2018-03-14 23:00	71.7543980257
2018-03-15 00:00	85.4388991715
2018-03-15 01:00	113.608835713
2018-03-15 02:00	117.516560903
2018-03-15 03:00	114.69995393
2018-03-15 04:00	91.1689538163
2018-03-15 05:00	65.6536003878
2018-03-15 06:00	65.7236426935
2018-03-15 07:00	78.0148246078
2018-03-15 08:00	80.4064756057
2018-03-15 09:00	47.0830090459
2018-03-15 10:00	18.2880952381
2018-03-15 11:00	15.1300477897
2018-03-15 12:00	18.4258149855
2018-03-15 13:00	22.4148830859
2018-03-15 14:00	24.4610428401
2018-03-15 15:00	21.1634152586
2018-03-15 16:00	28.0362647209
2018-03-15 17:00	42.33148358
2018-03-15 18:00	58.6533712322
2018-03-15 19:00	65.3773268112
2018-03-15 20:00	68.7919222634
2018-03-15 21:00	61.5615150714
2018-03-15 22:00	61.3022871497
2018-03-15 23:00	61.9168914155
2018-03-16 00:00	61.5926141371
2018-03-16 01:00	61.4836418121
2018-03-16 02:00	58.4386303543
2018-03-16 03:00	56.4203784205
2018-03-16 04:00	52.3558522827
2018-03-16 05:00	49.627441389
2018-03-16 06:00	45.5681297374
2018-03-16 07:00	41.7693989071
2018-03-16 08:00	41.0810902521
2018-03-16 09:00	40.476795822
2018-03-16 10:00	35.6875269657
2018-03-16 11:00	41.9874299452
2018-03-16 12:00	41.6686671619
2018-03-16 13:00	25.1385449456
2018-03-16 14:00	22.9173276926
2018-03-16 15:00	23.2207121452
2018-03-16 16:00	29.2627842411
2018-03-16 17:00	29.3270939832
2018-03-16 18:00	34.3596174863
2018-03-16 19:00	34.2993579235
2018-03-16 20:00	35.3003096539
2018-03-16 21:00	31.2815482696
2018-03-16 22:00	24.1818715847
2018-03-16 23:00	22.9295856102
2018-03-17 00:00	17.8904918033
2018-03-17 01:00	15.3053415301
2018-03-17 02:00	14.6359016393
2018-03-17 03:00	13.755379715
2018-03-17 04:00	15.8591939891
2018-03-17 05:00	18.5629371585
2018-03-17 06:00	21.4940482696
2018-03-17 07:00	24.6057604736
2018-03-17 08:00	23.1965528233
2018-03-17 09:00	25.9051411658
2018-03-17 10:00	28.5082468124
2018-03-17 11:00	27.9198406193
2018-03-17 12:00	25.7723952641
2018-03-17 13:00	19.8002686703
2018-03-17 14:00	18.4479735883
2018-03-17 15:00	21.1982103825
2018-03-17 16:00	19.6480145719
2018-03-17 17:00	21.79606102
2018-03-17 18:00	21.9508378871
2018-03-17 19:00	20.3033287796
2018-03-17 20:00	23.9934107468
2018-03-17 21:00	30.3781638418
2018-03-17 22:00	24.4445593683
2018-03-17 23:00	20.5885734463
2018-03-18 00:00	16.3321939736
2018-03-18 01:00	16.4419915254
2018-03-18 02:00	19.4071468927
2018-03-18 03:00	18.7326648615
2018-03-18 04:00	17.0994679849
2018-03-18 05:00	16.2123210923
2018-03-18 06:00	20.5946421846
2018-03-18 07:00	24.6597728536
2018-03-18 08:00	26.5611042419
2018-03-18 09:00	22.8626275046
2018-03-18 10:00	18.6064025501
2018-03-18 11:00	17.2969990893
2018-03-18 12:00	15.2009107468
2018-03-18 13:00	18.0023816029
2018-03-18 14:00	17.9419489982
2018-03-18 15:00	18.5604371585
2018-03-18 16:00	20.8990983607
2018-03-18 17:00	19.3538387978
2018-03-18 18:00	19.3278389831
2018-03-18 19:00	19.0779508197
2018-03-18 20:00	17.1863535396
2018-03-18 21:00	19.4525458461
2018-03-18 22:00	20.4777777778
2018-03-18 23:00	17.7985922787
2018-03-19 00:00	17.5092514124
2018-03-19 01:00	16.2800659134
2018-03-19 02:00	17.8985028249
2018-03-19 03:00	22.1990247811
2018-03-19 04:00	27.1310875706
2018-03-19 05:00	22.9728749789
2018-03-19 06:00	30.7414218456
2018-03-19 07:00	25.3078550369
2018-03-19 08:00	21.2623497268
2018-03-19 09:00	25.0712249545
2018-03-19 10:00	25.2872586521
2018-03-19 11:00	26.8759881603
2018-03-19 12:00	26.3342668488
2018-03-19 13:00	30.5576047359
2018-03-19 14:00	32.3603187614
2018-03-19 15:00	39.0500728597
2018-03-19 16:00	47.9390209472
2018-03-19 17:00	55.9011020036
2018-03-19 18:00	59.2389344262
2018-03-19 19:00	54.6359061931
2018-03-19 20:00	51.2574863388
2018-03-19 21:00	58.3934471767
2018-03-19 22:00	55.2963797814
2018-03-19 23:00	57.8201912568
2018-03-20 00:00	48.8424635701
2018-03-20 01:00	47.9582058288
2018-03-20 02:00	44.3588479053
2018-03-20 03:00	38.8128284939
2018-03-20 04:00	35.0520947177
2018-03-20 05:00	37.3926092896
2018-03-20 06:00	48.8028233151
2018-03-20 07:00	55.9571630237
2018-03-20 08:00	39.0754326047
2018-03-20 09:00	32.5371265938
2018-03-20 10:00	28.1524089253
2018-03-20 11:00	29.877133351
2018-03-20 12:00	30.5030583466
2018-03-20 13:00	30.3160056408
2018-03-20 14:00	31.037405253
2018-03-20 15:00	27.9926537987
2018-03-20 16:00	29.0488606851
2018-03-20 17:00	43.3611233034
2018-03-20 18:00	54.9510928962
2018-03-20 19:00	95.7606602914
2018-03-20 20:00	187.298023679
2018-03-20 21:00	204.386411658
2018-03-20 22:00	209.780897086
2018-03-20 23:00	259.289175774
2018-03-21 00:00	176.3256102
2018-03-21 01:00	77.160701275
2018-03-21 02:00	62.9331876138
2018-03-21 03:00	35.9119319745
2018-03-21 04:00	14.344012868
2018-03-21 05:00	12.3205236794
2018-03-21 06:00	17.6628324226
2018-03-21 07:00	14.0523544274
2018-03-21 08:00	14.4545742993
2018-03-21 09:00	10.3499030495
2018-03-21 10:00	9.99473823374
2018-03-21 11:00	11.748325401
2018-03-21 12:00	10.1651771549
2018-03-21 13:00	9.07353252247
2018-03-21 14:00	10.8106645514
2018-03-21 15:00	12.4136215406
2018-03-21 16:00	15.2287017451
2018-03-21 17:00	27.6789344262
2018-03-21 18:00	35.9770947177
2018-03-21 19:00	42.1688570128
2018-03-21 20:00	66.9534699454
2018-03-21 21:00	147.899535519
2018-03-21 22:00	177.766247723
2018-03-21 23:00	182.022586521
2018-03-22 00:00	165.563192168
2018-03-22 01:00	166.311994536
2018-03-22 02:00	157.229562842
2018-03-22 03:00	104.60726282
2018-03-22 04:00	58.6852595628
2018-03-22 05:00	41.282636612
2018-03-22 06:00	35.8894647159
2018-03-22 07:00	29.3566587344
2018-03-22 08:00	28.609029614
2018-03-22 09:00	20.7287986956
2018-03-22 10:00	17.2040847904
2018-03-22 11:00	17.60016732
2018-03-22 12:00	16.5108465608
2018-03-22 13:00	18.263660083
2018-03-22 14:00	20.2940646868
2018-03-22 15:00	22.584659792
2018-03-22 16:00	29.0105808214
2018-03-22 17:00	47.2878767848
2018-03-22 18:00	54.8296051472
2018-03-22 19:00	69.9196568541
2018-03-22 20:00	80.852773224
2018-03-22 21:00	144.242428315
2018-03-22 22:00	193.982062842
2018-03-22 23:00	172.398825137
2018-03-23 00:00	179.732299636
2018-03-23 01:00	189.298383424
2018-03-23 02:00	194.492618397
2018-03-23 03:00	210.253369763
2018-03-23 04:00	191.162295082
2018-03-23 05:00	159.278028233
2018-03-23 06:00	149.406760092
2018-03-23 07:00	114.041203949
2018-03-23 08:00	137.002238674
2018-03-23 09:00	112.848135907
2018-03-23 10:00	79.6518049155
2018-03-23 11:00	97.205380611
2018-03-23 12:00	85.8527905786
2018-03-23 13:00	63.5906258132
2018-03-23 14:00	75.0351809182
2018-03-23 15:00	81.7899982932
2018-03-23 16:00	99.1591441918
2018-03-23 17:00	77.9196368764
2018-03-23 18:00	83.4219725013
2018-03-23 19:00	96.5252379693
2018-03-23 20:00	114.728384453
2018-03-23 21:00	119.336686938
2018-03-23 22:00	127.043817204
2018-03-23 23:00	134.277093249
2018-03-24 00:00	137.107346201
2018-03-24 01:00	134.670346378
2018-03-24 02:00	133.640313767
2018-03-24 03:00	123.633722991
2018-03-24 04:00	119.287127622
2018-03-24 05:00	139.718473471
2018-03-24 06:00	148.492279217
2018-03-24 07:00	130.075916623
2018-03-24 08:00	127.891700802
2018-03-24 09:00	80.1981822837
2018-03-24 10:00	43.4523894863
2018-03-24 11:00	20.0596646185
2018-03-24 12:00	16.3250768049
2018-03-24 13:00	13.4550221881
2018-03-24 14:00	15.1471070148
2018-03-24 15:00	17.463598737
2018-03-24 16:00	26.1786183649
2018-03-24 17:00	37.7363856642
2018-03-24 18:00	57.7613387978
2018-03-24 19:00	78.119702979
2018-03-24 20:00	101.854023444
2018-03-24 21:00	159.727181386
2018-03-24 22:00	203.552458723
2018-03-24 23:00	158.946313973
2018-03-25 00:00	148.645113696
2018-03-25 01:00	133.277926141
2018-03-25 02:00	110.829499383
2018-03-25 03:00	87.4217842803
2018-03-25 04:00	94.5539949468
2018-03-25 05:00	83.0330596686
2018-03-25 06:00	51.1470253834
2018-03-25 07:00	38.7262851183
2018-03-25 08:00	30.5401476361
2018-03-25 09:00	23.9068313705
2018-03-25 10:00	18.7813534733
2018-03-25 11:00	18.8212280253
2018-03-25 12:00	18.290437788
2018-03-25 13:00	16.8596176822
2018-03-25 14:00	19.91161461
2018-03-25 15:00	21.6521761393
2018-03-25 16:00	26.7800349889
2018-03-25 17:00	37.355889636
2018-03-25 18:00	56.5479891522
2018-03-25 19:00	72.58188789
2018-03-25 20:00	119.275991539
2018-03-25 21:00	130.512176097
2018-03-25 22:00	110.430557025
2018-03-25 23:00	95.6987132029
2018-03-26 00:00	89.0452074152
2018-03-26 01:00	73.655273224
2018-03-26 02:00	60.1035667489
2018-03-26 03:00	52.2173010125
2018-03-26 04:00	63.7940983607
2018-03-26 05:00	105.758278542
2018-03-26 06:00	116.741991654
2018-03-26 07:00	106.024899132
2018-03-26 08:00	84.9542882744
2018-03-26 09:00	63.4968766001
2018-03-26 10:00	62.8137438129
2018-03-26 11:00	40.2400409626
2018-03-26 12:00	33.2848395631
2018-03-26 13:00	37.2274620242
2018-03-26 14:00	36.0184971838
2018-03-26 15:00	31.4274918928
2018-03-26 16:00	41.1966376515
2018-03-26 17:00	60.2297405701
2018-03-26 18:00	64.7646526711
2018-03-26 19:00	90.6392003755
2018-03-26 20:00	158.757274852
2018-03-26 21:00	183.384988906
2018-03-26 22:00	195.822077566
2018-03-26 23:00	192.785052001
2018-03-27 00:00	190.732807381
2018-03-27 01:00	125.453737
2018-03-27 02:00	93.1503484901
2018-03-27 03:00	86.6615410749
2018-03-27 04:00	68.9330645161
2018-03-27 05:00	38.5773796933
2018-03-27 06:00	42.7819363652
2018-03-27 07:00	34.0654635995
2018-03-27 08:00	26.9313174491
2018-03-27 09:00	22.2577139975
2018-03-27 10:00	21.2549404167
2018-03-27 11:00	16.868057689
2018-03-27 12:00	20.0734169654
2018-03-27 13:00	23.5678277639
2018-03-27 14:00	25.1468859734
2018-03-27 15:00	23.3840075798
2018-03-27 16:00	25.2666490393
2018-03-27 17:00	38.8052044773
2018-03-27 18:00	51.2814648334
2018-03-27 19:00	65.4214789353
2018-03-27 20:00	61.0482196369
2018-03-27 21:00	63.440009695
2018-03-27 22:00	53.9244182972
2018-03-27 23:00	55.4100387802
2018-03-28 00:00	66.5441565309
2018-03-28 01:00	67.1279395088
2018-03-28 02:00	65.3906090252
2018-03-28 03:00	75.051346055
2018-03-28 04:00	83.9512067395
2018-03-28 05:00	91.4662127622
2018-03-28 06:00	99.4639300194
2018-03-28 07:00	96.1615062577
2018-03-28 08:00	61.9364225977
2018-03-28 09:00	50.2249829322
2018-03-28 10:00	44.2638675542
2018-03-28 11:00	40.9291602663
2018-03-28 12:00	43.210035709
2018-03-28 13:00	42.0442891012
2018-03-28 14:00	40.2975806452
2018-03-28 15:00	44.6353989322
2018-03-28 16:00	49.8284818228
2018-03-28 17:00	53.6521676054
2018-03-28 18:00	73.8978707971
2018-03-28 19:00	85.2167306708
2018-03-28 20:00	75.1510325994
2018-03-28 21:00	72.1968143448
2018-03-28 22:00	64.145504744
2018-03-28 23:00	67.7004120045
2018-03-29 00:00	71.8609724705
2018-03-29 01:00	83.566631412
2018-03-29 02:00	71.4604945033
2018-03-29 03:00	67.7342122186
2018-03-29 04:00	76.3441696116
2018-03-29 05:00	74.5532642089
2018-03-29 06:00	83.7646512721
2018-03-29 07:00	45.2377465491
2018-03-29 08:00	43.9438044035
2018-03-29 09:00	46.8490356716
2018-03-29 10:00	24.8549453832
2018-03-29 11:00	35.5385432668
2018-03-29 12:00	36.1230634761
2018-03-29 13:00	23.2009121917
2018-03-29 14:00	23.1612249851
2018-03-29 15:00	23.902410821
2018-03-29 16:00	26.18463475
2018-03-29 17:00	40.7036909029
2018-03-29 18:00	42.8122689907
2018-03-29 19:00	48.1980197902
2018-03-29 20:00	66.5488674423
2018-03-29 21:00	71.4445178918
2018-03-29 22:00	125.506931958
2018-03-29 23:00	203.245351274
2018-03-30 00:00	239.196535665
2018-03-30 01:00	200.10140823
2018-03-30 02:00	151.539555791
2018-03-30 03:00	116.457670253
2018-03-30 04:00	85.043385334
2018-03-30 05:00	72.9228098008
2018-03-30 06:00	67.2273254822
2018-03-30 07:00	26.8439980159
2018-03-30 08:00	11.1848366295
2018-03-30 09:00	12.7677124669
2018-03-30 10:00	12.4623718585
2018-03-30 11:00	12.3468253968
2018-03-30 12:00	10.7478918651
2018-03-30 13:00	10.527281746
2018-03-30 14:00	13.3642485119
2018-03-30 15:00	17.335875496
2018-03-30 16:00	24.6610491071
2018-03-30 17:00	41.6138530199
2018-03-30 18:00	60.4485897764
2018-03-30 19:00	38.0722562244
2018-03-30 20:00	41.0908515478
2018-03-30 21:00	42.0664106503
2018-03-30 22:00	61.4992263505
2018-03-30 23:00	54.0179979519
2018-03-31 00:00	46.724150879
2018-03-31 01:00	39.3529271207
2018-03-31 02:00	36.3410180918
2018-03-31 03:00	29.1771418705
2018-03-31 04:00	28.5368748933
2018-03-31 05:00	31.300640041
2018-03-31 06:00	38.6307774364
2018-03-31 07:00	41.6585466803
2018-03-31 08:00	52.0986955165
2018-03-31 09:00	24.7185681217
2018-03-31 10:00	14.8317625661
2018-03-31 11:00	15.4023397436
2018-03-31 12:00	15.0053664276
2018-03-31 13:00	8.57952724359
2018-03-31 14:00	8.89140949328
2018-03-31 15:00	10.9388186177
2018-03-31 16:00	28.6546213624
2018-03-31 17:00	30.8721271495
2018-03-31 18:00	43.4397693452
2018-03-31 19:00	40.9248139881
2018-03-31 20:00	29.8151992394
2018-03-31 21:00	36.6953417019
2018-03-31 22:00	36.2900142942
2018-03-31 23:00	38.6701570234
2018-04-01 00:00	50.9648489503
2018-04-01 01:00	66.7325738181
2018-04-01 02:00	48.4985193719
2018-04-01 03:00	43.0711138683
2018-04-01 04:00	35.1307195879
2018-04-01 05:00	34.5418914155
2018-04-01 06:00	39.0090252071
2018-04-01 07:00	33.8780782823
2018-04-01 08:00	24.1806627886
2018-04-01 09:00	28.4380750925
2018-04-01 10:00	31.0259562842
2018-04-01 11:00	30.9077842272
2018-04-01 12:00	31.6928873612
2018-04-01 13:00	33.7448528116
2018-04-01 14:00	27.8028715106
2018-04-01 15:00	18.595280205
2018-04-01 16:00	10.3593777543
2018-04-01 17:00	12.0905252953
2018-04-01 18:00	12.9274237617
2018-04-01 19:00	13.9995108408
2018-04-01 20:00	14.6070200952
2018-04-01 21:00	15.3703287502
2018-04-01 22:00	11.9422263353
2018-04-01 23:00	6.75027322404
2018-04-02 00:00	6.35269698572
2018-04-02 01:00	10.8843997885
2018-04-02 02:00	17.7382028909
2018-04-02 03:00	20.8000230625
2018-04-02 04:00	18.3993786356
2018-04-02 05:00	14.6151507139
2018-04-02 06:00	18.6927022739
2018-04-02 07:00	19.0677595628
2018-04-02 08:00	16.461051374
2018-04-02 09:00	15.3833034648
2018-04-02 10:00	14.6444572453
2018-04-02 11:00	13.5360044376
2018-04-02 12:00	10.4656169995
2018-04-02 13:00	7.7082010582
2018-04-02 14:00	8.83794162826
2018-04-02 15:00	14.3947815327
2018-04-02 16:00	12.6043693463
2018-04-02 17:00	19.7693121693
2018-04-02 18:00	29.0968509985
2018-04-02 19:00	48.7906679929
2018-04-02 20:00	63.5594306363
2018-04-02 21:00	81.0004054292
2018-04-02 22:00	104.675308479
2018-04-02 23:00	94.0118367707
2018-04-03 00:00	131.164463247
2018-04-03 01:00	130.675149833
2018-04-03 02:00	107.982042129
2018-04-03 03:00	87.1874920843
2018-04-03 04:00	78.632465186
2018-04-03 05:00	56.2940115249
2018-04-03 06:00	59.2661076976
2018-04-03 07:00	42.4863121906
2018-04-03 08:00	26.9264963624
2018-04-03 09:00	24.2790560134
2018-04-03 10:00	9.06979967949
2018-04-03 11:00	6.38857371795
2018-04-03 12:00	8.03190705128
2018-04-03 13:00	5.85020432692
2018-04-03 14:00	4.37701522436
2018-04-03 15:00	5.17785657051
2018-04-03 16:00	6.81673878205
2018-04-03 17:00	8.36357486264
2018-04-03 18:00	20.9887111442
2018-04-03 19:00	28.3666873347
2018-04-03 20:00	36.214546131
2018-04-03 21:00	40.7567696333
2018-04-03 22:00	32.1578426353
2018-04-03 23:00	25.5175755248
2018-04-04 00:00	48.1647892132
2018-04-04 01:00	57.4982889572
2018-04-04 02:00	40.2389102236
2018-04-04 03:00	35.6248590807
2018-04-04 04:00	43.3665898618
2018-04-04 05:00	35.9667221369
2018-04-04 06:00	30.7874979999
2018-04-04 07:00	16.9061378205
2018-04-04 08:00	13.2800360577
2018-04-04 09:00	12.1189983974
2018-04-04 10:00	7.79918669872
2018-04-04 11:00	9.9225
2018-04-04 12:00	11.2349286131
2018-04-04 13:00	14.0690024038
2018-04-04 14:00	12.8483573718
2018-04-04 15:00	12.6684455128
2018-04-04 16:00	13.4178766026
2018-04-04 17:00	17.9180168269
2018-04-04 18:00	13.9967551257
2018-04-04 19:00	30.1341104497
2018-04-04 20:00	28.1379464286
2018-04-04 21:00	31.0863301918
2018-04-04 22:00	25.1585485471
2018-04-04 23:00	21.7058643753
2018-04-05 00:00	13.1754608295
2018-04-05 01:00	13.2224313023
2018-04-05 02:00	17.4559965171
2018-04-05 03:00	12.8253802891
2018-04-05 04:00	11.0715277778
2018-04-05 05:00	12.0606770833
2018-04-05 06:00	12.3552166005
2018-04-05 07:00	12.3133761956
2018-04-05 08:00	10.0203126272
2018-04-05 09:00	8.32989983974
2018-04-05 10:00	7.27877804487
2018-04-05 11:00	7.14492387821
2018-04-05 12:00	5.98010016026
2018-04-05 13:00	5.00204326923
2018-04-05 14:00	5.75391426282
2018-04-05 15:00	6.49596153846
2018-04-05 16:00	8.3528525641
2018-04-05 17:00	15.5098754833
2018-04-05 18:00	17.0038607804
2018-04-05 19:00	30.3072668651
2018-04-05 20:00	28.8376364087
2018-04-05 21:00	17.8261987434
2018-04-05 22:00	8.52970403439
2018-04-05 23:00	10.3246074415
2018-04-06 00:00	9.82499573306
2018-04-06 01:00	12.1897806793
2018-04-06 02:00	13.3884280594
2018-04-06 03:00	12.1568373163
2018-04-06 04:00	13.6089179041
2018-04-06 05:00	20.5069508449
2018-04-06 06:00	20.2055640894
2018-04-06 07:00	26.8733913637
2018-04-06 08:00	13.3358508278
2018-04-06 09:00	10.9393818538
2018-04-06 10:00	11.6295206893
2018-04-06 11:00	8.34776585701
2018-04-06 12:00	6.39774305556
2018-04-06 13:00	5.36784060847
2018-04-06 14:00	5.66784887566
2018-04-06 15:00	7.49184854497
2018-04-06 16:00	8.23782522081
2018-04-06 17:00	10.7382360471
2018-04-06 18:00	23.1976233146
2018-04-06 19:00	40.3502560164
2018-04-06 20:00	47.0535366635
2018-04-06 21:00	53.7252071215
2018-04-06 22:00	66.0878194959
2018-04-06 23:00	68.3781685175
2018-04-07 00:00	77.3732592984
2018-04-07 01:00	64.5508681474
2018-04-07 02:00	51.4725938657
2018-04-07 03:00	42.9602105366
2018-04-07 04:00	32.4912788648
2018-04-07 05:00	31.7938270672
2018-04-07 06:00	26.3989293981
2018-04-07 07:00	17.9841435185
2018-04-07 08:00	15.4083291997
2018-04-07 09:00	13.5206018519
2018-04-07 10:00	11.994593254
2018-04-07 11:00	14.9100363757
2018-04-07 12:00	16.6170246998
2018-04-07 13:00	14.2593269231
2018-04-07 14:00	14.0327363782
2018-04-07 15:00	13.8824599359
2018-04-07 16:00	15.5643189103
2018-04-07 17:00	18.1708788029
2018-04-07 18:00	26.0439401455
2018-04-07 19:00	35.2720940807
2018-04-07 20:00	37.4419890873
2018-04-07 21:00	34.998510838
2018-04-07 22:00	36.1793410778
2018-04-07 23:00	39.9039298515
2018-04-08 00:00	46.4143326506
2018-04-08 01:00	41.9060590544
2018-04-08 02:00	37.7158815498
2018-04-08 03:00	35.0418397183
2018-04-08 04:00	40.2938854753
2018-04-08 05:00	35.6724735716
2018-04-08 06:00	27.5408606151
2018-04-08 07:00	20.3522431446
2018-04-08 08:00	12.1600240385
2018-04-08 09:00	9.58532451923
2018-04-08 10:00	9.28513597514
2018-04-08 11:00	9.5106802399
2018-04-08 12:00	9.69987567988
2018-04-08 13:00	10.1011732712
2018-04-08 14:00	10.9980885781
2018-04-08 15:00	9.47736985237
2018-04-08 16:00	8.91584292444
2018-04-08 17:00	11.1467708333
2018-04-08 18:00	15.2928004808
2018-04-08 19:00	22.4250248016
2018-04-08 20:00	17.8230387032
2018-04-08 21:00	17.1678902116
2018-04-08 22:00	20.8097387566
2018-04-08 23:00	20.4419477513
2018-04-09 00:00	18.0296210958
2018-04-09 01:00	17.2449138078
2018-04-09 02:00	15.9301843318
2018-04-09 03:00	17.0051398544
2018-04-09 04:00	22.9717571258
2018-04-09 05:00	24.7534999573
2018-04-09 06:00	15.4131524378
2018-04-09 07:00	10.1043162393
2018-04-09 08:00	9.67687815657
2018-04-09 09:00	9.73087024087
2018-04-09 10:00	8.28233877234
2018-04-09 11:00	8.77257187257
2018-04-09 12:00	8.21152292152
2018-04-09 13:00	8.51516560554
2018-04-09 14:00	8.58975135975
2018-04-09 15:00	9.12899378399
2018-04-09 16:00	10.1478243978
2018-04-09 17:00	13.4966138549
2018-04-09 18:00	18.5379767628
2018-04-09 19:00	18.8474879808
2018-04-09 20:00	33.7026661706
2018-04-09 21:00	31.3815186839
2018-04-09 22:00	23.956712963
2018-04-09 23:00	22.5765128968
2018-04-10 00:00	22.071792328
2018-04-10 01:00	22.5379340278
2018-04-10 02:00	24.3700975529
2018-04-10 03:00	24.4622600931
2018-04-10 04:00	22.3428323413
2018-04-10 05:00	28.8657862103
2018-04-10 06:00	30.4814345492
2018-04-10 07:00	13.7759401709
2018-04-10 08:00	9.73979385198
2018-04-10 09:00	7.02853923854
2018-04-10 10:00	7.15890102953
2018-04-10 11:00	7.12081973582
2018-04-10 12:00	8.07756798757
2018-04-10 13:00	7.16377233877
2018-04-10 14:00	7.65155934343
2018-04-10 15:00	8.0822046183
2018-04-10 16:00	9.50452323718
2018-04-10 17:00	8.74715945513
2018-04-10 18:00	11.794932209
2018-04-10 19:00	16.2308821098
2018-04-10 20:00	13.1204406415
2018-04-10 21:00	11.7270916005
2018-04-10 22:00	18.1705315807
2018-04-10 23:00	32.1108506944
2018-04-11 00:00	40.3400421627
2018-04-11 01:00	36.9768187831
2018-04-11 02:00	32.150801918
2018-04-11 03:00	34.4486014909
2018-04-11 04:00	35.8640894351
2018-04-11 05:00	29.7891699735
2018-04-11 06:00	18.3688341346
2018-04-11 07:00	12.6350240385
2018-04-11 08:00	11.2221554487
2018-04-11 09:00	7.32378727176
2018-04-11 10:00	5.87222999223
2018-04-11 11:00	4.4754001554
2018-04-11 12:00	4.32465034965
2018-04-11 13:00	4.6906954157
2018-04-11 14:00	4.04415136946
2018-04-11 15:00	4.58390734266
2018-04-11 16:00	4.25365785256
2018-04-11 17:00	4.22814102564
2018-04-11 18:00	5.09452565374
2018-04-11 19:00	12.6593377976
2018-04-11 20:00	26.2916005291
2018-04-11 21:00	29.3340401786
2018-04-11 22:00	30.7315344182
2018-04-11 23:00	30.0807578352
2018-04-12 00:00	27.3001749445
2018-04-12 01:00	30.2545229561
2018-04-12 02:00	39.9712280253
2018-04-12 03:00	45.5238026643
2018-04-12 04:00	43.8792754736
2018-04-12 05:00	40.6437777351
2018-04-12 06:00	33.385789708
2018-04-12 07:00	30.9469391026
2018-04-12 08:00	20.1935657051
2018-04-12 09:00	10.8140818036
2018-04-12 10:00	9.21293317793
2018-04-12 11:00	9.02405982906
2018-04-12 12:00	9.53173659674
2018-04-12 13:00	9.76326636051
2018-04-12 14:00	10.1216624338
2018-04-12 15:00	10.3018648019
2018-04-12 16:00	11.0678438228
2018-04-12 17:00	12.1111771562
2018-04-12 18:00	15.6641185897
2018-04-12 19:00	20.5066145833
2018-04-12 20:00	22.0218711208
2018-04-12 21:00	25.3259424603
2018-04-12 22:00	25.3879340278
2018-04-12 23:00	30.6069857804
2018-04-13 00:00	30.6744874339
2018-04-13 01:00	31.588723545
2018-04-13 02:00	33.1212177579
2018-04-13 03:00	35.1499145012
2018-04-13 04:00	39.2033730159
2018-04-13 05:00	41.2701058201
2018-04-13 06:00	35.8496347171
2018-04-13 07:00	33.1426768891
2018-04-13 08:00	15.7894689685
2018-04-13 09:00	12.4425019425
2018-04-13 10:00	11.6298562549
2018-04-13 11:00	9.36614219114
2018-04-13 12:00	10.5719933712
2018-04-13 13:00	9.87711137821
2018-04-13 14:00	11.8794551282
2018-04-13 15:00	11.7686213092
2018-04-13 16:00	12.5032852564
2018-04-13 17:00	15.4034855769
2018-04-13 18:00	16.8546740181
2018-04-13 19:00	18.4225446429
2018-04-13 20:00	19.1551835317
2018-04-13 21:00	19.3942377646
2018-04-13 22:00	10.5748263889
2018-04-13 23:00	7.05589864418
2018-04-14 00:00	6.68127480159
2018-04-14 01:00	7.03680782237
2018-04-14 02:00	6.76563833419
2018-04-14 03:00	7.02413496837
2018-04-14 04:00	7.44141065028
2018-04-14 05:00	8.41785594278
2018-04-14 06:00	6.6206096103
2018-04-14 07:00	4.45580116064
2018-04-14 08:00	2.67262019231
2018-04-14 09:00	2.0983974359
2018-04-14 10:00	2.14835579351
2018-04-14 11:00	2.13347841395
2018-04-14 12:00	1.88604385198
2018-04-14 13:00	2.28528809732
2018-04-14 14:00	2.86681089744
2018-04-14 15:00	2.29552386849
2018-04-14 16:00	2.36450721154
2018-04-14 17:00	2.88233974359
2018-04-14 18:00	7.00457449379
2018-04-14 19:00	12.8056051587
2018-04-14 20:00	12.9899222884
2018-04-14 21:00	19.9656704696
2018-04-14 22:00	23.5322999339
2018-04-14 23:00	20.5515889017
2018-04-15 00:00	20.3412954429
2018-04-15 01:00	20.1727811913
2018-04-15 02:00	18.7138718211
2018-04-15 03:00	21.6306336445
2018-04-15 04:00	22.4428955453
2018-04-15 05:00	21.4691385582
2018-04-15 06:00	20.1389566799
2018-04-15 07:00	12.5624868881
2018-04-15 08:00	11.4030930701
2018-04-15 09:00	12.3445493395
2018-04-15 10:00	12.7244483294
2018-04-15 11:00	12.4523115773
2018-04-15 12:00	12.1671279384
2018-04-15 13:00	11.5163371372
2018-04-15 14:00	16.0145765346
2018-04-15 15:00	11.5347671317
2018-04-15 16:00	9.80940559441
2018-04-15 17:00	11.0103713821
2018-04-15 18:00	12.0818349359
2018-04-15 19:00	13.3994591346
2018-04-15 20:00	13.6116987179
2018-04-15 21:00	15.0249158654
2018-04-15 22:00	16.6741746795
2018-04-15 23:00	18.0005378765
2018-04-16 00:00	20.9488482524
2018-04-16 01:00	20.3534214744
2018-04-16 02:00	20.6175240385
2018-04-16 03:00	21.6357830317
2018-04-16 04:00	20.009375
2018-04-16 05:00	22.3591281924
2018-04-16 06:00	24.1277901786
2018-04-16 07:00	24.5320301053
2018-04-16 08:00	25.4551322115
2018-04-16 09:00	25.4624940511
2018-04-16 10:00	22.4097863248
2018-04-16 11:00	19.5367288267
2018-04-16 12:00	16.9031111923
2018-04-16 13:00	17.4275135975
2018-04-16 14:00	17.0591219891
2018-04-16 15:00	16.1623518842
2018-04-16 16:00	21.2701322115
2018-04-16 17:00	26.7867708333
2018-04-16 18:00	28.5771834936
2018-04-16 19:00	32.3836738782
2018-04-16 20:00	36.1147491224
2018-04-16 21:00	39.3539543269
2018-04-16 22:00	34.7518611365
2018-04-16 23:00	27.2798838141
2018-04-17 00:00	17.5474364062
2018-04-17 01:00	26.3099661045
2018-04-17 02:00	29.1623470569
2018-04-17 03:00	24.025128969
2018-04-17 04:00	33.8617848876
2018-04-17 05:00	33.949937996
2018-04-17 06:00	39.4885664683
2018-04-17 07:00	31.7763062169
2018-04-17 08:00	29.4232101521
2018-04-17 09:00	27.7474066443
2018-04-17 10:00	20.2993349359
2018-04-17 11:00	8.30947916667
2018-04-17 12:00	8.42991586538
2018-04-17 13:00	9.9406650641
2018-04-17 14:00	11.0032572115
2018-04-17 15:00	12.2483173077
2018-04-17 16:00	15.0735096154
2018-04-17 17:00	10.7392298789
2018-04-17 18:00	12.5859747024
2018-04-17 19:00	19.0803778108
2018-04-17 20:00	26.8149016204
2018-04-17 21:00	31.9735821759
2018-04-17 22:00	31.5131959112
2018-04-17 23:00	30.5458614685
2018-04-18 00:00	35.2314516129
2018-04-18 01:00	33.1747994538
2018-04-18 02:00	36.7634323263
2018-04-18 03:00	39.1587003263
2018-04-18 04:00	41.3477555897
2018-04-18 05:00	48.6016238373
2018-04-18 06:00	43.1446263863
2018-04-18 07:00	25.4224087024
2018-04-18 08:00	17.6434695513
2018-04-18 09:00	13.0425160256
2018-04-18 10:00	11.6697435897
2018-04-18 11:00	10.1161057692
2018-04-18 12:00	6.69423222611
2018-04-18 13:00	7.03948717949
2018-04-18 14:00	9.05624720765
2018-04-18 15:00	10.0342748397
2018-04-18 16:00	8.55223958333
2018-04-18 17:00	8.26268028846
2018-04-18 18:00	10.3507017577
2018-04-18 19:00	14.5496114418
2018-04-18 20:00	20.387119709
2018-04-18 21:00	24.055510086
2018-04-18 22:00	24.0954809108
2018-04-18 23:00	22.5194788466
2018-04-19 00:00	25.0677291347
2018-04-19 01:00	32.8638547534
2018-04-19 02:00	36.358994709
2018-04-19 03:00	42.1284018255
2018-04-19 04:00	38.5413850486
2018-04-19 05:00	47.5684193122
2018-04-19 06:00	56.055842618
2018-04-19 07:00	36.5132828283
2018-04-19 08:00	23.3742828526
2018-04-19 09:00	15.7596542347
2018-04-19 10:00	8.11094794095
2018-04-19 11:00	5.44461149961
2018-04-19 12:00	5.87485236985
2018-04-19 13:00	5.43369463869
2018-04-19 14:00	5.43072261072
2018-04-19 15:00	4.1354040404
2018-04-19 16:00	4.13991695804
2018-04-19 17:00	4.80514423077
2018-04-19 18:00	5.30701923077
2018-04-19 19:00	6.48729942511
2018-04-19 20:00	8.55352347884
2018-04-19 21:00	11.0550636574
2018-04-19 22:00	11.5694651124
2018-04-19 23:00	9.89192708333
2018-04-20 00:00	8.83942212302
2018-04-20 01:00	8.01603289277
2018-04-20 02:00	8.72052664704
2018-04-20 03:00	9.22995153046
2018-04-20 04:00	10.5806366274
2018-04-20 05:00	10.6182072986
2018-04-20 06:00	11.5069923942
2018-04-20 07:00	13.4856118881
2018-04-20 08:00	9.98512419872
2018-04-20 09:00	10.8513421474
2018-04-20 10:00	5.12801682692
2018-04-20 11:00	6.5934775641
2018-04-20 12:00	7.77931623932
2018-04-20 13:00	8.13247863248
2018-04-20 14:00	7.1097979798
2018-04-20 15:00	6.44923465423
2018-04-20 16:00	7.2216977467
2018-04-20 17:00	7.47258413462
2018-04-20 18:00	7.18739983974
2018-04-20 19:00	9.87383076414
2018-04-20 20:00	9.96312417328
2018-04-20 21:00	9.99713128307
2018-04-20 22:00	14.7263640873
2018-04-20 23:00	19.2832506614
2018-04-21 00:00	26.5463248315
2018-04-21 01:00	28.7788506464
2018-04-21 02:00	26.6483142921
2018-04-21 03:00	23.1196222612
2018-04-21 04:00	20.0097595579
2018-04-21 05:00	10.1317045686
2018-04-21 06:00	7.17020408411
2018-04-21 07:00	6.21798275522
2018-04-21 08:00	6.1156021756
2018-04-21 09:00	5.08465034965
2018-04-21 10:00	5.78792964084
2018-04-21 11:00	6.95799035127
2018-04-21 12:00	6.70772651892
2018-04-21 13:00	7.53511608624
2018-04-21 14:00	7.35111186492
2018-04-21 15:00	7.48346368391
2018-04-21 16:00	9.21376422085
2018-04-21 17:00	11.9883799534
2018-04-21 18:00	12.9526364608
2018-04-21 19:00	13.6269391026
2018-04-21 20:00	13.1597676282
2018-04-21 21:00	11.5156209936
2018-04-21 22:00	9.55718349359
2018-04-21 23:00	9.10082843661
2018-04-22 00:00	9.47352843915
2018-04-22 01:00	10.5314773479
2018-04-22 02:00	10.3849661045
2018-04-22 03:00	10.6326673188
2018-04-22 04:00	10.6569551118
2018-04-22 05:00	9.79197255291
2018-04-22 06:00	6.783059244
2018-04-22 07:00	4.29681283994
2018-04-22 08:00	5.34961137821
2018-04-22 09:00	4.81029598873
2018-04-22 10:00	5.65287805944
2018-04-22 11:00	6.05084438131
2018-04-22 12:00	4.45631313131
2018-04-22 13:00	3.6115034965
2018-04-22 14:00	4.50660839161
2018-04-22 15:00	3.82551282051
2018-04-22 16:00	4.00121369949
2018-04-22 17:00	3.88473958333
2018-04-22 18:00	4.52889569343
2018-04-22 19:00	5.45809771825
2018-04-22 20:00	5.89473792989
2018-04-22 21:00	7.15747767857
2018-04-22 22:00	11.3427643369
2018-04-22 23:00	16.2817212302
2018-04-23 00:00	14.6728487957
2018-04-23 01:00	16.6234715022
2018-04-23 02:00	23.0538487797
2018-04-23 03:00	17.7581552935
2018-04-23 04:00	19.1038871821
2018-04-23 05:00	17.8013103505
2018-04-23 06:00	13.6526899547
2018-04-23 07:00	17.8241597465
2018-04-23 08:00	15.3981450321
2018-04-23 09:00	12.7380245969
2018-04-23 10:00	9.68999222999
2018-04-23 11:00	12.0471717172
2018-04-23 12:00	12.2668968676
2018-04-23 13:00	12.1883820988
2018-04-23 14:00	11.0553695393
2018-04-23 15:00	8.70315462315
2018-04-23 16:00	12.631045066
2018-04-23 17:00	13.5753365385
2018-04-23 18:00	13.1308934295
2018-04-23 19:00	17.1952598443
2018-04-23 20:00	19.3439883496
2018-04-23 21:00	23.5565352183
2018-04-23 22:00	25.3170634921
2018-04-23 23:00	28.2223503638
2018-04-24 00:00	29.4605861442
2018-04-24 01:00	28.1666542659
2018-04-24 02:00	26.5157324735
2018-04-24 03:00	35.5368289279
2018-04-24 04:00	60.8368510251
2018-04-24 05:00	54.8770543981
2018-04-24 06:00	33.8809375
2018-04-24 07:00	28.499736184
2018-04-24 08:00	21.0045873397
2018-04-24 09:00	13.6410041515
2018-04-24 10:00	11.6073108474
2018-04-24 11:00	13.1202175602
2018-04-24 12:00	12.1356643357
2018-04-24 13:00	10.4851087801
2018-04-24 14:00	10.3112082362
2018-04-24 15:00	12.5064918415
2018-04-24 16:00	9.36820561383
2018-04-24 17:00	11.3833012821
2018-04-24 18:00	13.1620592949
2018-04-24 19:00	15.5570592949
2018-04-24 20:00	14.5814529279
2018-04-24 21:00	15.342981596
2018-04-24 22:00	14.995672123
2018-04-24 23:00	14.3308738426
2018-04-25 00:00	13.6813864087
2018-04-25 01:00	13.2804108796
2018-04-25 02:00	17.8084366733
2018-04-25 03:00	24.5529655061
2018-04-25 04:00	28.4826430225
2018-04-25 05:00	26.8034556878
2018-04-25 06:00	15.0829490822
2018-04-25 07:00	782.470746095
2018-04-25 08:00	6183.56909091
2018-04-25 09:00	2335.05707459
2018-04-25 10:00	8.37296037296
2018-04-25 11:00	8.27315462315
2018-04-25 12:00	7.38406759907
2018-04-25 13:00	8.67712121212
2018-04-25 14:00	7.88678710179
2018-04-25 15:00	6.89438228438
2018-04-25 16:00	6.70054778555
2018-04-25 17:00	7.31469308469
2018-04-25 18:00	8.24691142191
2018-04-25 19:00	10.1066626603
2018-04-25 20:00	8.21773237179
2018-04-25 21:00	8.30503338675
2018-04-25 22:00	9.6566468254
2018-04-25 23:00	11.1855654762
2018-04-26 00:00	11.0192832341
2018-04-26 01:00	10.6206431878
2018-04-26 02:00	11.306312004
2018-04-26 03:00	11.82058599
2018-04-26 04:00	14.6483920304
2018-04-26 05:00	17.3152901786
2018-04-26 06:00	15.0727599715
2018-04-26 07:00	10.4923978972
2018-04-26 08:00	13.0850721154
2018-04-26 09:00	13.0539262821
2018-04-26 10:00	10.1869110577
2018-04-26 11:00	8.11239182692
2018-04-26 12:00	8.53272836538
2018-04-26 13:00	14.7920472756
2018-04-26 14:00	17.6304086538
2018-04-26 15:00	10.4568287037
2018-04-26 16:00	5.75804811508
2018-04-26 17:00	5.39755291005
2018-04-26 18:00	5.18704943783
2018-04-26 19:00	9.00662935761
2018-04-26 20:00	11.0854412016
2018-04-26 21:00	18.519047619
2018-04-26 22:00	21.0903097798
2018-04-26 23:00	18.7079407749
2018-04-27 00:00	16.7027991125
2018-04-27 01:00	19.2452923064
2018-04-27 02:00	19.4392904709
2018-04-27 03:00	20.2784929022
2018-04-27 04:00	20.3181545695
2018-04-27 05:00	22.6249146612
2018-04-27 06:00	17.9211958283
2018-04-27 07:00	11.7255649038
2018-04-27 08:00	8.62064102564
2018-04-27 09:00	7.46145833333
2018-04-27 10:00	6.00864182692
2018-04-27 11:00	6.04414262821
2018-04-27 12:00	5.69798878205
2018-04-27 13:00	5.28615384615
2018-04-27 14:00	4.0812900641
2018-04-27 15:00	4.00838541667
2018-04-27 16:00	3.80691907051
2018-04-27 17:00	6.05914275539
2018-04-27 18:00	8.04094328704
2018-04-27 19:00	13.4733345601
2018-04-27 20:00	12.4002832181
2018-04-27 21:00	15.0027735108
2018-04-27 22:00	20.6480713432
2018-04-27 23:00	22.360125448
2018-04-28 00:00	20.1858422939
2018-04-28 01:00	18.586900495
2018-04-28 02:00	19.3012075439
2018-04-28 03:00	18.9872136123
2018-04-28 04:00	17.2076036866
2018-04-28 05:00	16.061453133
2018-04-28 06:00	11.5288124954
2018-04-28 07:00	9.28067599068
2018-04-28 08:00	6.42429802836
2018-04-28 09:00	6.57614996115
2018-04-28 10:00	6.50696969697
2018-04-28 11:00	5.87561771562
2018-04-28 12:00	5.17199300699
2018-04-28 13:00	5.34782439782
2018-04-28 14:00	6.0961380742
2018-04-28 15:00	6.05933954934
2018-04-28 16:00	7.20881681337
2018-04-28 17:00	7.83272338772
2018-04-28 18:00	9.62975160256
2018-04-28 19:00	12.5684174679
2018-04-28 20:00	15.567588141
2018-04-28 21:00	17.9601682692
2018-04-28 22:00	20.1860160384
2018-04-28 23:00	27.4131365741
2018-04-29 00:00	30.8067501653
2018-04-29 01:00	29.941765873
2018-04-29 02:00	28.2821387235
2018-04-29 03:00	23.9976462222
2018-04-29 04:00	20.4219659392
2018-04-29 05:00	16.6501241987
2018-04-29 06:00	12.8487144279
2018-04-29 07:00	11.3325908337
2018-04-29 08:00	12.6369855269
2018-04-29 09:00	12.3101198553
2018-04-29 10:00	10.6841549827
2018-04-29 11:00	10.7601085482
2018-04-29 12:00	12.2682345847
2018-04-29 13:00	16.9012736742
2018-04-29 14:00	15.2983429244
2018-04-29 15:00	11.4589404377
2018-04-29 16:00	8.94501554002
2018-04-29 17:00	9.69983294483
2018-04-29 18:00	11.8413221154
2018-04-29 19:00	14.3951842949
2018-04-29 20:00	14.7671634615
2018-04-29 21:00	15.6381450321
2018-04-29 22:00	17.7928766026
2018-04-29 23:00	17.9459535256
2018-04-30 00:00	18.184691252
2018-04-30 01:00	19.06875
2018-04-30 02:00	18.0434895833
2018-04-30 03:00	18.8979946145
2018-04-30 04:00	18.7864858059
2018-04-30 05:00	17.4156129808
2018-04-30 06:00	13.7770187451
2018-04-30 07:00	10.8837677
2018-04-30 08:00	11.654719062
2018-04-30 09:00	11.2483567013
2018-04-30 10:00	8.86324815317
2018-04-30 11:00	8.97431026685
2018-04-30 12:00	8.76572440826
2018-04-30 13:00	9.39101688527
2018-04-30 14:00	9.08102291572
2018-04-30 15:00	8.73120382934
2018-04-30 16:00	9.22665460576
2018-04-30 17:00	9.26706293706
2018-04-30 18:00	9.48112470862
2018-04-30 19:00	10.7734334936
2018-04-30 20:00	12.5389383013
2018-04-30 21:00	12.5378605769
2018-04-30 22:00	15.1773397436
2018-04-30 23:00	16.3318943961
2018-05-01 00:00	16.3296130952
2018-05-01 01:00	15.6827132937
2018-05-01 02:00	15.6838293651
2018-05-01 03:00	18.9252886183
2018-05-01 04:00	20.7747147817
2018-05-01 05:00	16.6759775641
2018-05-01 06:00	10.9039770498
2018-05-01 07:00	5.98049675863
2018-05-01 08:00	4.9464996115
2018-05-01 09:00	5.66962315462
2018-05-01 10:00	5.48140637141
2018-05-01 11:00	5.6067016317
2018-05-01 12:00	4.53826856394
2018-05-01 13:00	4.98621287502
2018-05-01 14:00	6.43457792622
2018-05-01 15:00	6.90676379176
2018-05-01 16:00	6.86849261849
2018-05-01 17:00	9.59732481639
2018-05-01 18:00	8.81829326923
2018-05-01 19:00	8.77532051282
2018-05-01 20:00	11.9314946454
2018-05-01 21:00	12.8138516865
2018-05-01 22:00	12.6994915675
2018-05-01 23:00	13.416488922
2018-05-02 00:00	13.854389881
2018-05-02 01:00	13.0847387566
2018-05-02 02:00	14.9193617725
2018-05-02 03:00	17.6243172057
2018-05-02 04:00	18.3078579696
2018-05-02 05:00	19.7064307336
2018-05-02 06:00	16.7972268646
2018-05-02 07:00	16.7374479167
2018-05-02 08:00	11.9537887286
2018-05-02 09:00	9.87230611402
2018-05-02 10:00	10.9632090132
2018-05-02 11:00	9.60704351204
2018-05-02 12:00	8.82466588967
2018-05-02 13:00	9.67203185703
2018-05-02 14:00	8.40412198912
2018-05-02 15:00	14.9435353535
2018-05-02 16:00	11.2263325563
2018-05-02 17:00	11.9697591298
2018-05-02 18:00	12.9085733537
2018-05-02 19:00	14.3576161859
2018-05-02 20:00	14.1179887821
2018-05-02 21:00	13.4880408654
2018-05-02 22:00	14.4940424679
2018-05-02 23:00	15.9854166667
2018-05-03 00:00	17.0619763685
2018-05-03 01:00	18.2256159061
2018-05-03 02:00	19.412119709
2018-05-03 03:00	22.263306994
2018-05-03 04:00	22.3601112256
2018-05-03 05:00	24.4023237179
2018-05-03 06:00	21.4680423426
2018-05-03 07:00	19.0164818732
2018-05-03 08:00	18.2530844032
2018-05-03 09:00	13.5759535655
2018-05-03 10:00	7.87926277702
2018-05-03 11:00	8.10529926127
2018-05-03 12:00	8.27780793005
2018-05-03 13:00	8.55271747324
2018-05-03 14:00	10.3599917081
2018-05-03 15:00	15.0230702548
2018-05-03 16:00	11.8003927333
2018-05-03 17:00	15.032755439
2018-05-03 18:00	13.2259415064
2018-05-03 19:00	14.3172676282
2018-05-03 20:00	15.7735296474
2018-05-03 21:00	21.5649879808
2018-05-03 22:00	9.97965144231
2018-05-03 23:00	15.7032034112
2018-05-04 00:00	22.876766191
2018-05-04 01:00	21.5530008013
2018-05-04 02:00	24.3381450321
2018-05-04 03:00	24.5189500942
2018-05-04 04:00	25.9478174603
2018-05-04 05:00	10.5605324074
2018-05-04 06:00	9.50994190994
2018-05-04 07:00	12.1957512626
2018-05-04 08:00	16.6613701923
2018-05-04 09:00	12.0539142628
2018-05-04 10:00	10.3695793269
2018-05-04 11:00	10.6614685315
2018-05-04 12:00	13.0820862471
2018-05-04 13:00	12.128034188
2018-05-04 14:00	9.23086635587
2018-05-04 15:00	8.47457641317
2018-05-04 16:00	8.82817307692
2018-05-04 17:00	8.70669871795
2018-05-04 18:00	10.4225280449
2018-05-04 19:00	12.2370704238
2018-05-04 20:00	15.5898520172
2018-05-04 21:00	20.0782490079
2018-05-04 22:00	22.2497891865
2018-05-04 23:00	20.6548900463
2018-05-05 00:00	21.4975818452
2018-05-05 01:00	20.0197048611
2018-05-05 02:00	17.2725033069
2018-05-05 03:00	14.0309935768
2018-05-05 04:00	9.77190326848
2018-05-05 05:00	7.5531167328
2018-05-05 06:00	4.97082524536
2018-05-05 07:00	5.141875
2018-05-05 08:00	5.39165865385
2018-05-05 09:00	4.9582411859
2018-05-05 10:00	4.89435096154
2018-05-05 11:00	4.45923477564
2018-05-05 12:00	3.48223157051
2018-05-05 13:00	3.79171073718
2018-05-05 14:00	3.66095753205
2018-05-05 15:00	3.24022035256
2018-05-05 16:00	3.46408653846
2018-05-05 17:00	4.39405849359
2018-05-05 18:00	4.71752785409
2018-05-05 19:00	4.79915261243
2018-05-05 20:00	7.09694113757
2018-05-05 21:00	9.10737820554
2018-05-05 22:00	9.61510416667
2018-05-05 23:00	11.6684929169
2018-05-06 00:00	11.3504565626
2018-05-06 01:00	10.4402116402
2018-05-06 02:00	9.83190390852
2018-05-06 03:00	9.5413618336
2018-05-06 04:00	9.69694487114
2018-05-06 05:00	12.4932887705
2018-05-06 06:00	13.7066153638
2018-05-06 07:00	9.62724431818
2018-05-06 08:00	5.31719150641
2018-05-06 09:00	4.74648637821
2018-05-06 10:00	5.19055288462
2018-05-06 11:00	4.01158603975
2018-05-06 12:00	3.69824919872
2018-05-06 13:00	3.54043087121
2018-05-06 14:00	2.91392251845
2018-05-06 15:00	4.69563240579
2018-05-06 16:00	3.14225560897
2018-05-06 17:00	3.39551282051
2018-05-06 18:00	4.1359775641
2018-05-06 19:00	5.27150297619
2018-05-06 20:00	5.39673445767
2018-05-06 21:00	6.0708994709
2018-05-06 22:00	6.17311507937
2018-05-06 23:00	6.76471454173
2018-05-07 00:00	6.75658815498
2018-05-07 01:00	6.87004181601
2018-05-07 02:00	7.50950674176
2018-05-07 03:00	8.36900336392
2018-05-07 04:00	7.86652319082
2018-05-07 05:00	8.98239087302
2018-05-07 06:00	33.745219102
2018-05-07 07:00	12.4453419909
2018-05-07 08:00	5.01100560897
2018-05-07 09:00	5.23012019231
2018-05-07 10:00	3.81603122572
2018-05-07 11:00	3.83330431721
2018-05-07 12:00	3.14524864025
2018-05-07 13:00	3.03270322171
2018-05-07 14:00	3.1387024087
2018-05-07 15:00	3.9161965812
2018-05-07 16:00	3.20015272922
2018-05-07 17:00	4.00538060897
2018-05-07 18:00	4.55104166667
2018-05-07 19:00	5.31012661528
2018-05-07 20:00	6.9023520172
2018-05-07 21:00	7.05197999339
2018-05-07 22:00	8.79226190476
2018-05-07 23:00	8.51978339947
2018-05-08 00:00	7.29410548942
2018-05-08 01:00	7.80637814153
2018-05-08 02:00	7.48506944444
2018-05-08 03:00	8.60770289299
2018-05-08 04:00	9.2336020172
2018-05-08 05:00	11.8123222553
2018-05-08 06:00	11.116139763
2018-05-08 07:00	8.3337024087
2018-05-08 08:00	8.57146076146
2018-05-08 09:00	12.5535897436
2018-05-08 10:00	13.5313403263
2018-05-08 11:00	8.81669386169
2018-05-08 12:00	12.3995352564
2018-05-08 13:00	10.2185365676
2018-05-08 14:00	12.2756216006
2018-05-08 15:00	8.11766122766
2018-05-08 16:00	9.31475135975
2018-05-08 17:00	11.7490679633
2018-05-08 18:00	14.3661107931
2018-05-08 19:00	16.7860184549
2018-05-08 20:00	18.2981920279
2018-05-08 21:00	17.127991135
2018-05-08 22:00	14.3976672517
2018-05-08 23:00	11.4649605718
2018-05-09 00:00	10.2387506359
2018-05-09 01:00	17.8544766865
2018-05-09 02:00	21.9237103175
2018-05-09 03:00	24.3403455408
2018-05-09 04:00	23.808213459
2018-05-09 05:00	23.8390104167
2018-05-09 06:00	16.5086378205
2018-05-09 07:00	18.807977127
2018-05-09 08:00	13.0174048174
2018-05-09 09:00	13.3646037296
2018-05-09 10:00	13.8802952603
2018-05-09 11:00	12.4631041181
2018-05-09 12:00	12.9314286377
2018-05-09 13:00	12.2767439029
2018-05-09 14:00	12.7970081991
2018-05-09 15:00	12.48495309
2018-05-09 16:00	17.8718181818
2018-05-09 17:00	16.2231637286
2018-05-09 18:00	14.1391826923
2018-05-09 19:00	12.1022676282
2018-05-09 20:00	10.2096981838
2018-05-09 21:00	12.2440942333
2018-05-09 22:00	17.3892498474
2018-05-09 23:00	17.5660796958
2018-05-10 00:00	16.8401331019
2018-05-10 01:00	18.3108052249
2018-05-10 02:00	21.8774429563
2018-05-10 03:00	23.9120268164
2018-05-10 04:00	23.5026868386
2018-05-10 05:00	25.3005849359
2018-05-10 06:00	22.5230031787
2018-05-10 07:00	12.4258999293
2018-05-10 08:00	11.343049728
2018-05-10 09:00	10.5493861694
2018-05-10 10:00	8.15923842327
2018-05-10 11:00	7.70394240917
2018-05-10 12:00	9.16194511127
2018-05-10 13:00	11.1246309246
2018-05-10 14:00	6.37500777001
2018-05-10 15:00	5.38673659674
2018-05-10 16:00	7.03599322734
2018-05-10 17:00	6.36831779332
2018-05-10 18:00	7.09533799534
2018-05-10 19:00	9.50115797397
2018-05-10 20:00	10.5750520833
2018-05-10 21:00	10.5030621433
2018-05-10 22:00	11.2310296474
2018-05-10 23:00	12.1630008013
2018-05-11 00:00	11.4667427885
2018-05-11 01:00	10.5564507657
2018-05-11 02:00	11.9064980159
2018-05-11 03:00	12.9254670966
2018-05-11 04:00	13.7300097934
2018-05-11 05:00	15.0264302885
2018-05-11 06:00	8.79501454702
2018-05-11 07:00	11.7780948985
2018-05-11 08:00	9.28265734266
2018-05-11 09:00	15.2038981665
2018-05-11 10:00	12.9959080472
2018-05-11 11:00	13.3930505978
2018-05-11 12:00	16.8213286713
2018-05-11 13:00	10.7300391979
2018-05-11 14:00	10.3203301673
2018-05-11 15:00	8.64142602837
2018-05-11 16:00	12.5840945513
2018-05-11 17:00	12.2839823718
2018-05-11 18:00	12.9456209936
2018-05-11 19:00	18.4082692308
2018-05-11 20:00	20.78078125
2018-05-11 21:00	19.4531292608
2018-05-11 22:00	22.7865481914
2018-05-11 23:00	26.1020703602
2018-05-12 00:00	20.8465544872
2018-05-12 01:00	17.294463141
2018-05-12 02:00	17.0475337047
2018-05-12 03:00	16.6888118779
2018-05-12 04:00	17.6704927885
2018-05-12 05:00	19.8411738782
2018-05-12 06:00	24.0244270833
2018-05-12 07:00	37.6801415598
2018-05-12 08:00	29.8587516997
2018-05-12 09:00	29.3937179487
2018-05-12 10:00	31.485963481
2018-05-12 11:00	13.3016433566
2018-05-12 12:00	8.05588189588
2018-05-12 13:00	7.05581196581
2018-05-12 14:00	8.92493006993
2018-05-12 15:00	7.85620823621
2018-05-12 16:00	7.15035353535
2018-05-12 17:00	6.52242254274
2018-05-12 18:00	6.06510817308
2018-05-12 19:00	7.11055434727
2018-05-12 20:00	11.8349058812
2018-05-12 21:00	9.87465862841
2018-05-12 22:00	8.61957671958
2018-05-12 23:00	8.36948991402
2018-05-13 00:00	8.84509755291
2018-05-13 01:00	9.34227843915
2018-05-13 02:00	9.56658292797
2018-05-13 03:00	9.72609856522
2018-05-13 04:00	10.6437748016
2018-05-13 05:00	10.0268826949
2018-05-13 06:00	6.69707966577
2018-05-13 07:00	5.35603242529
2018-05-13 08:00	5.70877233877
2018-05-13 09:00	4.77072261072
2018-05-13 10:00	5.23538850039
2018-05-13 11:00	5.6406993007
2018-05-13 12:00	4.68343045843
2018-05-13 13:00	4.57722222222
2018-05-13 14:00	5.18719114219
2018-05-13 15:00	4.74235431235
2018-05-13 16:00	5.34935120435
2018-05-13 17:00	5.71958515443
2018-05-13 18:00	5.28325029138
2018-05-13 19:00	6.57588541667
2018-05-13 20:00	6.87491586538
2018-05-13 21:00	5.93508012821
2018-05-13 22:00	6.70680288462
2018-05-13 23:00	6.27859209656
2018-05-14 00:00	6.75398526271
2018-05-14 01:00	7.70965195106
2018-05-14 02:00	8.65542328042
2018-05-14 03:00	8.67660442617
2018-05-14 04:00	9.13872354497
2018-05-14 05:00	8.18466435185
2018-05-14 06:00	6.77724104599
2018-05-14 07:00	5.9953204802
2018-05-14 08:00	6.43316105769
2018-05-14 09:00	7.07066907051
2018-05-14 10:00	7.12502003205
2018-05-14 11:00	7.19731886169
2018-05-14 12:00	7.42498798077
2018-05-14 13:00	8.01763221154
2018-05-14 14:00	7.34546875
2018-05-14 15:00	5.76781650641
2018-05-14 16:00	5.63631810897
2018-05-14 17:00	4.93992788462
2018-05-14 18:00	6.49567625661
2018-05-14 19:00	7.04773065476
2018-05-14 20:00	8.26457093254
2018-05-14 21:00	11.0216063161
2018-05-14 22:00	13.5742134163
2018-05-14 23:00	15.0099261019
2018-05-15 00:00	13.9867103495
2018-05-15 01:00	16.3143582523
2018-05-15 02:00	15.4609005643
2018-05-15 03:00	18.2848334158
2018-05-15 04:00	16.6693300371
2018-05-15 05:00	17.0085441468
2018-05-15 06:00	8.37267745565
2018-05-15 07:00	6.42766397471
2018-05-15 08:00	4.98013621795
2018-05-15 09:00	5.12177083333
2018-05-15 10:00	6.44580528846
2018-05-15 11:00	6.61320112179
2018-05-15 12:00	9.27978365385
2018-05-15 13:00	13.7836738782
2018-05-15 14:00	13.763979828
2018-05-15 15:00	16.780787037
2018-05-15 16:00	17.1450851521
2018-05-15 17:00	20.5477595899
2018-05-15 18:00	21.9270874669
2018-05-15 19:00	32.7805886243
2018-05-15 20:00	31.4294518849
2018-05-15 21:00	30.9869254299
2018-05-15 22:00	36.1864140638
2018-05-15 23:00	30.6554563492
2018-05-16 00:00	29.5320808532
2018-05-16 01:00	30.7840897817
2018-05-16 02:00	29.7559978505
2018-05-16 03:00	28.9750939341
2018-05-16 04:00	38.5957671958
2018-05-16 05:00	48.0369460979
2018-05-16 06:00	41.7687723214
2018-05-16 07:00	36.7948317308
2018-05-16 08:00	38.9952403846
2018-05-16 09:00	29.9530809295
2018-05-16 10:00	16.8382972756
2018-05-16 11:00	17.2194591346
2018-05-16 12:00	21.7161899038
2018-05-16 13:00	19.4957451923
2018-05-16 14:00	18.453681891
2018-05-16 15:00	14.7332932692
2018-05-16 16:00	23.3346754808
2018-05-16 17:00	21.005869391
2018-05-16 18:00	17.9594487052
2018-05-16 19:00	19.0494295635
2018-05-16 20:00	16.9862392526
2018-05-16 21:00	16.1333209325
2018-05-16 22:00	21.1333126653
2018-05-16 23:00	21.7458829365
2018-05-17 00:00	18.7222470238
2018-05-17 01:00	14.3325107474
2018-05-17 02:00	13.5244336971
2018-05-17 03:00	14.1811272532
2018-05-17 04:00	13.7457423942
2018-05-17 05:00	9.62281746032
2018-05-17 06:00	6.68277116402
2018-05-17 07:00	7.09928902116
2018-05-17 08:00	7.73578869048
2018-05-17 09:00	6.25327380952
2018-05-17 10:00	6.89841269841
2018-05-17 11:00	21.2956049679
2018-05-17 12:00	24.8751359636
2018-05-17 13:00	18.2523036859
2018-05-17 14:00	20.1479166667
2018-05-17 15:00	20.0730933303
2018-05-17 16:00	25.1990203373
2018-05-17 17:00	27.948797123
2018-05-17 18:00	25.1065186839
2018-05-17 19:00	16.7970362103
2018-05-17 20:00	17.0639302249
2018-05-17 21:00	17.4787863757
2018-05-17 22:00	14.7956886574
2018-05-17 23:00	19.1343212632
