# Supplementary material for: The impact of smog on the concentration of particulate matter in the antelope house in the Silesian zoological garden
Source: PeerJ. 2020 May 28;8:e9191. doi: 10.7717/peerj.9191 (PMC7261478; doi:10.7717/peerj.9191)
Supplement: Supplemental Information 5 [file peerj-08-9191-s005.txt]

2018-03-03 00:00	161.81967213114754
2018-03-03 00:01	154.2
2018-03-03 00:02	157.62295081967213
2018-03-03 00:03	157.37704918032787
2018-03-03 00:04	159.47540983606558
2018-03-03 00:05	160.9672131147541
2018-03-03 00:06	167.9672131147541
2018-03-03 00:07	164.9344262295082
2018-03-03 00:08	166.2295081967213
2018-03-03 00:09	164.85
2018-03-03 00:10	160.08196721311475
2018-03-03 00:11	162.34426229508196
2018-03-03 00:12	160.04918032786884
2018-03-03 00:13	166.0
2018-03-03 00:14	154.31147540983608
2018-03-03 00:15	165.49180327868854
2018-03-03 00:16	159.95081967213116
2018-03-03 00:17	155.34426229508196
2018-03-03 00:18	156.50819672131146
2018-03-03 00:19	159.88333333333333
2018-03-03 00:20	164.2
2018-03-03 00:21	162.72131147540983
2018-03-03 00:22	164.5737704918033
2018-03-03 00:23	162.54098360655738
2018-03-03 00:24	159.45901639344262
2018-03-03 00:25	155.86885245901638
2018-03-03 00:26	148.45901639344262
2018-03-03 00:27	148.45901639344262
2018-03-03 00:28	158.5737704918033
2018-03-03 00:29	159.91803278688525
2018-03-03 00:30	157.63934426229508
2018-03-03 00:31	159.34426229508196
2018-03-03 00:32	155.7704918032787
2018-03-03 00:33	153.62295081967213
2018-03-03 00:34	152.13114754098362
2018-03-03 00:35	153.81666666666666
2018-03-03 00:36	157.15
2018-03-03 00:37	153.1290322580645
2018-03-03 00:38	162.13114754098362
2018-03-03 00:39	156.44262295081967
2018-03-03 00:40	151.55737704918033
2018-03-03 00:41	152.45901639344262
2018-03-03 00:42	153.45901639344262
2018-03-03 00:43	155.9344262295082
2018-03-03 00:44	170.7704918032787
2018-03-03 00:45	156.21311475409837
2018-03-03 00:46	157.5737704918033
2018-03-03 00:47	175.29508196721312
2018-03-03 00:48	163.34426229508196
2018-03-03 00:49	171.39344262295083
2018-03-03 00:50	157.24590163934425
2018-03-03 00:51	158.26666666666668
2018-03-03 00:52	158.86666666666667
2018-03-03 00:53	159.76666666666668
2018-03-03 00:54	165.65573770491804
2018-03-03 00:55	154.78688524590163
2018-03-03 00:56	159.327868852459
2018-03-03 00:57	150.19672131147541
2018-03-03 00:58	149.0983606557377
2018-03-03 00:59	164.11475409836066
2018-03-03 01:00	159.5737704918033
2018-03-03 01:01	153.47540983606558
2018-03-03 01:02	147.55737704918033
2018-03-03 01:03	156.04918032786884
2018-03-03 01:04	149.34426229508196
2018-03-03 01:05	153.50819672131146
2018-03-03 01:06	159.7704918032787
2018-03-03 01:07	154.9672131147541
2018-03-03 01:08	154.75409836065575
2018-03-03 01:09	155.31147540983608
2018-03-03 01:10	148.98360655737704
2018-03-03 01:11	153.88524590163934
2018-03-03 01:12	159.55
2018-03-03 01:13	159.86666666666667
2018-03-03 01:14	152.60655737704917
2018-03-03 01:15	155.29508196721312
2018-03-03 01:16	147.72131147540983
2018-03-03 01:17	153.50819672131146
2018-03-03 01:18	148.672131147541
2018-03-03 01:19	154.31147540983608
2018-03-03 01:20	153.5737704918033
2018-03-03 01:21	158.52459016393442
2018-03-03 01:22	161.1639344262295
2018-03-03 01:23	156.95081967213116
2018-03-03 01:24	155.19672131147541
2018-03-03 01:25	159.1639344262295
2018-03-03 01:26	148.50819672131146
2018-03-03 01:27	160.01639344262296
2018-03-03 01:28	159.55737704918033
2018-03-03 01:29	154.50819672131146
2018-03-03 01:30	158.9016393442623
2018-03-03 01:31	157.71666666666667
2018-03-03 01:32	158.08333333333334
2018-03-03 01:33	148.96666666666667
2018-03-03 01:34	156.01639344262296
2018-03-03 01:35	159.53333333333333
2018-03-03 01:36	154.9344262295082
2018-03-03 01:37	163.672131147541
2018-03-03 01:38	156.04918032786884
2018-03-03 01:39	163.81967213114754
2018-03-03 01:40	161.0
2018-03-03 01:41	159.88524590163934
2018-03-03 01:42	164.04918032786884
2018-03-03 01:43	160.50819672131146
2018-03-03 01:44	163.13114754098362
2018-03-03 01:45	168.19672131147541
2018-03-03 01:46	172.5737704918033
2018-03-03 01:47	160.21311475409837
2018-03-03 01:48	167.1639344262295
2018-03-03 01:49	166.18032786885246
2018-03-03 01:50	155.62295081967213
2018-03-03 01:51	153.672131147541
2018-03-03 01:52	154.31147540983608
2018-03-03 01:53	163.49180327868854
2018-03-03 01:54	162.45901639344262
2018-03-03 01:55	161.14754098360655
2018-03-03 01:56	160.39344262295083
2018-03-03 01:57	167.2
2018-03-03 01:58	159.31666666666666
2018-03-03 01:59	161.54098360655738
2018-03-03 02:00	162.85
2018-03-03 02:01	165.19672131147541
2018-03-03 02:02	166.0327868852459
2018-03-03 02:03	156.19672131147541
2018-03-03 02:04	157.81967213114754
2018-03-03 02:05	164.98360655737704
2018-03-03 02:06	168.5737704918033
2018-03-03 02:07	172.7377049180328
2018-03-03 02:08	173.9016393442623
2018-03-03 02:09	167.37704918032787
2018-03-03 02:10	171.2295081967213
2018-03-03 02:11	166.672131147541
2018-03-03 02:12	162.0
2018-03-03 02:13	160.9672131147541
2018-03-03 02:14	165.63934426229508
2018-03-03 02:15	163.50819672131146
2018-03-03 02:16	168.11475409836066
2018-03-03 02:17	166.7377049180328
2018-03-03 02:18	161.06666666666666
2018-03-03 02:19	171.03333333333333
2018-03-03 02:20	166.01666666666668
2018-03-03 02:21	170.46666666666667
2018-03-03 02:22	166.11666666666667
2018-03-03 02:23	162.04918032786884
2018-03-03 02:24	161.8360655737705
2018-03-03 02:25	159.63934426229508
2018-03-03 02:26	173.95081967213116
2018-03-03 02:27	171.72131147540983
2018-03-03 02:28	161.54098360655738
2018-03-03 02:29	160.8
2018-03-03 02:30	154.63333333333333
2018-03-03 02:31	158.24590163934425
2018-03-03 02:32	159.40983606557376
2018-03-03 02:33	155.13114754098362
2018-03-03 02:34	162.0983606557377
2018-03-03 02:35	164.2295081967213
2018-03-03 02:36	162.24590163934425
2018-03-03 02:37	161.58333333333334
2018-03-03 02:38	166.25
2018-03-03 02:39	171.11475409836066
2018-03-03 02:40	164.327868852459
2018-03-03 02:41	163.63934426229508
2018-03-03 02:42	160.0655737704918
2018-03-03 02:43	168.49180327868854
2018-03-03 02:44	164.31147540983608
2018-03-03 02:45	166.13333333333333
2018-03-03 02:46	169.4
2018-03-03 02:47	166.37704918032787
2018-03-03 02:48	160.327868852459
2018-03-03 02:49	157.62295081967213
2018-03-03 02:50	160.98360655737704
2018-03-03 02:51	157.59016393442624
2018-03-03 02:52	156.46666666666667
2018-03-03 02:53	149.88333333333333
2018-03-03 02:54	155.2
2018-03-03 02:55	162.04918032786884
2018-03-03 02:56	161.7704918032787
2018-03-03 02:57	161.0
2018-03-03 02:58	155.91803278688525
2018-03-03 02:59	158.11666666666667
2018-03-03 03:00	151.23333333333332
2018-03-03 03:02	148.0
2018-03-03 03:03	151.76666666666668
2018-03-03 03:04	151.88333333333333
2018-03-03 03:05	146.8
2018-03-03 03:06	147.71666666666667
2018-03-03 03:07	153.7377049180328
2018-03-03 03:08	156.24590163934425
2018-03-03 03:09	156.11475409836066
2018-03-03 03:10	153.1
2018-03-03 03:11	159.21666666666667
2018-03-03 03:12	154.04918032786884
2018-03-03 03:13	151.50819672131146
2018-03-03 03:14	148.04918032786884
2018-03-03 03:15	149.55
2018-03-03 03:16	147.65573770491804
2018-03-03 03:17	152.85
2018-03-03 03:18	154.98360655737704
2018-03-03 03:19	156.37704918032787
2018-03-03 03:20	154.33333333333334
2018-03-03 03:21	150.15
2018-03-03 03:22	154.40983606557376
2018-03-03 03:23	158.1639344262295
2018-03-03 03:24	149.80327868852459
2018-03-03 03:25	146.98333333333332
2018-03-03 03:26	156.73333333333332
2018-03-03 03:27	162.2295081967213
2018-03-03 03:28	159.672131147541
2018-03-03 03:29	155.36065573770492
2018-03-03 03:30	155.06666666666666
2018-03-03 03:31	154.52459016393442
2018-03-03 03:32	162.72131147540983
2018-03-03 03:33	167.27868852459017
2018-03-03 03:34	167.81666666666666
2018-03-03 03:35	162.28333333333333
2018-03-03 03:36	178.7704918032787
2018-03-03 03:37	175.08196721311475
2018-03-03 03:38	181.58333333333334
2018-03-03 03:39	182.76666666666668
2018-03-03 03:40	179.80327868852459
2018-03-03 03:41	182.63934426229508
2018-03-03 03:42	180.36065573770492
2018-03-03 03:43	178.95
2018-03-03 03:44	176.56666666666666
2018-03-03 03:45	176.327868852459
2018-03-03 03:46	177.75409836065575
2018-03-03 03:47	176.48333333333332
2018-03-03 03:48	173.41666666666666
2018-03-03 03:49	177.01639344262296
2018-03-03 03:50	175.45901639344262
2018-03-03 03:51	165.36065573770492
2018-03-03 03:52	162.03333333333333
2018-03-03 03:53	161.53333333333333
2018-03-03 03:54	168.72131147540983
2018-03-03 03:55	173.34426229508196
2018-03-03 03:56	170.8360655737705
2018-03-03 03:57	173.76666666666668
2018-03-03 03:58	181.75
2018-03-03 03:59	179.672131147541
2018-03-03 04:00	176.91803278688525
2018-03-03 04:01	182.35
2018-03-03 04:02	172.11666666666667
2018-03-03 04:03	174.0
2018-03-03 04:04	166.01639344262296
2018-03-03 04:05	167.18333333333334
2018-03-03 04:06	161.83333333333334
2018-03-03 04:07	167.0983606557377
2018-03-03 04:08	172.78688524590163
2018-03-03 04:09	175.70491803278688
2018-03-03 04:10	170.2
2018-03-03 04:11	183.25
2018-03-03 04:12	178.31147540983608
2018-03-03 04:13	177.59016393442624
2018-03-03 04:14	187.68333333333334
2018-03-03 04:15	178.65
2018-03-03 04:16	182.95081967213116
2018-03-03 04:17	171.34426229508196
2018-03-03 04:18	182.01666666666668
2018-03-03 04:19	180.31666666666666
2018-03-03 04:20	195.8360655737705
2018-03-03 04:21	188.37704918032787
2018-03-03 04:22	182.65
2018-03-03 04:23	180.95081967213116
2018-03-03 04:24	176.75409836065575
2018-03-03 04:25	172.88333333333333
2018-03-03 04:26	159.7
2018-03-03 04:27	163.5737704918033
2018-03-03 04:28	165.29508196721312
2018-03-03 04:29	155.4
2018-03-03 04:30	165.68333333333334
2018-03-03 04:31	170.75409836065575
2018-03-03 04:32	173.4262295081967
2018-03-03 04:33	163.4
2018-03-03 04:34	168.327868852459
2018-03-03 04:35	156.59016393442624
2018-03-03 04:36	150.13333333333333
2018-03-03 04:37	158.7377049180328
2018-03-03 04:38	155.40983606557376
2018-03-03 04:39	150.86885245901638
2018-03-03 04:40	150.05
2018-03-03 04:41	163.45901639344262
2018-03-03 04:42	159.54098360655738
2018-03-03 04:43	164.65
2018-03-03 04:44	165.41666666666666
2018-03-03 04:45	172.62295081967213
2018-03-03 04:46	166.21311475409837
2018-03-03 04:47	158.51666666666668
2018-03-03 04:48	158.01639344262296
2018-03-03 04:49	165.81967213114754
2018-03-03 04:50	163.76666666666668
2018-03-03 04:51	164.0
2018-03-03 04:52	164.0327868852459
2018-03-03 04:53	153.21666666666667
2018-03-03 04:54	157.68852459016392
2018-03-03 04:55	163.327868852459
2018-03-03 04:56	156.48333333333332
2018-03-03 04:57	164.16666666666666
2018-03-03 04:58	164.14754098360655
2018-03-03 04:59	161.86666666666667
2018-03-03 05:00	166.26666666666668
2018-03-03 05:01	167.63934426229508
2018-03-03 05:02	156.9344262295082
2018-03-03 05:03	165.73333333333332
2018-03-03 05:04	159.2
2018-03-03 05:05	166.327868852459
2018-03-03 05:06	160.56666666666666
2018-03-03 05:07	161.83333333333334
2018-03-03 05:08	153.2295081967213
2018-03-03 05:09	152.63934426229508
2018-03-03 05:10	155.9
2018-03-03 05:11	164.08196721311475
2018-03-03 05:12	158.9344262295082
2018-03-03 05:13	155.21666666666667
2018-03-03 05:14	158.85245901639345
2018-03-03 05:15	157.49180327868854
2018-03-03 05:16	157.63333333333333
2018-03-03 05:17	155.672131147541
2018-03-03 05:18	154.40983606557376
2018-03-03 05:19	151.53333333333333
2018-03-03 05:20	152.73333333333332
2018-03-03 05:21	154.45901639344262
2018-03-03 05:22	159.65
2018-03-03 05:23	163.61666666666667
2018-03-03 05:24	168.18032786885246
2018-03-03 05:25	153.46666666666667
2018-03-03 05:26	166.88333333333333
2018-03-03 05:27	161.80327868852459
2018-03-03 05:28	151.93333333333334
2018-03-03 05:29	158.3
2018-03-03 05:30	158.37704918032787
2018-03-03 05:31	161.5
2018-03-03 05:32	164.54098360655738
2018-03-03 05:33	153.38333333333333
2018-03-03 05:34	158.5
2018-03-03 05:35	160.21311475409837
2018-03-03 05:36	152.75
2018-03-03 05:37	157.45
2018-03-03 05:38	149.24590163934425
2018-03-03 05:39	152.05
2018-03-03 05:40	150.98333333333332
2018-03-03 05:41	153.1639344262295
2018-03-03 05:42	155.1
2018-03-03 05:43	156.26666666666668
2018-03-03 05:44	159.63934426229508
2018-03-03 05:45	150.96666666666667
2018-03-03 05:46	159.45
2018-03-03 05:47	156.72131147540983
2018-03-03 05:48	157.3
2018-03-03 05:49	161.0983606557377
2018-03-03 05:50	153.60655737704917
2018-03-03 05:51	151.33333333333334
2018-03-03 05:52	154.61666666666667
2018-03-03 05:53	152.60655737704917
2018-03-03 05:54	152.26666666666668
2018-03-03 05:55	158.88333333333333
2018-03-03 05:56	161.40983606557376
2018-03-03 05:57	159.18333333333334
2018-03-03 05:58	161.65
2018-03-03 05:59	155.65573770491804
2018-03-03 06:00	159.0327868852459
2018-03-03 06:01	169.11666666666667
2018-03-03 06:02	157.60655737704917
2018-03-03 06:03	157.98360655737704
2018-03-03 06:04	159.25
2018-03-03 06:05	170.75409836065575
2018-03-03 06:06	170.01639344262296
2018-03-03 06:07	171.28333333333333
2018-03-03 06:08	174.25
2018-03-03 06:09	166.8360655737705
2018-03-03 06:10	173.33333333333334
2018-03-03 06:11	170.53333333333333
2018-03-03 06:12	173.91803278688525
2018-03-03 06:13	171.65573770491804
2018-03-03 06:14	176.21666666666667
2018-03-03 06:15	178.93333333333334
2018-03-03 06:16	170.14754098360655
2018-03-03 06:17	174.96666666666667
2018-03-03 06:18	181.01666666666668
2018-03-03 06:19	170.8360655737705
2018-03-03 06:20	173.0327868852459
2018-03-03 06:21	182.05
2018-03-03 06:22	163.0
2018-03-03 06:23	168.50819672131146
2018-03-03 06:24	179.5737704918033
2018-03-03 06:25	184.23333333333332
2018-03-03 06:26	175.48333333333332
2018-03-03 06:27	171.18032786885246
2018-03-03 06:28	174.59016393442624
2018-03-03 06:29	171.38333333333333
2018-03-03 06:30	172.80327868852459
2018-03-03 06:31	181.327868852459
2018-03-03 06:32	185.13114754098362
2018-03-03 06:33	186.81967213114754
2018-03-03 06:34	190.36666666666667
2018-03-03 06:35	190.28333333333333
2018-03-03 06:36	191.4262295081967
2018-03-03 06:37	191.91803278688525
2018-03-03 06:38	187.5737704918033
2018-03-03 06:39	186.81967213114754
2018-03-03 06:40	194.18032786885246
2018-03-03 06:41	197.40983606557376
2018-03-03 06:42	194.66666666666666
2018-03-03 06:43	190.76666666666668
2018-03-03 06:44	193.63333333333333
2018-03-03 06:45	196.71666666666667
2018-03-03 06:46	188.98360655737704
2018-03-03 06:47	188.04918032786884
2018-03-03 06:48	192.49180327868854
2018-03-03 06:49	193.54098360655738
2018-03-03 06:50	183.37704918032787
2018-03-03 06:51	187.83333333333334
2018-03-03 06:52	187.01666666666668
2018-03-03 06:53	181.68333333333334
2018-03-03 06:54	182.27868852459017
2018-03-03 06:55	179.2622950819672
2018-03-03 06:56	176.72131147540983
2018-03-03 06:57	181.65573770491804
2018-03-03 06:58	188.01639344262296
2018-03-03 06:59	199.37704918032787
2018-03-03 07:00	195.34426229508196
2018-03-03 07:01	202.0983606557377
2018-03-03 07:02	190.14754098360655
2018-03-03 07:03	193.9016393442623
2018-03-03 07:04	184.44262295081967
2018-03-03 07:05	184.66129032258064
2018-03-03 07:06	183.27868852459017
2018-03-03 07:07	188.91803278688525
2018-03-03 07:08	183.91803278688525
2018-03-03 07:09	196.85245901639345
2018-03-03 07:10	185.01612903225808
2018-03-03 07:11	178.65573770491804
2018-03-03 07:12	179.08196721311475
2018-03-03 07:13	187.50819672131146
2018-03-03 07:14	184.59016393442624
2018-03-03 07:15	190.75409836065575
2018-03-03 07:16	193.75806451612902
2018-03-03 07:17	189.65573770491804
2018-03-03 07:18	193.0655737704918
2018-03-03 07:19	190.7741935483871
2018-03-03 07:20	203.68852459016392
2018-03-03 07:21	208.11475409836066
2018-03-03 07:22	205.34426229508196
2018-03-03 07:23	197.8360655737705
2018-03-03 07:24	194.327868852459
2018-03-03 07:25	200.40983606557376
2018-03-03 07:26	201.39344262295083
2018-03-03 07:27	203.88524590163934
2018-03-03 07:28	197.66129032258064
2018-03-03 07:29	211.54098360655738
2018-03-03 07:30	207.68852459016392
2018-03-03 07:31	203.36065573770492
2018-03-03 07:32	203.52459016393442
2018-03-03 07:33	217.27868852459017
2018-03-03 07:34	209.19672131147541
2018-03-03 07:35	221.81967213114754
2018-03-03 07:36	214.66129032258064
2018-03-03 07:37	191.80327868852459
2018-03-03 07:38	186.01639344262296
2018-03-03 07:39	182.14754098360655
2018-03-03 07:40	163.70491803278688
2018-03-03 07:41	162.25806451612902
2018-03-03 07:42	156.45901639344262
2018-03-03 07:43	164.21311475409837
2018-03-03 07:44	163.01639344262296
2018-03-03 07:45	163.54098360655738
2018-03-03 07:46	165.80645161290323
2018-03-03 07:47	154.98360655737704
2018-03-03 07:48	160.46774193548387
2018-03-03 07:49	176.5737704918033
2018-03-03 07:50	179.75409836065575
2018-03-03 07:51	186.30645161290323
2018-03-03 07:52	158.75409836065575
2018-03-03 07:53	156.4516129032258
2018-03-03 07:54	158.672131147541
2018-03-03 07:55	152.46774193548387
2018-03-03 07:56	153.0983606557377
2018-03-03 07:57	152.20967741935485
2018-03-03 07:58	152.2622950819672
2018-03-03 07:59	171.0327868852459
2018-03-03 08:00	173.91935483870967
2018-03-03 08:01	161.0327868852459
2018-03-03 08:02	159.34426229508196
2018-03-03 08:03	152.5737704918033
2018-03-03 08:04	159.41935483870967
2018-03-03 08:05	158.47540983606558
2018-03-03 08:06	152.79032258064515
2018-03-03 08:07	156.44262295081967
2018-03-03 08:08	154.69354838709677
2018-03-03 08:09	154.34426229508196
2018-03-03 08:10	158.41935483870967
2018-03-03 08:11	155.13114754098362
2018-03-03 08:12	156.16129032258064
2018-03-03 08:13	155.4262295081967
2018-03-03 08:14	149.8548387096774
2018-03-03 08:15	154.49180327868854
2018-03-03 08:16	156.6451612903226
2018-03-03 08:17	165.36065573770492
2018-03-03 08:18	148.7258064516129
2018-03-03 08:19	143.45901639344262
2018-03-03 08:20	145.83870967741936
2018-03-03 08:21	137.44262295081967
2018-03-03 08:22	141.20967741935485
2018-03-03 08:23	142.98360655737704
2018-03-03 08:24	144.24193548387098
2018-03-03 08:25	144.98360655737704
2018-03-03 08:26	140.2295081967213
2018-03-03 08:27	131.59677419354838
2018-03-03 08:28	137.98360655737704
2018-03-03 08:29	136.66129032258064
2018-03-03 08:30	129.49180327868854
2018-03-03 08:31	128.52459016393442
2018-03-03 08:32	139.2258064516129
2018-03-03 08:33	142.4262295081967
2018-03-03 08:34	144.61290322580646
2018-03-03 08:35	140.21311475409837
2018-03-03 08:36	136.06451612903226
2018-03-03 08:37	143.21311475409837
2018-03-03 08:38	139.7704918032787
2018-03-03 08:39	140.98387096774192
2018-03-03 08:40	141.88524590163934
2018-03-03 08:41	145.38709677419354
2018-03-03 08:42	138.37704918032787
2018-03-03 08:43	151.11475409836066
2018-03-03 08:44	154.93548387096774
2018-03-03 08:45	149.47540983606558
2018-03-03 08:46	158.7258064516129
2018-03-03 08:47	153.53225806451613
2018-03-03 08:48	158.18032786885246
2018-03-03 08:49	158.3709677419355
2018-03-03 08:50	144.4262295081967
2018-03-03 08:51	152.88524590163934
2018-03-03 08:52	149.19354838709677
2018-03-03 08:53	154.45901639344262
2018-03-03 08:54	155.29508196721312
2018-03-03 08:55	136.79032258064515
2018-03-03 08:56	117.0
2018-03-03 08:57	113.58064516129032
2018-03-03 08:58	114.95161290322581
2018-03-03 08:59	118.65573770491804
2018-03-03 09:00	126.90163934426229
2018-03-03 09:01	130.40322580645162
2018-03-03 09:02	121.14754098360656
2018-03-03 09:03	123.1311475409836
2018-03-03 09:04	119.64516129032258
2018-03-03 09:05	125.9672131147541
2018-03-03 09:06	128.2295081967213
2018-03-03 09:07	124.41935483870968
2018-03-03 09:08	125.80327868852459
2018-03-03 09:09	124.50819672131148
2018-03-03 09:10	123.29032258064517
2018-03-03 09:11	124.06451612903226
2018-03-03 09:12	122.37704918032787
2018-03-03 09:13	122.11290322580645
2018-03-03 09:14	106.30645161290323
2018-03-03 09:15	117.37096774193549
2018-03-03 09:16	114.19672131147541
2018-03-03 09:17	110.75409836065573
2018-03-03 09:18	101.41935483870968
2018-03-03 09:19	108.38709677419355
2018-03-03 09:20	96.70967741935483
2018-03-03 09:21	97.32786885245902
2018-03-03 09:22	106.18032786885246
2018-03-03 09:23	103.77049180327869
2018-03-03 09:24	103.59677419354838
2018-03-03 09:25	107.62903225806451
2018-03-03 09:26	111.37096774193549
2018-03-03 09:27	113.75806451612904
2018-03-03 09:28	112.1639344262295
2018-03-03 09:29	109.14754098360656
2018-03-03 09:30	104.98387096774194
2018-03-03 09:31	111.08064516129032
2018-03-03 09:32	111.2258064516129
2018-03-03 09:33	105.96774193548387
2018-03-03 09:34	103.33870967741936
2018-03-03 09:35	102.04838709677419
2018-03-03 09:36	101.55737704918033
2018-03-03 09:37	102.36065573770492
2018-03-03 09:38	104.75806451612904
2018-03-03 09:39	106.2258064516129
2018-03-03 09:40	104.69354838709677
2018-03-03 09:41	106.62903225806451
2018-03-03 09:42	101.62903225806451
2018-03-03 09:43	97.29508196721312
2018-03-03 09:44	102.1311475409836
2018-03-03 09:45	95.70491803278688
2018-03-03 09:46	97.41935483870968
2018-03-03 09:47	93.67213114754098
2018-03-03 09:48	87.8360655737705
2018-03-03 09:49	99.81967213114754
2018-03-03 09:50	107.21311475409836
2018-03-03 09:51	103.08196721311475
2018-03-03 09:52	96.33870967741936
2018-03-03 09:53	104.24193548387096
2018-03-03 09:54	98.96774193548387
2018-03-03 09:55	100.7741935483871
2018-03-03 09:56	102.3225806451613
2018-03-03 09:57	101.12903225806451
2018-03-03 09:58	100.01612903225806
2018-03-03 09:59	95.37096774193549
2018-03-03 10:00	99.90322580645162
2018-03-03 10:01	90.06451612903226
2018-03-03 10:02	98.20967741935483
2018-03-03 10:03	93.45161290322581
2018-03-03 10:04	96.70967741935483
2018-03-03 10:05	92.54838709677419
2018-03-03 10:06	97.69354838709677
2018-03-03 10:07	90.63934426229508
2018-03-03 10:08	89.35483870967742
2018-03-03 10:09	92.75806451612904
2018-03-03 10:10	95.96774193548387
2018-03-03 10:11	94.03225806451613
2018-03-03 10:12	93.64516129032258
2018-03-03 10:13	93.5
2018-03-03 10:14	95.40322580645162
2018-03-03 10:15	87.0
2018-03-03 10:16	85.54098360655738
2018-03-03 10:17	88.51612903225806
2018-03-03 10:18	87.16129032258064
2018-03-03 10:19	78.35483870967742
2018-03-03 10:20	82.74193548387096
2018-03-03 10:21	82.33870967741936
2018-03-03 10:22	88.09677419354838
2018-03-03 10:23	88.16129032258064
2018-03-03 10:24	93.48387096774194
2018-03-03 10:25	89.0
2018-03-03 10:26	98.14516129032258
2018-03-03 10:27	101.14516129032258
2018-03-03 10:28	99.87096774193549
2018-03-03 10:29	99.95161290322581
2018-03-03 10:30	94.35483870967742
2018-03-03 10:31	95.98387096774194
2018-03-03 10:32	93.93548387096774
2018-03-03 10:33	95.25806451612904
2018-03-03 10:34	94.37096774193549
2018-03-03 10:35	92.24193548387096
2018-03-03 10:36	92.38709677419355
2018-03-03 10:37	98.40322580645162
2018-03-03 10:38	95.70967741935483
2018-03-03 10:39	95.46774193548387
2018-03-03 10:40	97.7258064516129
2018-03-03 10:41	102.08064516129032
2018-03-03 10:42	95.75806451612904
2018-03-03 10:43	103.37096774193549
2018-03-03 10:44	94.58064516129032
2018-03-03 10:45	89.3225806451613
2018-03-03 10:46	96.01612903225806
2018-03-03 10:47	93.83870967741936
2018-03-03 10:48	98.08064516129032
2018-03-03 10:49	91.74193548387096
2018-03-03 10:50	99.69354838709677
2018-03-03 10:51	96.24193548387096
2018-03-03 10:52	92.96774193548387
2018-03-03 10:53	95.61290322580645
2018-03-03 10:54	99.70967741935483
2018-03-03 10:55	93.24193548387096
2018-03-03 10:56	92.93548387096774
2018-03-03 10:57	91.09677419354838
2018-03-03 10:58	98.90322580645162
2018-03-03 10:59	93.09836065573771
2018-03-03 11:00	91.43548387096774
2018-03-03 11:01	88.74193548387096
2018-03-03 11:02	86.3225806451613
2018-03-03 11:03	87.58064516129032
2018-03-03 11:04	87.45161290322581
2018-03-03 11:05	81.04838709677419
2018-03-03 11:06	80.01612903225806
2018-03-03 11:07	82.5
2018-03-03 11:08	80.88709677419355
2018-03-03 11:09	85.90322580645162
2018-03-03 11:10	87.61290322580645
2018-03-03 11:11	80.93548387096774
2018-03-03 11:12	80.12903225806451
2018-03-03 11:13	79.90322580645162
2018-03-03 11:14	81.90322580645162
2018-03-03 11:15	80.58064516129032
2018-03-03 11:16	79.35483870967742
2018-03-03 11:17	79.8225806451613
2018-03-03 11:18	82.2741935483871
2018-03-03 11:19	78.85483870967742
2018-03-03 11:20	78.51612903225806
2018-03-03 11:21	79.01612903225806
2018-03-03 11:22	80.60317460317461
2018-03-03 11:23	85.88709677419355
2018-03-03 11:24	81.5
2018-03-03 11:25	79.69354838709677
2018-03-03 11:26	82.54838709677419
2018-03-03 11:27	83.29032258064517
2018-03-03 11:28	80.24193548387096
2018-03-03 11:29	84.22222222222223
2018-03-03 11:30	91.2258064516129
2018-03-03 11:31	86.79032258064517
2018-03-03 11:32	85.16129032258064
2018-03-03 11:33	83.85714285714286
2018-03-03 11:34	83.24193548387096
2018-03-03 11:35	76.62903225806451
2018-03-03 11:36	75.69354838709677
2018-03-03 11:37	74.79032258064517
2018-03-03 11:38	71.19354838709677
2018-03-03 11:39	74.29032258064517
2018-03-03 11:40	77.6774193548387
2018-03-03 11:41	78.25806451612904
2018-03-03 11:42	74.62903225806451
2018-03-03 11:43	81.41935483870968
2018-03-03 11:44	76.09677419354838
2018-03-03 11:45	75.33870967741936
2018-03-03 11:46	71.12903225806451
2018-03-03 11:47	74.91935483870968
2018-03-03 11:48	72.58064516129032
2018-03-03 11:49	74.87096774193549
2018-03-03 11:50	77.24193548387096
2018-03-03 11:51	72.35483870967742
2018-03-03 11:52	70.7258064516129
2018-03-03 11:53	76.06451612903226
2018-03-03 11:54	71.5
2018-03-03 11:55	82.04838709677419
2018-03-03 11:56	79.58064516129032
2018-03-03 11:57	70.2741935483871
2018-03-03 11:58	63.67741935483871
2018-03-03 11:59	63.483870967741936
2018-03-03 12:00	67.74193548387096
2018-03-03 12:01	72.37096774193549
2018-03-03 12:02	72.6774193548387
2018-03-03 12:03	71.85483870967742
2018-03-03 12:04	72.19354838709677
2018-03-03 12:05	74.43548387096774
2018-03-03 12:06	78.83870967741936
2018-03-03 12:07	79.85483870967742
2018-03-03 12:08	81.2258064516129
2018-03-03 12:09	83.7258064516129
2018-03-03 12:10	88.48387096774194
2018-03-03 12:11	83.2741935483871
2018-03-03 12:12	78.61290322580645
2018-03-03 12:13	87.2258064516129
2018-03-03 12:14	83.41269841269842
2018-03-03 12:15	79.83870967741936
2018-03-03 12:16	85.3225806451613
2018-03-03 12:17	81.2063492063492
2018-03-03 12:18	85.85483870967742
2018-03-03 12:19	83.46031746031746
2018-03-03 12:20	88.59677419354838
2018-03-03 12:21	87.40322580645162
2018-03-03 12:22	84.29032258064517
2018-03-03 12:23	76.56451612903226
2018-03-03 12:24	73.22222222222223
2018-03-03 12:25	77.98387096774194
2018-03-03 12:26	79.03174603174604
2018-03-03 12:27	75.40322580645162
2018-03-03 12:28	77.14516129032258
2018-03-03 12:29	76.46031746031746
2018-03-03 12:30	71.2741935483871
2018-03-03 12:31	69.7258064516129
2018-03-03 12:32	71.5
2018-03-03 12:33	73.41269841269842
2018-03-03 12:34	68.75806451612904
2018-03-03 12:35	66.20967741935483
2018-03-03 12:36	70.90322580645162
2018-03-03 12:37	68.91935483870968
2018-03-03 12:38	72.14285714285714
2018-03-03 12:39	74.98387096774194
2018-03-03 12:40	75.98387096774194
2018-03-03 12:41	80.45161290322581
2018-03-03 12:42	76.85483870967742
2018-03-03 12:43	73.31746031746032
2018-03-03 12:44	72.85483870967742
2018-03-03 12:45	76.69354838709677
2018-03-03 12:46	79.26984126984127
2018-03-03 12:47	77.51612903225806
2018-03-03 12:48	77.68253968253968
2018-03-03 12:49	80.75806451612904
2018-03-03 12:50	78.29032258064517
2018-03-03 12:51	79.85483870967742
2018-03-03 12:52	71.40322580645162
2018-03-03 12:53	66.61904761904762
2018-03-03 12:54	69.19354838709677
2018-03-03 12:55	60.3968253968254
2018-03-03 12:56	62.46774193548387
2018-03-03 12:57	60.42857142857143
2018-03-03 12:58	59.74193548387097
2018-03-03 12:59	60.74603174603175
2018-03-03 13:00	60.20967741935484
2018-03-03 13:01	60.34920634920635
2018-03-03 13:02	61.62903225806452
2018-03-03 13:03	66.04838709677419
2018-03-03 13:04	65.3225806451613
2018-03-03 13:05	64.36507936507937
2018-03-03 13:06	66.79032258064517
2018-03-03 13:07	65.0
2018-03-03 13:08	66.0
2018-03-03 13:09	66.52380952380952
2018-03-03 13:10	69.71428571428571
2018-03-03 13:11	68.98387096774194
2018-03-03 13:12	68.5079365079365
2018-03-03 13:13	66.1774193548387
2018-03-03 13:14	64.46031746031746
2018-03-03 13:15	66.09677419354838
2018-03-03 13:16	64.45161290322581
2018-03-03 13:17	70.0
2018-03-03 13:18	66.76190476190476
2018-03-03 13:19	67.20967741935483
2018-03-03 13:20	70.33333333333333
2018-03-03 13:21	67.88709677419355
2018-03-03 13:22	66.93650793650794
2018-03-03 13:23	64.6774193548387
2018-03-03 13:24	64.11290322580645
2018-03-03 13:25	60.142857142857146
2018-03-03 13:26	57.096774193548384
2018-03-03 13:27	55.11290322580645
2018-03-03 13:28	58.774193548387096
2018-03-03 13:29	56.145161290322584
2018-03-03 13:30	58.54838709677419
2018-03-03 13:31	60.73015873015873
2018-03-03 13:32	58.064516129032256
2018-03-03 13:33	58.904761904761905
2018-03-03 13:34	56.016129032258064
2018-03-03 13:35	62.41269841269841
2018-03-03 13:36	61.516129032258064
2018-03-03 13:37	56.285714285714285
2018-03-03 13:38	61.08064516129032
2018-03-03 13:39	62.698412698412696
2018-03-03 13:40	64.33870967741936
2018-03-03 13:41	65.43548387096774
2018-03-03 13:42	62.87096774193548
2018-03-03 13:43	65.2258064516129
2018-03-03 13:44	62.91935483870968
2018-03-03 13:45	59.91935483870968
2018-03-03 13:46	66.12698412698413
2018-03-03 13:47	66.54838709677419
2018-03-03 13:48	57.354838709677416
2018-03-03 13:49	64.95161290322581
2018-03-03 13:50	63.58064516129032
2018-03-03 13:51	61.34920634920635
2018-03-03 13:52	56.53225806451613
2018-03-03 13:53	61.77777777777778
2018-03-03 13:54	61.96774193548387
2018-03-03 13:55	60.774193548387096
2018-03-03 13:56	65.06451612903226
2018-03-03 13:57	62.66129032258065
2018-03-03 13:58	60.698412698412696
2018-03-03 13:59	64.24193548387096
2018-03-03 14:00	65.46774193548387
2018-03-03 14:01	63.53225806451613
2018-03-03 14:02	59.03225806451613
2018-03-03 14:03	50.61290322580645
2018-03-03 14:04	48.36507936507937
2018-03-03 14:05	47.54838709677419
2018-03-03 14:06	40.666666666666664
2018-03-03 14:07	43.225806451612904
2018-03-03 14:08	39.854838709677416
2018-03-03 14:09	39.435483870967744
2018-03-03 14:10	39.58064516129032
2018-03-03 14:11	40.95161290322581
2018-03-03 14:12	38.29032258064516
2018-03-03 14:13	37.03225806451613
2018-03-03 14:14	36.93650793650794
2018-03-03 14:15	41.16129032258065
2018-03-03 14:16	39.54838709677419
2018-03-03 14:17	43.41935483870968
2018-03-03 14:18	39.095238095238095
2018-03-03 14:19	38.45161290322581
2018-03-03 14:20	39.61904761904762
2018-03-03 14:21	39.903225806451616
2018-03-03 14:22	40.854838709677416
2018-03-03 14:23	40.03225806451613
2018-03-03 14:24	38.37096774193548
2018-03-03 14:25	37.87301587301587
2018-03-03 14:26	40.435483870967744
2018-03-03 14:27	40.87096774193548
2018-03-03 14:28	40.03225806451613
2018-03-03 14:29	41.17741935483871
2018-03-03 14:30	39.63492063492063
2018-03-03 14:31	35.88709677419355
2018-03-03 14:32	38.44444444444444
2018-03-03 14:33	40.75806451612903
2018-03-03 14:34	41.16129032258065
2018-03-03 14:35	36.53225806451613
2018-03-03 14:36	37.983870967741936
2018-03-03 14:37	37.32258064516129
2018-03-03 14:38	37.46774193548387
2018-03-03 14:39	42.95161290322581
2018-03-03 14:40	43.306451612903224
2018-03-03 14:41	38.66129032258065
2018-03-03 14:42	37.04838709677419
2018-03-03 14:43	33.903225806451616
2018-03-03 14:44	34.41269841269841
2018-03-03 14:45	36.225806451612904
2018-03-03 14:46	34.714285714285715
2018-03-03 14:47	34.88709677419355
2018-03-03 14:48	35.04761904761905
2018-03-03 14:49	38.516129032258064
2018-03-03 14:50	36.806451612903224
2018-03-03 14:51	35.96774193548387
2018-03-03 14:52	35.774193548387096
2018-03-03 14:53	35.74193548387097
2018-03-03 14:54	34.354838709677416
2018-03-03 14:55	36.45161290322581
2018-03-03 14:56	37.016129032258064
2018-03-03 14:57	37.96774193548387
2018-03-03 14:58	41.25806451612903
2018-03-03 14:59	35.88709677419355
2018-03-03 15:00	40.53225806451613
2018-03-03 15:01	39.29032258064516
2018-03-03 15:02	41.225806451612904
2018-03-03 15:03	41.03225806451613
2018-03-03 15:04	38.903225806451616
2018-03-03 15:05	38.403225806451616
2018-03-03 15:06	39.23809523809524
2018-03-03 15:07	34.83870967741935
2018-03-03 15:08	36.111111111111114
2018-03-03 15:09	36.38709677419355
2018-03-03 15:10	39.698412698412696
2018-03-03 15:11	38.29032258064516
2018-03-03 15:12	39.38709677419355
2018-03-03 15:13	43.29032258064516
2018-03-03 15:14	42.38709677419355
2018-03-03 15:15	44.62903225806452
2018-03-03 15:16	44.33870967741935
2018-03-03 15:17	42.935483870967744
2018-03-03 15:18	40.854838709677416
2018-03-03 15:19	42.01587301587302
2018-03-03 15:20	41.145161290322584
2018-03-03 15:21	37.41269841269841
2018-03-03 15:22	40.016129032258064
2018-03-03 15:23	39.225806451612904
2018-03-03 15:24	37.61290322580645
2018-03-03 15:25	38.82258064516129
2018-03-03 15:26	40.04838709677419
2018-03-03 15:27	37.774193548387096
2018-03-03 15:28	40.07936507936508
2018-03-03 15:29	38.483870967741936
2018-03-03 15:30	40.83870967741935
2018-03-03 15:31	39.17741935483871
2018-03-03 15:32	41.193548387096776
2018-03-03 15:33	39.58730158730159
2018-03-03 15:34	41.596774193548384
2018-03-03 15:35	35.79032258064516
2018-03-03 15:36	42.095238095238095
2018-03-03 15:37	39.11290322580645
2018-03-03 15:38	39.70967741935484
2018-03-03 15:39	41.483870967741936
2018-03-03 15:40	44.82258064516129
2018-03-03 15:41	44.17741935483871
2018-03-03 15:42	47.58064516129032
2018-03-03 15:43	43.83870967741935
2018-03-03 15:44	48.67741935483871
2018-03-03 15:45	44.67741935483871
2018-03-03 15:46	45.45161290322581
2018-03-03 15:47	45.67741935483871
2018-03-03 15:48	48.483870967741936
2018-03-03 15:49	48.61290322580645
2018-03-03 15:50	53.306451612903224
2018-03-03 15:51	50.774193548387096
2018-03-03 15:52	50.62903225806452
2018-03-03 15:53	51.70967741935484
2018-03-03 15:54	49.693548387096776
2018-03-03 15:55	49.87096774193548
2018-03-03 15:56	56.5
2018-03-03 15:57	59.806451612903224
2018-03-03 15:58	60.516129032258064
2018-03-03 15:59	66.53225806451613
2018-03-03 16:00	63.016129032258064
2018-03-03 16:01	64.15873015873017
2018-03-03 16:02	65.85483870967742
2018-03-03 16:03	63.25806451612903
2018-03-03 16:04	62.37096774193548
2018-03-03 16:05	63.725806451612904
2018-03-03 16:06	66.41935483870968
2018-03-03 16:07	74.2258064516129
2018-03-03 16:08	80.30645161290323
2018-03-03 16:09	84.24193548387096
2018-03-03 16:10	83.83870967741936
2018-03-03 16:11	84.54838709677419
2018-03-03 16:12	84.66666666666667
2018-03-03 16:13	91.56451612903226
2018-03-03 16:14	78.0
2018-03-03 16:15	77.80645161290323
2018-03-03 16:16	77.95161290322581
2018-03-03 16:17	73.51612903225806
2018-03-03 16:18	73.83870967741936
2018-03-03 16:19	75.58064516129032
2018-03-03 16:20	68.75806451612904
2018-03-03 16:21	71.03225806451613
2018-03-03 16:22	75.37096774193549
2018-03-03 16:23	71.75806451612904
2018-03-03 16:24	74.24193548387096
2018-03-03 16:25	71.33870967741936
2018-03-03 16:26	72.7258064516129
2018-03-03 16:27	72.7741935483871
2018-03-03 16:28	69.95161290322581
2018-03-03 16:29	71.37096774193549
2018-03-03 16:30	74.91935483870968
2018-03-03 16:31	73.01612903225806
2018-03-03 16:32	77.54838709677419
2018-03-03 16:33	75.48387096774194
2018-03-03 16:34	70.27868852459017
2018-03-03 16:35	71.93548387096774
2018-03-03 16:36	74.08064516129032
2018-03-03 16:37	76.2741935483871
2018-03-03 16:38	70.88709677419355
2018-03-03 16:39	76.33870967741936
2018-03-03 16:40	76.24193548387096
2018-03-03 16:41	76.09677419354838
2018-03-03 16:42	76.22950819672131
2018-03-03 16:43	81.3225806451613
2018-03-03 16:44	82.85483870967742
2018-03-03 16:45	81.37096774193549
2018-03-03 16:46	80.0
2018-03-03 16:47	78.85483870967742
2018-03-03 16:48	84.35483870967742
2018-03-03 16:49	82.53225806451613
2018-03-03 16:50	86.0
2018-03-03 16:51	85.79032258064517
2018-03-03 16:52	88.75806451612904
2018-03-03 16:53	91.14516129032258
2018-03-03 16:54	93.33870967741936
2018-03-03 16:55	87.2741935483871
2018-03-03 16:56	85.57377049180327
2018-03-03 16:57	90.1774193548387
2018-03-03 16:58	90.91803278688525
2018-03-03 16:59	86.25806451612904
2018-03-03 17:00	92.74193548387096
2018-03-03 17:01	92.70967741935483
2018-03-03 17:02	83.56451612903226
2018-03-03 17:03	91.03225806451613
2018-03-03 17:04	97.43548387096774
2018-03-03 17:05	92.58064516129032
2018-03-03 17:06	92.37096774193549
2018-03-03 17:07	92.06451612903226
2018-03-03 17:08	96.83870967741936
2018-03-03 17:09	93.62903225806451
2018-03-03 17:10	93.35483870967742
2018-03-03 17:11	96.43548387096774
2018-03-03 17:12	98.83870967741936
2018-03-03 17:13	95.87096774193549
2018-03-03 17:14	97.79032258064517
2018-03-03 17:15	92.37096774193549
2018-03-03 17:16	94.08064516129032
2018-03-03 17:17	94.85483870967742
2018-03-03 17:18	92.56451612903226
2018-03-03 17:19	90.19354838709677
2018-03-03 17:20	94.5
2018-03-03 17:21	92.7741935483871
2018-03-03 17:22	93.87096774193549
2018-03-03 17:23	88.59677419354838
2018-03-03 17:24	94.08064516129032
2018-03-03 17:25	92.2741935483871
2018-03-03 17:26	96.2741935483871
2018-03-03 17:27	93.95161290322581
2018-03-03 17:28	93.52459016393442
2018-03-03 17:29	87.80327868852459
2018-03-03 17:30	89.8225806451613
2018-03-03 17:31	96.37704918032787
2018-03-03 17:32	93.88709677419355
2018-03-03 17:33	96.3225806451613
2018-03-03 17:34	97.69354838709677
2018-03-03 17:35	100.30645161290323
2018-03-03 17:36	95.09677419354838
2018-03-03 17:37	98.74193548387096
2018-03-03 17:38	97.29032258064517
2018-03-03 17:39	96.40983606557377
2018-03-03 17:40	95.95081967213115
2018-03-03 17:41	88.24590163934427
2018-03-03 17:42	91.88709677419355
2018-03-03 17:43	97.79032258064517
2018-03-03 17:44	96.61290322580645
2018-03-03 17:45	97.74193548387096
2018-03-03 17:46	97.55737704918033
2018-03-03 17:47	96.39344262295081
2018-03-03 17:48	94.91935483870968
2018-03-03 17:49	96.7741935483871
2018-03-03 17:50	96.20967741935483
2018-03-03 17:51	99.6774193548387
2018-03-03 17:52	101.11475409836065
2018-03-03 17:53	103.11475409836065
2018-03-03 17:54	103.41935483870968
2018-03-03 17:55	108.66129032258064
2018-03-03 17:56	102.01612903225806
2018-03-03 17:57	105.50819672131148
2018-03-03 17:58	100.78688524590164
2018-03-03 17:59	104.04838709677419
2018-03-03 18:00	104.7258064516129
2018-03-03 18:01	102.83870967741936
2018-03-03 18:02	107.77049180327869
2018-03-03 18:03	109.20967741935483
2018-03-03 18:04	112.98387096774194
2018-03-03 18:05	109.56451612903226
2018-03-03 18:06	106.78688524590164
2018-03-03 18:07	112.22950819672131
2018-03-03 18:08	111.2741935483871
2018-03-03 18:09	115.93548387096774
2018-03-03 18:10	114.57377049180327
2018-03-03 18:11	116.83870967741936
2018-03-03 18:12	112.98387096774194
2018-03-03 18:13	119.04838709677419
2018-03-03 18:14	125.61290322580645
2018-03-03 18:15	130.7704918032787
2018-03-03 18:16	146.06451612903226
2018-03-03 18:17	143.74193548387098
2018-03-03 18:18	152.9672131147541
2018-03-03 18:19	164.19672131147541
2018-03-03 18:20	159.75806451612902
2018-03-03 18:21	164.82258064516128
2018-03-03 18:22	162.13114754098362
2018-03-03 18:23	170.88524590163934
2018-03-03 18:24	169.25806451612902
2018-03-03 18:25	180.01612903225808
2018-03-03 18:26	174.01639344262296
2018-03-03 18:27	185.8548387096774
2018-03-03 18:28	174.01612903225808
2018-03-03 18:29	191.19672131147541
2018-03-03 18:30	195.72131147540983
2018-03-03 18:31	194.70967741935485
2018-03-03 18:32	199.70491803278688
2018-03-03 18:33	194.9672131147541
2018-03-03 18:34	200.30645161290323
2018-03-03 18:35	203.55737704918033
2018-03-03 18:36	202.79032258064515
2018-03-03 18:37	209.33870967741936
2018-03-03 18:38	199.9344262295082
2018-03-03 18:39	210.09677419354838
2018-03-03 18:40	219.80645161290323
2018-03-03 18:41	222.08196721311475
2018-03-03 18:42	223.93548387096774
2018-03-03 18:43	220.0327868852459
2018-03-03 18:44	227.7704918032787
2018-03-03 18:45	240.56451612903226
2018-03-03 18:46	259.672131147541
2018-03-03 18:47	247.8360655737705
2018-03-03 18:48	250.40322580645162
2018-03-03 18:49	250.13114754098362
2018-03-03 18:50	266.16129032258067
2018-03-03 18:51	272.1290322580645
2018-03-03 18:52	267.8196721311475
2018-03-03 18:53	272.14516129032256
2018-03-03 18:54	261.8688524590164
2018-03-03 18:55	253.40983606557376
2018-03-03 18:56	247.93548387096774
2018-03-03 18:57	244.7377049180328
2018-03-03 18:58	253.9516129032258
2018-03-03 18:59	244.70491803278688
2018-03-03 19:00	233.65573770491804
2018-03-03 19:01	233.0483870967742
2018-03-03 19:02	223.55737704918033
2018-03-03 19:03	222.5483870967742
2018-03-03 19:04	221.2622950819672
2018-03-03 19:05	220.78688524590163
2018-03-03 19:06	216.90322580645162
2018-03-03 19:07	224.52459016393442
2018-03-03 19:08	237.19354838709677
2018-03-03 19:09	224.1639344262295
2018-03-03 19:10	218.2295081967213
2018-03-03 19:11	220.33870967741936
2018-03-03 19:12	225.88524590163934
2018-03-03 19:13	212.82258064516128
2018-03-03 19:14	209.50819672131146
2018-03-03 19:15	217.0327868852459
2018-03-03 19:16	225.70967741935485
2018-03-03 19:17	208.1639344262295
2018-03-03 19:18	210.33870967741936
2018-03-03 19:19	210.36065573770492
2018-03-03 19:20	209.7741935483871
2018-03-03 19:21	212.70491803278688
2018-03-03 19:22	207.53225806451613
2018-03-03 19:23	211.68852459016392
2018-03-03 19:24	211.61290322580646
2018-03-03 19:25	212.80327868852459
2018-03-03 19:26	214.88524590163934
2018-03-03 19:27	211.60655737704917
2018-03-03 19:28	228.50819672131146
2018-03-03 19:29	223.37704918032787
2018-03-03 19:30	221.0327868852459
2018-03-03 19:31	222.40322580645162
2018-03-03 19:32	222.91803278688525
2018-03-03 19:33	232.01612903225808
2018-03-03 19:34	234.62295081967213
2018-03-03 19:35	227.86885245901638
2018-03-03 19:36	232.59016393442624
2018-03-03 19:37	232.45901639344262
2018-03-03 19:38	218.24590163934425
2018-03-03 19:39	233.40983606557376
2018-03-03 19:40	224.83870967741936
2018-03-03 19:41	235.1639344262295
2018-03-03 19:42	238.98387096774192
2018-03-03 19:43	234.08196721311475
2018-03-03 19:44	228.51612903225808
2018-03-03 19:45	224.0655737704918
2018-03-03 19:46	216.0983606557377
2018-03-03 19:47	234.62295081967213
2018-03-03 19:48	221.06451612903226
2018-03-03 19:49	227.67741935483872
2018-03-03 19:50	229.70491803278688
2018-03-03 19:51	215.48387096774192
2018-03-03 19:52	210.0655737704918
2018-03-03 19:53	201.5
2018-03-03 19:54	205.5737704918033
2018-03-03 19:55	222.50819672131146
2018-03-03 19:56	213.0483870967742
2018-03-03 19:57	218.01639344262296
2018-03-03 19:58	217.67741935483872
2018-03-03 19:59	217.50819672131146
2018-03-03 20:00	194.88524590163934
2018-03-03 20:01	188.51612903225808
2018-03-03 20:02	201.44262295081967
2018-03-03 20:03	196.83870967741936
2018-03-03 20:04	200.21311475409837
2018-03-03 20:05	213.04918032786884
2018-03-03 20:06	213.91803278688525
2018-03-03 20:07	219.60655737704917
2018-03-03 20:08	221.41935483870967
2018-03-03 20:09	217.1639344262295
2018-03-03 20:10	205.1290322580645
2018-03-03 20:11	204.14754098360655
2018-03-03 20:12	198.0655737704918
2018-03-03 20:13	189.672131147541
2018-03-03 20:14	180.672131147541
2018-03-03 20:15	184.24590163934425
2018-03-03 20:16	184.5737704918033
2018-03-03 20:17	185.18032786885246
2018-03-03 20:18	190.55737704918033
2018-03-03 20:19	187.0
2018-03-03 20:20	192.40983606557376
2018-03-03 20:21	178.14754098360655
2018-03-03 20:22	185.0655737704918
2018-03-03 20:23	188.9016393442623
2018-03-03 20:24	187.2258064516129
2018-03-03 20:25	189.36065573770492
2018-03-03 20:26	188.7258064516129
2018-03-03 20:27	193.24590163934425
2018-03-03 20:28	190.5
2018-03-03 20:29	199.50819672131146
2018-03-03 20:30	198.5
2018-03-03 20:31	198.85245901639345
2018-03-03 20:32	197.53225806451613
2018-03-03 20:33	199.60655737704917
2018-03-03 20:34	191.88709677419354
2018-03-03 20:35	189.91803278688525
2018-03-03 20:36	199.63934426229508
2018-03-03 20:37	194.93548387096774
2018-03-03 20:38	193.4262295081967
2018-03-03 20:39	188.95081967213116
2018-03-03 20:40	194.2295081967213
2018-03-03 20:41	198.39344262295083
2018-03-03 20:42	189.44262295081967
2018-03-03 20:43	193.63934426229508
2018-03-03 20:44	196.37704918032787
2018-03-03 20:45	205.96774193548387
2018-03-03 20:46	200.95081967213116
2018-03-03 20:47	198.96774193548387
2018-03-03 20:48	188.0327868852459
2018-03-03 20:49	189.66129032258064
2018-03-03 20:50	187.62295081967213
2018-03-03 20:51	193.95081967213116
2018-03-03 20:52	203.24590163934425
2018-03-03 20:53	201.54098360655738
2018-03-03 20:54	204.2741935483871
2018-03-03 20:55	208.68852459016392
2018-03-03 20:56	207.32258064516128
2018-03-03 20:57	198.80327868852459
2018-03-03 20:58	204.4262295081967
2018-03-03 20:59	207.47540983606558
2018-03-03 21:00	213.63934426229508
2018-03-03 21:01	214.5483870967742
2018-03-03 21:02	219.5737704918033
2018-03-03 21:03	212.21311475409837
2018-03-03 21:04	221.36065573770492
2018-03-03 21:05	219.18032786885246
2018-03-03 21:06	224.63934426229508
2018-03-03 21:07	223.34426229508196
2018-03-03 21:08	232.2258064516129
2018-03-03 21:09	226.1639344262295
2018-03-03 21:10	221.06451612903226
2018-03-03 21:11	230.18032786885246
2018-03-03 21:12	222.5737704918033
2018-03-03 21:13	229.18032786885246
2018-03-03 21:14	229.88524590163934
2018-03-03 21:15	230.11290322580646
2018-03-03 21:16	232.85245901639345
2018-03-03 21:17	239.66129032258064
2018-03-03 21:18	241.45901639344262
2018-03-03 21:19	235.88524590163934
2018-03-03 21:20	239.70491803278688
2018-03-03 21:21	241.88524590163934
2018-03-03 21:22	241.1639344262295
2018-03-03 21:23	242.327868852459
2018-03-03 21:24	250.70967741935485
2018-03-03 21:25	253.11475409836066
2018-03-03 21:26	245.18032786885246
2018-03-03 21:27	250.39344262295083
2018-03-03 21:28	250.45901639344262
2018-03-03 21:29	258.6290322580645
2018-03-03 21:30	254.63934426229508
2018-03-03 21:31	240.39344262295083
2018-03-03 21:32	261.4590163934426
2018-03-03 21:33	250.7704918032787
2018-03-03 21:34	258.96774193548384
2018-03-03 21:35	247.672131147541
2018-03-03 21:36	253.34426229508196
2018-03-03 21:37	257.30645161290323
2018-03-03 21:38	256.327868852459
2018-03-03 21:39	242.49180327868854
2018-03-03 21:40	245.672131147541
2018-03-03 21:41	261.72131147540983
2018-03-03 21:42	248.46774193548387
2018-03-03 21:43	251.47540983606558
2018-03-03 21:44	249.0
2018-03-03 21:45	252.7377049180328
2018-03-03 21:46	246.78688524590163
2018-03-03 21:47	249.38709677419354
2018-03-03 21:48	249.0
2018-03-03 21:49	250.72131147540983
2018-03-03 21:50	247.79032258064515
2018-03-03 21:51	252.0655737704918
2018-03-03 21:52	253.0655737704918
2018-03-03 21:53	243.01612903225808
2018-03-03 21:54	250.40983606557376
2018-03-03 21:55	253.39344262295083
2018-03-03 21:56	255.672131147541
2018-03-03 21:57	250.47540983606558
2018-03-03 21:58	247.70491803278688
2018-03-03 21:59	252.24590163934425
2018-03-03 22:00	246.88524590163934
2018-03-03 22:01	267.35483870967744
2018-03-03 22:02	264.1475409836066
2018-03-03 22:03	257.0163934426229
2018-03-03 22:04	252.70491803278688
2018-03-03 22:05	262.9344262295082
2018-03-03 22:06	250.21311475409837
2018-03-03 22:07	266.0327868852459
2018-03-03 22:08	254.34426229508196
2018-03-03 22:09	261.258064516129
2018-03-03 22:10	256.37704918032784
2018-03-03 22:11	256.344262295082
2018-03-03 22:12	252.0655737704918
2018-03-03 22:13	257.0327868852459
2018-03-03 22:14	257.95081967213116
2018-03-03 22:15	263.75409836065575
2018-03-03 22:16	259.42622950819674
2018-03-03 22:17	261.2950819672131
2018-03-03 22:18	259.5409836065574
2018-03-03 22:19	257.6393442622951
2018-03-03 22:20	259.9344262295082
2018-03-03 22:21	244.69354838709677
2018-03-03 22:22	253.672131147541
2018-03-03 22:23	254.72131147540983
2018-03-03 22:24	256.08196721311475
2018-03-03 22:25	254.29508196721312
2018-03-03 22:26	247.52459016393442
2018-03-03 22:27	256.4754098360656
2018-03-03 22:28	260.5245901639344
2018-03-03 22:29	257.24590163934425
2018-03-03 22:30	249.672131147541
2018-03-03 22:31	256.4754098360656
2018-03-03 22:32	252.54098360655738
2018-03-03 22:33	259.1803278688525
2018-03-03 22:34	262.9016393442623
2018-03-03 22:35	272.39344262295083
2018-03-03 22:36	272.2950819672131
2018-03-03 22:37	264.672131147541
2018-03-03 22:38	258.4193548387097
2018-03-03 22:39	268.2295081967213
2018-03-03 22:40	264.44262295081967
2018-03-03 22:41	266.758064516129
2018-03-03 22:42	270.327868852459
2018-03-03 22:43	267.57377049180326
2018-03-03 22:44	282.24590163934425
2018-03-03 22:45	290.9016393442623
2018-03-03 22:46	274.0655737704918
2018-03-03 22:47	290.55737704918033
2018-03-03 22:48	289.7704918032787
2018-03-03 22:49	285.672131147541
2018-03-03 22:50	285.26229508196724
2018-03-03 22:51	294.40983606557376
2018-03-03 22:52	296.2295081967213
2018-03-03 22:53	308.40983606557376
2018-03-03 22:54	313.1311475409836
2018-03-03 22:55	300.4918032786885
2018-03-03 22:56	294.344262295082
2018-03-03 22:57	295.8524590163934
2018-03-03 22:58	308.59016393442624
2018-03-03 22:59	318.59016393442624
2018-03-03 23:00	310.55737704918033
2018-03-03 23:01	302.0163934426229
2018-03-03 23:02	304.8196721311475
2018-03-03 23:03	299.8688524590164
2018-03-03 23:04	316.73770491803276
2018-03-03 23:05	311.73770491803276
2018-03-03 23:06	304.8688524590164
2018-03-03 23:07	297.0
2018-03-03 23:08	292.0163934426229
2018-03-03 23:09	293.7049180327869
2018-03-03 23:10	302.2258064516129
2018-03-03 23:11	297.27868852459017
2018-03-03 23:12	298.37704918032784
2018-03-03 23:13	297.60655737704917
2018-03-03 23:14	294.04918032786884
2018-03-03 23:15	300.08196721311475
2018-03-03 23:16	295.62295081967216
2018-03-03 23:17	293.21311475409834
2018-03-03 23:18	292.0655737704918
2018-03-03 23:19	303.5081967213115
2018-03-03 23:20	301.344262295082
2018-03-03 23:21	306.672131147541
2018-03-03 23:22	290.2950819672131
2018-03-03 23:23	299.1803278688525
2018-03-03 23:24	286.60655737704917
2018-03-03 23:25	286.42622950819674
2018-03-03 23:26	282.23333333333335
2018-03-03 23:27	276.1803278688525
2018-03-03 23:28	270.4918032786885
2018-03-03 23:29	279.7049180327869
2018-03-03 23:30	273.344262295082
2018-03-03 23:31	276.241935483871
2018-03-03 23:32	277.1639344262295
2018-03-03 23:33	283.11475409836066
2018-03-03 23:34	279.8688524590164
2018-03-03 23:35	275.9344262295082
2018-03-03 23:36	277.6393442622951
2018-03-03 23:37	284.08196721311475
2018-03-03 23:38	279.0163934426229
2018-03-03 23:39	286.8360655737705
2018-03-03 23:40	289.8360655737705
2018-03-03 23:41	287.8524590163934
2018-03-03 23:42	285.62295081967216
2018-03-03 23:43	295.0483870967742
2018-03-03 23:44	289.4918032786885
2018-03-03 23:45	283.72131147540983
2018-03-03 23:46	283.3114754098361
2018-03-03 23:47	286.672131147541
2018-03-03 23:48	288.95081967213116
2018-03-03 23:49	278.7704918032787
2018-03-03 23:50	286.88524590163934
2018-03-03 23:51	305.4918032786885
2018-03-03 23:52	297.1639344262295
2018-03-03 23:53	287.5245901639344
2018-03-03 23:54	291.26229508196724
2018-03-03 23:55	275.04918032786884
2018-03-03 23:56	285.57377049180326
2018-03-03 23:57	277.0983606557377
2018-03-03 23:58	279.59016393442624
2018-03-03 23:59	284.40983606557376
2018-03-04 00:00	274.88524590163934
2018-03-04 00:01	280.39344262295083
2018-03-04 00:02	280.11475409836066
2018-03-04 00:03	284.0327868852459
2018-03-04 00:04	288.8688524590164
2018-03-04 00:05	287.57377049180326
2018-03-04 00:06	290.0983606557377
2018-03-04 00:07	281.4590163934426
2018-03-04 00:08	286.65
2018-03-04 00:09	292.3606557377049
2018-03-04 00:10	297.6885245901639
2018-03-04 00:11	282.44262295081967
2018-03-04 00:12	295.1967213114754
2018-03-04 00:13	308.42622950819674
2018-03-04 00:14	300.44262295081967
2018-03-04 00:15	297.0327868852459
2018-03-04 00:16	295.42622950819674
2018-03-04 00:17	295.04918032786884
2018-03-04 00:18	306.27868852459017
2018-03-04 00:19	304.51666666666665
2018-03-04 00:20	317.6
2018-03-04 00:21	311.672131147541
2018-03-04 00:22	314.2295081967213
2018-03-04 00:23	297.88524590163934
2018-03-04 00:24	305.9672131147541
2018-03-04 00:25	300.1967213114754
2018-03-04 00:26	315.2295081967213
2018-03-04 00:27	298.1803278688525
2018-03-04 00:28	298.4918032786885
2018-03-04 00:29	297.9672131147541
2018-03-04 00:30	308.88524590163934
2018-03-04 00:31	312.8360655737705
2018-03-04 00:32	315.1803278688525
2018-03-04 00:33	321.55737704918033
2018-03-04 00:34	327.1803278688525
2018-03-04 00:35	334.8688524590164
2018-03-04 00:36	328.1803278688525
2018-03-04 00:37	324.1639344262295
2018-03-04 00:38	320.1803278688525
2018-03-04 00:39	329.73770491803276
2018-03-04 00:40	330.0163934426229
2018-03-04 00:41	327.8524590163934
2018-03-04 00:42	317.44262295081967
2018-03-04 00:43	311.62295081967216
2018-03-04 00:44	326.65
2018-03-04 00:45	313.5833333333333
2018-03-04 00:46	318.3833333333333
2018-03-04 00:47	324.01666666666665
2018-03-04 00:48	319.0655737704918
2018-03-04 00:49	317.93333333333334
2018-03-04 00:50	306.9
2018-03-04 00:51	310.5
2018-03-04 00:52	302.98333333333335
2018-03-04 00:53	310.05
2018-03-04 00:54	313.56666666666666
2018-03-04 00:55	303.95
2018-03-04 00:56	297.8360655737705
2018-03-04 00:57	303.78333333333336
2018-03-04 00:58	305.3114754098361
2018-03-04 00:59	295.40983606557376
2018-03-04 01:00	303.21311475409834
2018-03-04 01:01	294.8688524590164
2018-03-04 01:02	290.6885245901639
2018-03-04 01:03	297.9672131147541
2018-03-04 01:04	283.39344262295083
2018-03-04 01:05	285.5409836065574
2018-03-04 01:06	296.27868852459017
2018-03-04 01:07	301.1475409836066
2018-03-04 01:08	298.26666666666665
2018-03-04 01:09	281.3114754098361
2018-03-04 01:10	279.0983606557377
2018-03-04 01:11	291.27868852459017
2018-03-04 01:12	280.5245901639344
2018-03-04 01:13	285.0833333333333
2018-03-04 01:14	291.81666666666666
2018-03-04 01:15	289.1666666666667
2018-03-04 01:16	290.01666666666665
2018-03-04 01:17	291.05
2018-03-04 01:18	289.7
2018-03-04 01:19	292.05
2018-03-04 01:20	293.4590163934426
2018-03-04 01:21	297.05
2018-03-04 01:22	287.0
2018-03-04 01:23	295.15
2018-03-04 01:24	291.06666666666666
2018-03-04 01:25	286.76666666666665
2018-03-04 01:26	278.7
2018-03-04 01:27	288.35
2018-03-04 01:28	295.0327868852459
2018-03-04 01:29	295.6333333333333
2018-03-04 01:30	292.05
2018-03-04 01:31	290.55
2018-03-04 01:32	297.71666666666664
2018-03-04 01:33	287.37704918032784
2018-03-04 01:34	273.21311475409834
2018-03-04 01:35	273.8688524590164
2018-03-04 01:36	278.9672131147541
2018-03-04 01:37	274.1475409836066
2018-03-04 01:38	283.88524590163934
2018-03-04 01:39	295.1803278688525
2018-03-04 01:40	288.4754098360656
2018-03-04 01:41	291.0983606557377
2018-03-04 01:42	291.2950819672131
2018-03-04 01:43	285.8360655737705
2018-03-04 01:44	290.1803278688525
2018-03-04 01:45	288.5409836065574
2018-03-04 01:46	297.57377049180326
2018-03-04 01:47	292.95081967213116
2018-03-04 01:48	293.5081967213115
2018-03-04 01:49	301.1311475409836
2018-03-04 01:50	300.60655737704917
2018-03-04 01:51	298.55737704918033
2018-03-04 01:52	294.31666666666666
2018-03-04 01:53	306.95
2018-03-04 01:54	308.46666666666664
2018-03-04 01:55	309.76666666666665
2018-03-04 01:56	301.8666666666667
2018-03-04 01:57	316.3606557377049
2018-03-04 01:58	307.57377049180326
2018-03-04 01:59	298.4590163934426
2018-03-04 02:00	294.1967213114754
2018-03-04 02:01	291.7049180327869
2018-03-04 02:02	301.327868852459
2018-03-04 02:03	296.0327868852459
2018-03-04 02:04	295.44262295081967
2018-03-04 02:05	286.7
2018-03-04 02:06	300.03333333333336
2018-03-04 02:07	296.48333333333335
2018-03-04 02:08	291.04918032786884
2018-03-04 02:09	294.73770491803276
2018-03-04 02:10	291.9016393442623
2018-03-04 02:11	303.37704918032784
2018-03-04 02:12	305.59016393442624
2018-03-04 02:13	302.3114754098361
2018-03-04 02:14	300.0655737704918
2018-03-04 02:15	307.73333333333335
2018-03-04 02:16	310.06666666666666
2018-03-04 02:17	304.5409836065574
2018-03-04 02:18	302.0327868852459
2018-03-04 02:19	312.1803278688525
2018-03-04 02:20	309.2295081967213
2018-03-04 02:21	297.2950819672131
2018-03-04 02:22	307.39344262295083
2018-03-04 02:23	299.37704918032784
2018-03-04 02:24	302.3333333333333
2018-03-04 02:25	313.2950819672131
2018-03-04 02:26	302.6166666666667
2018-03-04 02:27	320.6885245901639
2018-03-04 02:28	318.0327868852459
2018-03-04 02:29	328.72131147540983
2018-03-04 02:30	324.8360655737705
2018-03-04 02:31	315.24590163934425
2018-03-04 02:32	315.71666666666664
2018-03-04 02:33	331.9016393442623
2018-03-04 02:34	328.0163934426229
2018-03-04 02:35	305.6885245901639
2018-03-04 02:36	324.42622950819674
2018-03-04 02:37	323.88524590163934
2018-03-04 02:38	327.0163934426229
2018-03-04 02:39	330.8833333333333
2018-03-04 02:40	313.93333333333334
2018-03-04 02:41	320.9836065573771
2018-03-04 02:42	316.655737704918
2018-03-04 02:43	314.37704918032784
2018-03-04 02:44	312.4918032786885
2018-03-04 02:45	330.8
2018-03-04 02:46	314.45
2018-03-04 02:47	318.6666666666667
2018-03-04 02:48	307.11475409836066
2018-03-04 02:49	299.55737704918033
2018-03-04 02:50	315.8688524590164
2018-03-04 02:51	310.5245901639344
2018-03-04 02:52	308.4590163934426
2018-03-04 02:53	311.75
2018-03-04 02:54	311.05
2018-03-04 02:55	315.31666666666666
2018-03-04 02:56	319.0163934426229
2018-03-04 02:57	319.62295081967216
2018-03-04 02:58	322.0655737704918
2018-03-04 02:59	316.26229508196724
2018-03-04 03:00	322.4166666666667
2018-03-04 03:02	316.3541666666667
2018-03-04 03:03	327.56666666666666
2018-03-04 03:04	328.7
2018-03-04 03:05	319.39344262295083
2018-03-04 03:06	310.05
2018-03-04 03:07	311.8833333333333
2018-03-04 03:08	316.18333333333334
2018-03-04 03:09	317.2950819672131
2018-03-04 03:10	319.0327868852459
2018-03-04 03:11	317.73770491803276
2018-03-04 03:12	319.1311475409836
2018-03-04 03:13	313.01666666666665
2018-03-04 03:14	303.8
2018-03-04 03:15	311.76666666666665
2018-03-04 03:16	315.57377049180326
2018-03-04 03:17	312.8196721311475
2018-03-04 03:18	308.1475409836066
2018-03-04 03:19	302.8196721311475
2018-03-04 03:20	302.46666666666664
2018-03-04 03:21	297.4166666666667
2018-03-04 03:22	294.8360655737705
2018-03-04 03:23	300.73770491803276
2018-03-04 03:24	303.73770491803276
2018-03-04 03:25	302.672131147541
2018-03-04 03:26	306.55
2018-03-04 03:27	312.1166666666667
2018-03-04 03:28	314.21666666666664
2018-03-04 03:29	306.2950819672131
2018-03-04 03:30	314.6885245901639
2018-03-04 03:31	308.7049180327869
2018-03-04 03:32	314.1311475409836
2018-03-04 03:33	316.3833333333333
2018-03-04 03:34	316.1333333333333
2018-03-04 03:35	308.39344262295083
2018-03-04 03:36	302.5081967213115
2018-03-04 03:37	303.5245901639344
2018-03-04 03:38	299.7704918032787
2018-03-04 03:39	294.8688524590164
2018-03-04 03:40	301.62295081967216
2018-03-04 03:41	290.11475409836066
2018-03-04 03:42	286.672131147541
2018-03-04 03:43	287.53333333333336
2018-03-04 03:44	295.6393442622951
2018-03-04 03:45	304.35
2018-03-04 03:46	307.48333333333335
2018-03-04 03:47	312.6166666666667
2018-03-04 03:48	309.1475409836066
2018-03-04 03:49	313.21311475409834
2018-03-04 03:50	303.27868852459017
2018-03-04 03:51	309.7049180327869
2018-03-04 03:52	310.8360655737705
2018-03-04 03:53	311.24590163934425
2018-03-04 03:54	303.40983606557376
2018-03-04 03:55	317.2295081967213
2018-03-04 03:56	324.75409836065575
2018-03-04 03:57	328.2950819672131
2018-03-04 03:58	338.03333333333336
2018-03-04 03:59	338.8333333333333
2018-03-04 04:00	340.73770491803276
2018-03-04 04:01	336.2950819672131
2018-03-04 04:02	333.8032786885246
2018-03-04 04:03	341.11475409836066
2018-03-04 04:04	340.6885245901639
2018-03-04 04:05	345.9016393442623
2018-03-04 04:06	363.59016393442624
2018-03-04 04:07	349.0163934426229
2018-03-04 04:08	349.7049180327869
2018-03-04 04:09	335.6666666666667
2018-03-04 04:10	332.1666666666667
2018-03-04 04:11	322.26666666666665
2018-03-04 04:12	327.24590163934425
2018-03-04 04:13	307.5245901639344
2018-03-04 04:14	333.73770491803276
2018-03-04 04:15	324.1803278688525
2018-03-04 04:16	332.5081967213115
2018-03-04 04:17	334.6393442622951
2018-03-04 04:18	331.5245901639344
2018-03-04 04:19	326.0163934426229
2018-03-04 04:20	336.8524590163934
2018-03-04 04:21	323.72131147540983
2018-03-04 04:22	315.06666666666666
2018-03-04 04:23	317.25
2018-03-04 04:24	316.8688524590164
2018-03-04 04:25	322.76666666666665
2018-03-04 04:26	328.7704918032787
2018-03-04 04:27	311.672131147541
2018-03-04 04:28	315.04918032786884
2018-03-04 04:29	319.37704918032784
2018-03-04 04:30	360.0983606557377
2018-03-04 04:31	368.31666666666666
2018-03-04 04:32	371.39344262295083
2018-03-04 04:33	390.6666666666667
2018-03-04 04:34	394.1967213114754
2018-03-04 04:35	413.8688524590164
2018-03-04 04:36	426.59016393442624
2018-03-04 04:37	412.3
2018-03-04 04:38	411.75
2018-03-04 04:39	398.24590163934425
2018-03-04 04:40	397.04918032786884
2018-03-04 04:41	395.672131147541
2018-03-04 04:42	398.5081967213115
2018-03-04 04:43	386.75
2018-03-04 04:44	366.18333333333334
2018-03-04 04:45	380.4918032786885
2018-03-04 04:46	372.1967213114754
2018-03-04 04:47	365.59016393442624
2018-03-04 04:48	364.27868852459017
2018-03-04 04:49	362.0833333333333
2018-03-04 04:50	379.01666666666665
2018-03-04 04:51	374.9836065573771
2018-03-04 04:52	380.57377049180326
2018-03-04 04:53	390.78688524590166
2018-03-04 04:54	392.6885245901639
2018-03-04 04:55	386.96666666666664
2018-03-04 04:56	391.21311475409834
2018-03-04 04:57	383.344262295082
2018-03-04 04:58	399.2950819672131
2018-03-04 04:59	399.8360655737705
2018-03-04 05:00	409.08196721311475
2018-03-04 05:01	421.6885245901639
2018-03-04 05:02	412.24590163934425
2018-03-04 05:03	392.56666666666666
2018-03-04 05:04	369.7704918032787
2018-03-04 05:05	393.6885245901639
2018-03-04 05:06	389.8360655737705
2018-03-04 05:07	402.0655737704918
2018-03-04 05:08	404.71666666666664
2018-03-04 05:09	407.8
2018-03-04 05:10	415.9344262295082
2018-03-04 05:11	397.62295081967216
2018-03-04 05:12	401.7049180327869
2018-03-04 05:13	407.76666666666665
2018-03-04 05:14	395.5833333333333
2018-03-04 05:15	400.672131147541
2018-03-04 05:16	406.37704918032784
2018-03-04 05:17	397.04918032786884
2018-03-04 05:18	385.9672131147541
2018-03-04 05:19	392.53333333333336
2018-03-04 05:20	408.8688524590164
2018-03-04 05:21	409.42622950819674
2018-03-04 05:22	410.2295081967213
2018-03-04 05:23	414.2295081967213
2018-03-04 05:24	428.26666666666665
2018-03-04 05:25	422.46666666666664
2018-03-04 05:26	441.4918032786885
2018-03-04 05:27	404.8032786885246
2018-03-04 05:28	409.7049180327869
2018-03-04 05:29	397.5
2018-03-04 05:30	391.81666666666666
2018-03-04 05:31	419.43333333333334
2018-03-04 05:32	423.3114754098361
2018-03-04 05:33	443.88524590163934
2018-03-04 05:34	426.40983606557376
2018-03-04 05:35	422.6885245901639
2018-03-04 05:36	418.95
2018-03-04 05:37	436.0833333333333
2018-03-04 05:38	462.27868852459017
2018-03-04 05:39	462.0327868852459
2018-03-04 05:40	474.42622950819674
2018-03-04 05:41	477.4918032786885
2018-03-04 05:42	466.1333333333333
2018-03-04 05:43	483.5
2018-03-04 05:44	473.08196721311475
2018-03-04 05:45	488.7704918032787
2018-03-04 05:46	484.6885245901639
2018-03-04 05:47	474.7049180327869
2018-03-04 05:48	482.93333333333334
2018-03-04 05:49	474.11475409836066
2018-03-04 05:50	476.75409836065575
2018-03-04 05:51	470.08196721311475
2018-03-04 05:52	467.44262295081967
2018-03-04 05:53	474.44262295081967
2018-03-04 05:54	446.6333333333333
2018-03-04 05:55	442.05
2018-03-04 05:56	438.0655737704918
2018-03-04 05:57	430.73770491803276
2018-03-04 05:58	433.55737704918033
2018-03-04 05:59	439.88524590163934
2018-03-04 06:00	434.0655737704918
2018-03-04 06:01	439.8666666666667
2018-03-04 06:02	464.55
2018-03-04 06:03	487.26666666666665
2018-03-04 06:04	478.91803278688525
2018-03-04 06:05	494.5409836065574
2018-03-04 06:06	499.27868852459017
2018-03-04 06:07	483.59016393442624
2018-03-04 06:08	482.1475409836066
2018-03-04 06:09	476.9016393442623
2018-03-04 06:10	485.1639344262295
2018-03-04 06:11	512.0333333333333
2018-03-04 06:12	495.8333333333333
2018-03-04 06:13	501.51666666666665
2018-03-04 06:14	505.15
2018-03-04 06:15	484.75
2018-03-04 06:16	512.1
2018-03-04 06:17	516.5573770491803
2018-03-04 06:18	508.9166666666667
2018-03-04 06:19	507.5
2018-03-04 06:20	531.9016393442623
2018-03-04 06:21	517.7377049180328
2018-03-04 06:22	523.5245901639345
2018-03-04 06:23	516.9016393442623
2018-03-04 06:24	525.327868852459
2018-03-04 06:25	528.8360655737705
2018-03-04 06:26	511.0655737704918
2018-03-04 06:27	503.7704918032787
2018-03-04 06:28	503.11475409836066
2018-03-04 06:29	532.0983606557377
2018-03-04 06:30	529.4262295081967
2018-03-04 06:31	527.4262295081967
2018-03-04 06:32	507.0
2018-03-04 06:33	522.8688524590164
2018-03-04 06:34	525.9180327868852
2018-03-04 06:35	535.639344262295
2018-03-04 06:36	540.9508196721312
2018-03-04 06:37	541.8852459016393
2018-03-04 06:38	533.2786885245902
2018-03-04 06:39	534.655737704918
2018-03-04 06:40	541.8688524590164
2018-03-04 06:41	542.2096774193549
2018-03-04 06:42	527.8688524590164
2018-03-04 06:43	532.5245901639345
2018-03-04 06:44	511.5
2018-03-04 06:45	523.639344262295
2018-03-04 06:46	519.3387096774194
2018-03-04 06:47	524.6065573770492
2018-03-04 06:48	517.8360655737705
2018-03-04 06:49	513.0322580645161
2018-03-04 06:50	527.8688524590164
2018-03-04 06:51	532.0491803278688
2018-03-04 06:52	529.3548387096774
2018-03-04 06:53	530.1639344262295
2018-03-04 06:54	527.0967741935484
2018-03-04 06:55	533.0819672131148
2018-03-04 06:56	527.741935483871
2018-03-04 06:57	508.0
2018-03-04 06:58	517.3225806451613
2018-03-04 06:59	512.9016393442623
2018-03-04 07:00	524.688524590164
2018-03-04 07:01	527.8709677419355
2018-03-04 07:02	539.2459016393443
2018-03-04 07:03	534.3548387096774
2018-03-04 07:04	532.8196721311475
2018-03-04 07:05	522.8548387096774
2018-03-04 07:06	541.2096774193549
2018-03-04 07:07	545.7213114754098
2018-03-04 07:08	546.7096774193549
2018-03-04 07:09	477.48387096774195
2018-03-04 07:10	403.3114754098361
2018-03-04 07:11	389.33870967741933
2018-03-04 07:12	392.2741935483871
2018-03-04 07:13	355.73770491803276
2018-03-04 07:14	365.7096774193548
2018-03-04 07:15	360.33870967741933
2018-03-04 07:16	361.1639344262295
2018-03-04 07:17	343.37704918032784
2018-03-04 07:18	290.5
2018-03-04 07:19	266.7903225806452
2018-03-04 07:20	288.39344262295083
2018-03-04 07:21	283.95081967213116
2018-03-04 07:22	278.83870967741933
2018-03-04 07:23	230.8709677419355
2018-03-04 07:24	236.4262295081967
2018-03-04 07:25	212.7704918032787
2018-03-04 07:26	212.9516129032258
2018-03-04 07:27	213.7741935483871
2018-03-04 07:28	229.46774193548387
2018-03-04 07:29	237.81967213114754
2018-03-04 07:30	244.11475409836066
2018-03-04 07:31	252.44262295081967
2018-03-04 07:32	247.40322580645162
2018-03-04 07:33	263.0483870967742
2018-03-04 07:34	262.61290322580646
2018-03-04 07:35	258.43548387096774
2018-03-04 07:36	224.52459016393442
2018-03-04 07:37	202.80327868852459
2018-03-04 07:38	202.01612903225808
2018-03-04 07:39	201.01612903225808
2018-03-04 07:40	203.24193548387098
2018-03-04 07:41	196.0
2018-03-04 07:42	195.6290322580645
2018-03-04 07:43	207.01612903225808
2018-03-04 07:44	197.95081967213116
2018-03-04 07:45	206.36065573770492
2018-03-04 07:46	192.41935483870967
2018-03-04 07:47	208.49180327868854
2018-03-04 07:48	196.5483870967742
2018-03-04 07:49	208.2258064516129
2018-03-04 07:50	215.09677419354838
2018-03-04 07:51	204.51612903225808
2018-03-04 07:52	206.19354838709677
2018-03-04 07:53	195.79032258064515
2018-03-04 07:54	200.98387096774192
2018-03-04 07:55	186.74193548387098
2018-03-04 07:56	178.96774193548387
2018-03-04 07:57	181.7258064516129
2018-03-04 07:58	190.32258064516128
2018-03-04 07:59	179.4516129032258
2018-03-04 08:00	192.9516129032258
2018-03-04 08:01	199.9016393442623
2018-03-04 08:02	231.8709677419355
2018-03-04 08:03	219.7377049180328
2018-03-04 08:04	204.50819672131146
2018-03-04 08:05	189.33870967741936
2018-03-04 08:06	189.43548387096774
2018-03-04 08:07	185.7741935483871
2018-03-04 08:08	192.30645161290323
2018-03-04 08:09	190.66129032258064
2018-03-04 08:10	185.29032258064515
2018-03-04 08:11	174.11290322580646
2018-03-04 08:12	155.1290322580645
2018-03-04 08:13	158.74193548387098
2018-03-04 08:14	164.2741935483871
2018-03-04 08:15	182.59016393442624
2018-03-04 08:16	180.24193548387098
2018-03-04 08:17	183.79032258064515
2018-03-04 08:18	200.4516129032258
2018-03-04 08:19	191.98387096774192
2018-03-04 08:20	187.16129032258064
2018-03-04 08:21	194.30645161290323
2018-03-04 08:22	186.74193548387098
2018-03-04 08:23	183.5483870967742
2018-03-04 08:24	175.03225806451613
2018-03-04 08:25	158.11290322580646
2018-03-04 08:26	147.51612903225808
2018-03-04 08:27	142.7741935483871
2018-03-04 08:28	145.2258064516129
2018-03-04 08:29	138.29032258064515
2018-03-04 08:30	128.56451612903226
2018-03-04 08:31	126.53225806451613
2018-03-04 08:32	133.6290322580645
2018-03-04 08:33	147.41935483870967
2018-03-04 08:34	158.17741935483872
2018-03-04 08:35	160.46774193548387
2018-03-04 08:36	144.3548387096774
2018-03-04 08:37	127.93548387096774
2018-03-04 08:38	131.67741935483872
2018-03-04 08:39	124.8225806451613
2018-03-04 08:40	119.45161290322581
2018-03-04 08:41	136.80645161290323
2018-03-04 08:42	133.16129032258064
2018-03-04 08:43	139.08064516129033
2018-03-04 08:44	128.77777777777777
2018-03-04 08:45	125.61290322580645
2018-03-04 08:46	138.32258064516128
2018-03-04 08:47	143.8548387096774
2018-03-04 08:48	132.24193548387098
2018-03-04 08:49	127.2741935483871
2018-03-04 08:50	140.5
2018-03-04 08:51	140.4516129032258
2018-03-04 08:52	142.4126984126984
2018-03-04 08:53	148.79032258064515
2018-03-04 08:54	146.25806451612902
2018-03-04 08:55	144.24193548387098
2018-03-04 08:56	150.2741935483871
2018-03-04 08:57	148.79032258064515
2018-03-04 08:58	136.40322580645162
2018-03-04 08:59	145.56451612903226
2018-03-04 09:00	129.17741935483872
2018-03-04 09:01	126.75806451612904
2018-03-04 09:02	129.09677419354838
2018-03-04 09:03	142.17741935483872
2018-03-04 09:04	145.25806451612902
2018-03-04 09:05	140.80645161290323
2018-03-04 09:06	147.61290322580646
2018-03-04 09:07	151.7741935483871
2018-03-04 09:08	157.3709677419355
2018-03-04 09:09	151.56451612903226
2018-03-04 09:10	153.96825396825398
2018-03-04 09:11	158.75806451612902
2018-03-04 09:12	156.09677419354838
2018-03-04 09:13	159.3548387096774
2018-03-04 09:14	155.42857142857142
2018-03-04 09:15	175.43548387096774
2018-03-04 09:16	169.75806451612902
2018-03-04 09:17	177.3709677419355
2018-03-04 09:18	175.16129032258064
2018-03-04 09:19	176.33870967741936
2018-03-04 09:20	170.01612903225808
2018-03-04 09:21	172.06451612903226
[truncated: 878 more rows]
