# Supplementary material for: The impact of smog on the concentration of particulate matter in the antelope house in the Silesian zoological garden
Source: PeerJ. 2020 May 28;8:e9191. doi: 10.7717/peerj.9191 (PMC7261478; doi:10.7717/peerj.9191)
Supplement: Supplemental Information 6 [file peerj-08-9191-s006.txt]

2018-03-03 00:00	69.81967213114754
2018-03-03 00:00	73.88524590163935
2018-03-03 00:00	73.88524590163935
2018-03-03 00:01	67.0
2018-03-03 00:02	68.80645161290323
2018-03-03 00:03	69.34426229508196
2018-03-03 00:04	72.19672131147541
2018-03-03 00:05	68.72131147540983
2018-03-03 00:06	68.95081967213115
2018-03-03 00:07	70.59677419354838
2018-03-03 00:08	72.11475409836065
2018-03-03 00:09	67.85483870967742
2018-03-03 00:10	73.49180327868852
2018-03-03 00:11	71.46774193548387
2018-03-03 00:12	68.36065573770492
2018-03-03 00:13	73.3225806451613
2018-03-03 00:14	72.72131147540983
2018-03-03 00:15	73.22950819672131
2018-03-03 00:16	73.31147540983606
2018-03-03 00:17	68.77049180327869
2018-03-03 00:18	69.0
2018-03-03 00:19	71.11475409836065
2018-03-03 00:20	69.88709677419355
2018-03-03 00:21	73.04918032786885
2018-03-03 00:22	70.1774193548387
2018-03-03 00:23	69.21311475409836
2018-03-03 00:24	72.46774193548387
2018-03-03 00:25	72.60655737704919
2018-03-03 00:26	68.14754098360656
2018-03-03 00:27	72.0
2018-03-03 00:28	71.06557377049181
2018-03-03 00:29	70.04838709677419
2018-03-03 00:30	68.18032786885246
2018-03-03 00:31	67.79032258064517
2018-03-03 00:32	69.27868852459017
2018-03-03 00:33	72.14516129032258
2018-03-03 00:34	72.45901639344262
2018-03-03 00:35	70.40322580645162
2018-03-03 00:36	73.98360655737704
2018-03-03 00:37	71.58064516129032
2018-03-03 00:38	75.67213114754098
2018-03-03 00:39	75.32786885245902
2018-03-03 00:40	74.69354838709677
2018-03-03 00:41	72.24590163934427
2018-03-03 00:42	77.59016393442623
2018-03-03 00:43	73.14754098360656
2018-03-03 00:44	74.25806451612904
2018-03-03 00:45	71.98360655737704
2018-03-03 00:46	68.91935483870968
2018-03-03 00:47	72.01639344262296
2018-03-03 00:48	74.90163934426229
2018-03-03 00:49	75.90163934426229
2018-03-03 00:50	76.48387096774194
2018-03-03 00:51	74.65573770491804
2018-03-03 00:52	73.01639344262296
2018-03-03 00:53	74.0
2018-03-03 00:54	74.06557377049181
2018-03-03 00:55	72.30645161290323
2018-03-03 00:56	74.88524590163935
2018-03-03 00:57	70.66129032258064
2018-03-03 00:58	75.01639344262296
2018-03-03 00:59	73.58064516129032
2018-03-03 01:00	72.27868852459017
2018-03-03 01:01	71.51612903225806
2018-03-03 01:02	75.90163934426229
2018-03-03 01:03	69.48387096774194
2018-03-03 01:04	74.21311475409836
2018-03-03 01:05	71.81967213114754
2018-03-03 01:06	70.20967741935483
2018-03-03 01:07	71.55737704918033
2018-03-03 01:08	72.25806451612904
2018-03-03 01:09	71.88524590163935
2018-03-03 01:10	71.48387096774194
2018-03-03 01:11	70.14754098360656
2018-03-03 01:12	72.66129032258064
2018-03-03 01:13	72.44262295081967
2018-03-03 01:14	70.61290322580645
2018-03-03 01:15	71.45901639344262
2018-03-03 01:16	73.75409836065573
2018-03-03 01:17	71.29032258064517
2018-03-03 01:18	70.40983606557377
2018-03-03 01:19	69.98387096774194
2018-03-03 01:20	72.70491803278688
2018-03-03 01:21	70.54838709677419
2018-03-03 01:22	69.65573770491804
2018-03-03 01:23	70.0327868852459
2018-03-03 01:24	70.52459016393442
2018-03-03 01:25	73.44262295081967
2018-03-03 01:26	72.69354838709677
2018-03-03 01:27	66.78688524590164
2018-03-03 01:28	70.56451612903226
2018-03-03 01:29	70.77049180327869
2018-03-03 01:30	70.03225806451613
2018-03-03 01:31	69.72131147540983
2018-03-03 01:32	70.1311475409836
2018-03-03 01:33	70.51612903225806
2018-03-03 01:34	68.67213114754098
2018-03-03 01:35	70.37096774193549
2018-03-03 01:36	66.49180327868852
2018-03-03 01:37	67.74193548387096
2018-03-03 01:38	66.9672131147541
2018-03-03 01:39	69.32786885245902
2018-03-03 01:40	74.09836065573771
2018-03-03 01:41	68.85245901639344
2018-03-03 01:42	70.87096774193549
2018-03-03 01:43	73.21311475409836
2018-03-03 01:44	68.58064516129032
2018-03-03 01:45	73.04918032786885
2018-03-03 01:46	69.70491803278688
2018-03-03 01:47	71.68852459016394
2018-03-03 01:48	70.70491803278688
2018-03-03 01:49	68.43548387096774
2018-03-03 01:50	75.32786885245902
2018-03-03 01:51	73.66129032258064
2018-03-03 01:52	70.21311475409836
2018-03-03 01:53	70.70967741935483
2018-03-03 01:54	70.01639344262296
2018-03-03 01:55	69.57377049180327
2018-03-03 01:56	72.40322580645162
2018-03-03 01:57	69.47540983606558
2018-03-03 01:58	70.90322580645162
2018-03-03 01:59	70.11475409836065
2018-03-03 02:00	72.50819672131148
2018-03-03 02:01	72.24193548387096
2018-03-03 02:02	72.34426229508196
2018-03-03 02:03	72.31147540983606
2018-03-03 02:04	70.38709677419355
2018-03-03 02:05	75.78688524590164
2018-03-03 02:06	73.42622950819673
2018-03-03 02:07	70.87096774193549
2018-03-03 02:08	70.52459016393442
2018-03-03 02:09	73.96774193548387
2018-03-03 02:10	74.60655737704919
2018-03-03 02:11	72.34426229508196
2018-03-03 02:12	70.52459016393442
2018-03-03 02:13	72.8360655737705
2018-03-03 02:14	71.64516129032258
2018-03-03 02:15	73.55737704918033
2018-03-03 02:16	72.62295081967213
2018-03-03 02:17	72.36065573770492
2018-03-03 02:18	71.50819672131148
2018-03-03 02:19	76.29032258064517
2018-03-03 02:20	72.1311475409836
2018-03-03 02:21	70.7258064516129
2018-03-03 02:22	71.90163934426229
2018-03-03 02:23	71.21311475409836
2018-03-03 02:24	68.44262295081967
2018-03-03 02:25	71.70491803278688
2018-03-03 02:26	69.54838709677419
2018-03-03 02:27	72.0
2018-03-03 02:28	69.75806451612904
2018-03-03 02:29	72.70491803278688
2018-03-03 02:30	74.34426229508196
2018-03-03 02:31	71.90163934426229
2018-03-03 02:32	71.19672131147541
2018-03-03 02:33	70.33870967741936
2018-03-03 02:34	73.27868852459017
2018-03-03 02:35	71.21311475409836
2018-03-03 02:36	69.37096774193549
2018-03-03 02:37	70.29508196721312
2018-03-03 02:38	74.33870967741936
2018-03-03 02:39	71.80327868852459
2018-03-03 02:40	69.95161290322581
2018-03-03 02:41	70.65573770491804
2018-03-03 02:42	72.54098360655738
2018-03-03 02:43	74.91935483870968
2018-03-03 02:44	77.27868852459017
2018-03-03 02:45	73.14516129032258
2018-03-03 02:46	73.65573770491804
2018-03-03 02:47	72.09836065573771
2018-03-03 02:48	70.93548387096774
2018-03-03 02:49	72.50819672131148
2018-03-03 02:50	68.53225806451613
2018-03-03 02:51	68.80327868852459
2018-03-03 02:52	71.81967213114754
2018-03-03 02:53	72.8360655737705
2018-03-03 02:54	72.80327868852459
2018-03-03 02:55	67.35483870967742
2018-03-03 02:56	70.62295081967213
2018-03-03 02:57	70.40983606557377
2018-03-03 02:58	68.24193548387096
2018-03-03 02:59	68.78688524590164
2018-03-03 03:00	73.7741935483871
2018-03-03 03:02	69.85185185185185
2018-03-03 03:03	68.19672131147541
2018-03-03 03:04	70.75806451612904
2018-03-03 03:05	69.50819672131148
2018-03-03 03:06	70.56451612903226
2018-03-03 03:07	67.68852459016394
2018-03-03 03:08	74.9672131147541
2018-03-03 03:09	67.46774193548387
2018-03-03 03:10	68.95081967213115
2018-03-03 03:11	70.1774193548387
2018-03-03 03:12	71.88524590163935
2018-03-03 03:13	70.49180327868852
2018-03-03 03:14	70.95161290322581
2018-03-03 03:15	67.8688524590164
2018-03-03 03:16	70.75806451612904
2018-03-03 03:17	66.39344262295081
2018-03-03 03:18	69.1311475409836
2018-03-03 03:19	71.01639344262296
2018-03-03 03:20	68.06557377049181
2018-03-03 03:21	69.85483870967742
2018-03-03 03:22	69.85245901639344
2018-03-03 03:23	72.45901639344262
2018-03-03 03:24	66.59016393442623
2018-03-03 03:25	68.19672131147541
2018-03-03 03:26	67.59677419354838
2018-03-03 03:27	74.63934426229508
2018-03-03 03:28	71.0327868852459
2018-03-03 03:29	68.39344262295081
2018-03-03 03:30	70.63934426229508
2018-03-03 03:31	68.62903225806451
2018-03-03 03:32	70.85245901639344
2018-03-03 03:33	70.19672131147541
2018-03-03 03:34	72.48387096774194
2018-03-03 03:35	69.24590163934427
2018-03-03 03:36	75.6774193548387
2018-03-03 03:37	70.59016393442623
2018-03-03 03:38	70.70967741935483
2018-03-03 03:39	78.78688524590164
2018-03-03 03:40	70.85245901639344
2018-03-03 03:41	74.01612903225806
2018-03-03 03:42	75.36065573770492
2018-03-03 03:43	74.54838709677419
2018-03-03 03:44	77.19672131147541
2018-03-03 03:45	71.81967213114754
2018-03-03 03:46	73.25806451612904
2018-03-03 03:47	73.29508196721312
2018-03-03 03:48	74.62295081967213
2018-03-03 03:49	72.95161290322581
2018-03-03 03:50	73.01639344262296
2018-03-03 03:51	74.20967741935483
2018-03-03 03:52	74.08196721311475
2018-03-03 03:53	77.93442622950819
2018-03-03 03:54	72.6774193548387
2018-03-03 03:55	70.11475409836065
2018-03-03 03:56	78.18032786885246
2018-03-03 03:57	76.31147540983606
2018-03-03 03:58	77.39344262295081
2018-03-03 03:59	79.70967741935483
2018-03-03 04:00	79.49180327868852
2018-03-03 04:01	78.06557377049181
2018-03-03 04:02	76.98360655737704
2018-03-03 04:03	74.0
2018-03-03 04:04	71.95081967213115
2018-03-03 04:05	72.8225806451613
2018-03-03 04:06	71.14754098360656
2018-03-03 04:07	74.09836065573771
2018-03-03 04:08	77.87096774193549
2018-03-03 04:09	79.1311475409836
2018-03-03 04:10	76.70491803278688
2018-03-03 04:11	78.83870967741936
2018-03-03 04:12	76.60655737704919
2018-03-03 04:13	73.64516129032258
2018-03-03 04:14	78.50819672131148
2018-03-03 04:15	75.52459016393442
2018-03-03 04:16	75.95161290322581
2018-03-03 04:17	75.54098360655738
2018-03-03 04:18	79.08196721311475
2018-03-03 04:19	79.52459016393442
2018-03-03 04:20	79.9672131147541
2018-03-03 04:21	76.91935483870968
2018-03-03 04:22	75.81967213114754
2018-03-03 04:23	78.81967213114754
2018-03-03 04:24	80.53225806451613
2018-03-03 04:25	77.06557377049181
2018-03-03 04:26	78.04918032786885
2018-03-03 04:27	76.1639344262295
2018-03-03 04:28	76.88524590163935
2018-03-03 04:29	76.19672131147541
2018-03-03 04:30	77.01639344262296
2018-03-03 04:31	78.55737704918033
2018-03-03 04:32	78.49180327868852
2018-03-03 04:33	79.0327868852459
2018-03-03 04:34	76.08196721311475
2018-03-03 04:35	77.64516129032258
2018-03-03 04:36	75.26229508196721
2018-03-03 04:37	75.47540983606558
2018-03-03 04:38	75.24193548387096
2018-03-03 04:39	71.88524590163935
2018-03-03 04:40	73.59016393442623
2018-03-03 04:41	73.62903225806451
2018-03-03 04:42	73.24590163934427
2018-03-03 04:43	73.52459016393442
2018-03-03 04:44	76.43548387096774
2018-03-03 04:45	77.14754098360656
2018-03-03 04:46	74.1639344262295
2018-03-03 04:47	72.30645161290323
2018-03-03 04:48	72.22950819672131
2018-03-03 04:49	70.81967213114754
2018-03-03 04:50	73.51612903225806
2018-03-03 04:51	75.47540983606558
2018-03-03 04:52	73.01639344262296
2018-03-03 04:53	69.93442622950819
2018-03-03 04:54	71.80327868852459
2018-03-03 04:55	72.85245901639344
2018-03-03 04:56	72.04838709677419
2018-03-03 04:57	74.31147540983606
2018-03-03 04:58	75.73770491803279
2018-03-03 04:59	74.80645161290323
2018-03-03 05:00	74.68852459016394
2018-03-03 05:01	71.18032786885246
2018-03-03 05:02	72.27868852459017
2018-03-03 05:03	71.01639344262296
2018-03-03 05:04	72.50819672131148
2018-03-03 05:05	73.43548387096774
2018-03-03 05:06	72.19672131147541
2018-03-03 05:07	72.85245901639344
2018-03-03 05:08	71.69354838709677
2018-03-03 05:09	71.45901639344262
2018-03-03 05:10	71.1311475409836
2018-03-03 05:11	72.45161290322581
2018-03-03 05:12	72.95081967213115
2018-03-03 05:13	72.31147540983606
2018-03-03 05:14	71.37096774193549
2018-03-03 05:15	69.31147540983606
2018-03-03 05:16	67.59016393442623
2018-03-03 05:17	68.57377049180327
2018-03-03 05:18	69.37704918032787
2018-03-03 05:19	69.20967741935483
2018-03-03 05:20	74.1311475409836
2018-03-03 05:21	69.40983606557377
2018-03-03 05:22	71.62903225806451
2018-03-03 05:23	70.39344262295081
2018-03-03 05:24	71.44262295081967
2018-03-03 05:25	74.87096774193549
2018-03-03 05:26	75.59016393442623
2018-03-03 05:27	74.44262295081967
2018-03-03 05:28	74.95081967213115
2018-03-03 05:29	71.72131147540983
2018-03-03 05:30	73.6774193548387
2018-03-03 05:31	73.75409836065573
2018-03-03 05:32	75.81967213114754
2018-03-03 05:33	73.49180327868852
2018-03-03 05:34	73.52459016393442
2018-03-03 05:35	71.72131147540983
2018-03-03 05:36	71.74193548387096
2018-03-03 05:37	74.59016393442623
2018-03-03 05:38	74.68852459016394
2018-03-03 05:39	71.55737704918033
2018-03-03 05:40	72.1311475409836
2018-03-03 05:41	74.39344262295081
2018-03-03 05:42	73.41935483870968
2018-03-03 05:43	77.27868852459017
2018-03-03 05:44	74.70491803278688
2018-03-03 05:45	76.41935483870968
2018-03-03 05:46	72.60655737704919
2018-03-03 05:47	68.62295081967213
2018-03-03 05:48	74.58064516129032
2018-03-03 05:49	71.59016393442623
2018-03-03 05:50	69.29508196721312
2018-03-03 05:51	74.20967741935483
2018-03-03 05:52	74.21311475409836
2018-03-03 05:53	71.04918032786885
2018-03-03 05:54	71.38709677419355
2018-03-03 05:55	73.29508196721312
2018-03-03 05:56	72.65573770491804
2018-03-03 05:57	72.01612903225806
2018-03-03 05:58	74.24590163934427
2018-03-03 05:59	76.78688524590164
2018-03-03 06:00	72.19672131147541
2018-03-03 06:00	77.01639344262296
2018-03-03 06:02	75.66129032258064
2018-03-03 06:03	73.39344262295081
2018-03-03 06:04	75.06557377049181
2018-03-03 06:05	76.18032786885246
2018-03-03 06:06	73.62295081967213
2018-03-03 06:07	74.14754098360656
2018-03-03 06:08	78.8688524590164
2018-03-03 06:09	73.59016393442623
2018-03-03 06:10	74.06557377049181
2018-03-03 06:11	75.60655737704919
2018-03-03 06:12	78.01639344262296
2018-03-03 06:13	79.8360655737705
2018-03-03 06:14	75.80327868852459
2018-03-03 06:15	73.73770491803279
2018-03-03 06:16	76.72131147540983
2018-03-03 06:17	80.06451612903226
2018-03-03 06:18	77.62295081967213
2018-03-03 06:19	77.29508196721312
2018-03-03 06:20	78.19672131147541
2018-03-03 06:21	79.0
2018-03-03 06:22	78.88524590163935
2018-03-03 06:23	80.50819672131148
2018-03-03 06:24	81.22950819672131
2018-03-03 06:25	80.62295081967213
2018-03-03 06:26	74.93442622950819
2018-03-03 06:27	72.50819672131148
2018-03-03 06:28	77.06451612903226
2018-03-03 06:29	74.44262295081967
2018-03-03 06:30	80.21311475409836
2018-03-03 06:31	84.79032258064517
2018-03-03 06:32	79.19672131147541
2018-03-03 06:33	83.44262295081967
2018-03-03 06:34	84.73770491803279
2018-03-03 06:35	82.60655737704919
2018-03-03 06:36	89.50819672131148
2018-03-03 06:37	82.1639344262295
2018-03-03 06:38	82.14754098360656
2018-03-03 06:39	84.7741935483871
2018-03-03 06:40	86.42622950819673
2018-03-03 06:41	83.49180327868852
2018-03-03 06:42	80.54098360655738
2018-03-03 06:43	85.0327868852459
2018-03-03 06:44	84.06451612903226
2018-03-03 06:45	86.80327868852459
2018-03-03 06:46	80.47540983606558
2018-03-03 06:47	85.50819672131148
2018-03-03 06:48	85.32786885245902
2018-03-03 06:49	87.51612903225806
2018-03-03 06:50	91.11475409836065
2018-03-03 06:51	90.50819672131148
2018-03-03 06:52	86.46774193548387
2018-03-03 06:53	78.08196721311475
2018-03-03 06:54	79.93442622950819
2018-03-03 06:55	88.37704918032787
2018-03-03 06:56	92.0
2018-03-03 06:57	106.40322580645162
2018-03-03 06:58	117.44262295081967
2018-03-03 06:59	125.37704918032787
2018-03-03 07:00	130.51612903225808
2018-03-03 07:01	131.98360655737704
2018-03-03 07:02	131.40983606557376
2018-03-03 07:03	134.11475409836066
2018-03-03 07:04	128.27868852459017
2018-03-03 07:05	119.95081967213115
2018-03-03 07:06	119.08196721311475
2018-03-03 07:07	111.01639344262296
2018-03-03 07:08	99.12903225806451
2018-03-03 07:09	96.59016393442623
2018-03-03 07:10	100.31147540983606
2018-03-03 07:11	99.0
2018-03-03 07:12	96.0
2018-03-03 07:13	100.75409836065573
2018-03-03 07:14	106.25806451612904
2018-03-03 07:15	106.18032786885246
2018-03-03 07:16	104.60655737704919
2018-03-03 07:17	103.91935483870968
2018-03-03 07:18	106.26229508196721
2018-03-03 07:19	100.21311475409836
2018-03-03 07:20	100.90322580645162
2018-03-03 07:21	101.44262295081967
2018-03-03 07:22	104.04838709677419
2018-03-03 07:23	99.04918032786885
2018-03-03 07:24	101.70491803278688
2018-03-03 07:25	99.69354838709677
2018-03-03 07:26	98.81967213114754
2018-03-03 07:27	98.90163934426229
2018-03-03 07:28	95.01639344262296
2018-03-03 07:29	102.29508196721312
2018-03-03 07:30	97.40322580645162
2018-03-03 07:31	98.8360655737705
2018-03-03 07:32	104.74193548387096
2018-03-03 07:33	104.98360655737704
2018-03-03 07:34	107.93442622950819
2018-03-03 07:35	107.31147540983606
2018-03-03 07:36	102.14754098360656
2018-03-03 07:37	107.63934426229508
2018-03-03 07:38	100.01639344262296
2018-03-03 07:39	99.08064516129032
2018-03-03 07:40	96.88524590163935
2018-03-03 07:41	92.85483870967742
2018-03-03 07:42	92.78688524590164
2018-03-03 07:43	93.50819672131148
2018-03-03 07:44	97.73770491803279
2018-03-03 07:45	89.40983606557377
2018-03-03 07:46	90.48387096774194
2018-03-03 07:47	93.04918032786885
2018-03-03 07:48	92.88709677419355
2018-03-03 07:49	93.88524590163935
2018-03-03 07:50	95.2258064516129
2018-03-03 07:51	90.85245901639344
2018-03-03 07:52	92.43548387096774
2018-03-03 07:53	87.62295081967213
2018-03-03 07:54	87.98387096774194
2018-03-03 07:55	90.34426229508196
2018-03-03 07:56	88.59016393442623
2018-03-03 07:57	91.8360655737705
2018-03-03 07:58	89.04918032786885
2018-03-03 07:59	87.60655737704919
2018-03-03 08:00	90.90163934426229
2018-03-03 08:01	86.51612903225806
2018-03-03 08:02	88.1639344262295
2018-03-03 08:03	83.45901639344262
2018-03-03 08:04	87.59677419354838
2018-03-03 08:05	85.60655737704919
2018-03-03 08:06	85.61290322580645
2018-03-03 08:07	86.27868852459017
2018-03-03 08:08	87.40322580645162
2018-03-03 08:09	80.45901639344262
2018-03-03 08:10	81.37096774193549
2018-03-03 08:11	85.90163934426229
2018-03-03 08:12	83.83870967741936
2018-03-03 08:13	83.0327868852459
2018-03-03 08:14	81.16129032258064
2018-03-03 08:15	80.72131147540983
2018-03-03 08:16	74.8225806451613
2018-03-03 08:17	86.27868852459017
2018-03-03 08:18	80.80645161290323
2018-03-03 08:19	85.27868852459017
2018-03-03 08:20	77.6774193548387
2018-03-03 08:21	79.98360655737704
2018-03-03 08:22	78.27868852459017
2018-03-03 08:23	78.96774193548387
2018-03-03 08:24	75.0
2018-03-03 08:25	79.80645161290323
2018-03-03 08:26	77.8360655737705
2018-03-03 08:27	76.29032258064517
2018-03-03 08:28	72.24590163934427
2018-03-03 08:29	70.43548387096774
2018-03-03 08:30	76.34426229508196
2018-03-03 08:31	73.32786885245902
2018-03-03 08:32	70.29032258064517
2018-03-03 08:33	78.77049180327869
2018-03-03 08:34	77.04838709677419
2018-03-03 08:35	73.8688524590164
2018-03-03 08:36	75.45161290322581
2018-03-03 08:37	73.01639344262296
2018-03-03 08:38	73.35483870967742
2018-03-03 08:39	70.93548387096774
2018-03-03 08:40	73.06557377049181
2018-03-03 08:41	78.7258064516129
2018-03-03 08:42	74.04918032786885
2018-03-03 08:43	72.04918032786885
2018-03-03 08:44	72.87096774193549
2018-03-03 08:45	70.75409836065573
2018-03-03 08:46	77.70967741935483
2018-03-03 08:47	76.73770491803279
2018-03-03 08:48	79.18032786885246
2018-03-03 08:49	78.7258064516129
2018-03-03 08:50	81.80327868852459
2018-03-03 08:51	80.04838709677419
2018-03-03 08:52	73.39344262295081
2018-03-03 08:53	74.59677419354838
2018-03-03 08:54	77.69354838709677
2018-03-03 08:55	76.8688524590164
2018-03-03 08:56	67.53225806451613
2018-03-03 08:57	67.78688524590164
2018-03-03 08:58	65.70967741935483
2018-03-03 08:59	62.74193548387097
2018-03-03 09:00	66.32786885245902
2018-03-03 09:00	65.0
2018-03-03 09:02	64.95161290322581
2018-03-03 09:03	66.64516129032258
2018-03-03 09:04	64.04918032786885
2018-03-03 09:05	65.46774193548387
2018-03-03 09:06	65.0327868852459
2018-03-03 09:07	63.0
2018-03-03 09:08	64.01612903225806
2018-03-03 09:09	66.44262295081967
2018-03-03 09:10	60.40983606557377
2018-03-03 09:11	65.16129032258064
2018-03-03 09:12	64.11475409836065
2018-03-03 09:13	67.2741935483871
2018-03-03 09:14	68.08064516129032
2018-03-03 09:15	69.8360655737705
2018-03-03 09:16	69.24193548387096
2018-03-03 09:17	65.45161290322581
2018-03-03 09:18	58.278688524590166
2018-03-03 09:19	63.193548387096776
2018-03-03 09:20	57.983870967741936
2018-03-03 09:21	58.24590163934426
2018-03-03 09:22	56.74193548387097
2018-03-03 09:23	61.61290322580645
2018-03-03 09:24	56.77049180327869
2018-03-03 09:25	56.37096774193548
2018-03-03 09:26	59.935483870967744
2018-03-03 09:27	56.78688524590164
2018-03-03 09:28	60.306451612903224
2018-03-03 09:29	58.83870967741935
2018-03-03 09:30	61.868852459016395
2018-03-03 09:31	59.91935483870968
2018-03-03 09:32	60.36065573770492
2018-03-03 09:33	67.70491803278688
2018-03-03 09:34	75.0
2018-03-03 09:35	79.18032786885246
2018-03-03 09:36	79.58064516129032
2018-03-03 09:37	74.0
2018-03-03 09:38	79.0
2018-03-03 09:39	80.72131147540983
2018-03-03 09:40	80.24193548387096
2018-03-03 09:41	79.9672131147541
2018-03-03 09:42	82.41935483870968
2018-03-03 09:43	82.08196721311475
2018-03-03 09:44	81.83870967741936
2018-03-03 09:45	83.36065573770492
2018-03-03 09:46	86.18032786885246
2018-03-03 09:47	77.45901639344262
2018-03-03 09:48	61.868852459016395
2018-03-03 09:49	58.274193548387096
2018-03-03 09:50	56.57377049180328
2018-03-03 09:51	57.46774193548387
2018-03-03 09:52	57.67213114754098
2018-03-03 09:53	54.645161290322584
2018-03-03 09:54	55.90163934426229
2018-03-03 09:55	55.38709677419355
2018-03-03 09:56	57.721311475409834
2018-03-03 09:57	59.131147540983605
2018-03-03 09:58	57.145161290322584
2018-03-03 09:59	54.31147540983606
2018-03-03 10:00	56.83870967741935
2018-03-03 10:01	55.37096774193548
2018-03-03 10:02	55.85245901639344
2018-03-03 10:03	56.193548387096776
2018-03-03 10:04	53.096774193548384
2018-03-03 10:05	55.131147540983605
2018-03-03 10:06	55.193548387096776
2018-03-03 10:07	53.435483870967744
2018-03-03 10:08	52.34426229508197
2018-03-03 10:09	51.20967741935484
2018-03-03 10:10	51.61290322580645
2018-03-03 10:11	47.77049180327869
2018-03-03 10:12	53.016129032258064
2018-03-03 10:13	53.91935483870968
2018-03-03 10:14	52.21311475409836
2018-03-03 10:15	50.29032258064516
2018-03-03 10:16	47.41935483870968
2018-03-03 10:17	48.885245901639344
2018-03-03 10:18	48.41935483870968
2018-03-03 10:19	46.5
2018-03-03 10:20	47.77049180327869
2018-03-03 10:21	49.45161290322581
2018-03-03 10:22	52.516129032258064
2018-03-03 10:23	49.935483870967744
2018-03-03 10:24	51.557377049180324
2018-03-03 10:25	47.83870967741935
2018-03-03 10:26	48.0
2018-03-03 10:27	49.57377049180328
2018-03-03 10:28	49.33870967741935
2018-03-03 10:29	51.38709677419355
2018-03-03 10:30	52.98360655737705
2018-03-03 10:31	53.377049180327866
2018-03-03 10:32	51.774193548387096
2018-03-03 10:33	47.04838709677419
2018-03-03 10:34	48.77049180327869
2018-03-03 10:35	50.79032258064516
2018-03-03 10:36	50.306451612903224
2018-03-03 10:37	50.40983606557377
2018-03-03 10:38	49.096774193548384
2018-03-03 10:39	50.08064516129032
2018-03-03 10:40	48.62903225806452
2018-03-03 10:41	50.49180327868852
2018-03-03 10:42	51.79032258064516
2018-03-03 10:43	50.016129032258064
2018-03-03 10:44	51.47540983606557
2018-03-03 10:45	47.516129032258064
2018-03-03 10:46	46.03225806451613
2018-03-03 10:47	45.354838709677416
2018-03-03 10:48	48.278688524590166
2018-03-03 10:49	49.225806451612904
2018-03-03 10:50	49.03225806451613
2018-03-03 10:51	49.32258064516129
2018-03-03 10:52	44.31147540983606
2018-03-03 10:53	44.854838709677416
2018-03-03 10:54	44.306451612903224
2018-03-03 10:55	46.41935483870968
2018-03-03 10:56	45.67213114754098
2018-03-03 10:57	47.45161290322581
2018-03-03 10:58	47.38709677419355
2018-03-03 10:59	47.645161290322584
2018-03-03 11:00	45.114754098360656
2018-03-03 11:01	45.66129032258065
2018-03-03 11:02	50.26229508196721
2018-03-03 11:03	47.274193548387096
2018-03-03 11:04	45.693548387096776
2018-03-03 11:05	43.806451612903224
2018-03-03 11:06	43.557377049180324
2018-03-03 11:07	45.564516129032256
2018-03-03 11:08	44.903225806451616
2018-03-03 11:09	47.306451612903224
2018-03-03 11:10	43.80327868852459
2018-03-03 11:11	46.225806451612904
2018-03-03 11:12	47.5
2018-03-03 11:13	48.274193548387096
2018-03-03 11:14	45.24590163934426
2018-03-03 11:15	47.935483870967744
2018-03-03 11:16	44.645161290322584
2018-03-03 11:17	44.225806451612904
2018-03-03 11:18	44.032786885245905
2018-03-03 11:19	45.064516129032256
2018-03-03 11:20	43.354838709677416
2018-03-03 11:21	43.193548387096776
2018-03-03 11:22	47.90163934426229
2018-03-03 11:23	46.54838709677419
2018-03-03 11:24	44.41935483870968
2018-03-03 11:25	43.016129032258064
2018-03-03 11:26	46.032786885245905
2018-03-03 11:27	43.91935483870968
2018-03-03 11:28	43.854838709677416
2018-03-03 11:29	46.08064516129032
2018-03-03 11:30	45.08196721311475
2018-03-03 11:31	46.53225806451613
2018-03-03 11:32	40.806451612903224
2018-03-03 11:33	44.983870967741936
2018-03-03 11:34	44.09836065573771
2018-03-03 11:35	44.354838709677416
2018-03-03 11:36	42.5
2018-03-03 11:37	42.83870967741935
2018-03-03 11:38	45.63934426229508
2018-03-03 11:39	41.59016393442623
2018-03-03 11:40	45.564516129032256
2018-03-03 11:41	42.87096774193548
2018-03-03 11:42	44.9344262295082
2018-03-03 11:43	40.91803278688525
2018-03-03 11:44	44.96774193548387
2018-03-03 11:45	44.25806451612903
2018-03-03 11:46	41.967213114754095
2018-03-03 11:47	41.950819672131146
2018-03-03 11:48	39.145161290322584
2018-03-03 11:49	43.0
2018-03-03 11:50	41.24590163934426
2018-03-03 11:51	36.868852459016395
2018-03-03 11:52	39.32258064516129
2018-03-03 11:53	39.87096774193548
2018-03-03 11:54	38.596774193548384
2018-03-03 11:55	38.557377049180324
2018-03-03 11:56	41.145161290322584
2018-03-03 11:57	42.306451612903224
2018-03-03 11:58	39.29032258064516
2018-03-03 11:59	39.12903225806452
2018-03-03 12:00	37.91803278688525
2018-03-03 12:00	37.42622950819672
2018-03-03 12:01	36.0
2018-03-03 12:02	41.24193548387097
2018-03-03 12:03	39.0
2018-03-03 12:04	38.78688524590164
2018-03-03 12:05	37.983870967741936
2018-03-03 12:06	39.04838709677419
2018-03-03 12:07	39.225806451612904
2018-03-03 12:08	41.74193548387097
2018-03-03 12:09	37.90163934426229
2018-03-03 12:10	39.24193548387097
2018-03-03 12:11	36.88709677419355
2018-03-03 12:12	37.274193548387096
2018-03-03 12:13	37.66129032258065
2018-03-03 12:14	38.36065573770492
2018-03-03 12:15	40.33870967741935
2018-03-03 12:16	36.75806451612903
2018-03-03 12:17	35.82258064516129
2018-03-03 12:18	37.38709677419355
2018-03-03 12:19	37.91935483870968
2018-03-03 12:20	37.131147540983605
2018-03-03 12:21	40.26229508196721
2018-03-03 12:22	37.22950819672131
2018-03-03 12:23	37.274193548387096
2018-03-03 12:24	36.38709677419355
2018-03-03 12:25	38.66129032258065
2018-03-03 12:26	41.53225806451613
2018-03-03 12:27	41.58064516129032
2018-03-03 12:28	40.39344262295082
2018-03-03 12:29	40.49180327868852
2018-03-03 12:30	38.854838709677416
2018-03-03 12:31	38.12903225806452
2018-03-03 12:32	38.193548387096776
2018-03-03 12:33	39.596774193548384
2018-03-03 12:34	36.70967741935484
2018-03-03 12:35	40.516129032258064
2018-03-03 12:36	37.14754098360656
2018-03-03 12:37	39.68852459016394
2018-03-03 12:38	39.0
2018-03-03 12:39	40.5
2018-03-03 12:40	37.774193548387096
2018-03-03 12:41	40.5
2018-03-03 12:42	39.032786885245905
2018-03-03 12:43	39.90163934426229
2018-03-03 12:44	35.58064516129032
2018-03-03 12:45	34.0
2018-03-03 12:46	34.645161290322584
2018-03-03 12:47	37.54838709677419
2018-03-03 12:48	39.11290322580645
2018-03-03 12:49	38.68852459016394
2018-03-03 12:50	35.50819672131148
2018-03-03 12:51	36.62903225806452
2018-03-03 12:52	33.483870967741936
2018-03-03 12:53	34.67741935483871
2018-03-03 12:54	39.193548387096776
2018-03-03 12:55	39.145161290322584
2018-03-03 12:56	37.064516129032256
2018-03-03 12:57	35.377049180327866
2018-03-03 12:58	33.693548387096776
2018-03-03 12:59	35.016129032258064
2018-03-03 13:00	33.66129032258065
2018-03-03 13:01	30.483870967741936
2018-03-03 13:02	31.451612903225808
2018-03-03 13:03	30.193548387096776
2018-03-03 13:04	32.5
2018-03-03 13:05	32.22950819672131
2018-03-03 13:06	31.40983606557377
2018-03-03 13:07	32.29032258064516
2018-03-03 13:08	31.661290322580644
2018-03-03 13:09	31.661290322580644
2018-03-03 13:10	34.5
2018-03-03 13:11	31.725806451612904
2018-03-03 13:12	33.225806451612904
2018-03-03 13:13	35.67741935483871
2018-03-03 13:14	33.096774193548384
2018-03-03 13:15	33.645161290322584
2018-03-03 13:16	37.274193548387096
2018-03-03 13:17	36.50819672131148
2018-03-03 13:18	35.26229508196721
2018-03-03 13:19	34.67213114754098
2018-03-03 13:20	35.74193548387097
2018-03-03 13:21	35.08064516129032
2018-03-03 13:22	40.16129032258065
2018-03-03 13:23	34.58064516129032
2018-03-03 13:24	34.516129032258064
2018-03-03 13:25	33.483870967741936
2018-03-03 13:26	35.596774193548384
2018-03-03 13:27	35.38709677419355
2018-03-03 13:28	34.68852459016394
2018-03-03 13:29	36.40983606557377
2018-03-03 13:30	33.34426229508197
2018-03-03 13:31	32.82258064516129
2018-03-03 13:32	35.03225806451613
2018-03-03 13:33	36.225806451612904
2018-03-03 13:34	35.774193548387096
2018-03-03 13:35	33.88709677419355
2018-03-03 13:36	35.693548387096776
2018-03-03 13:37	35.935483870967744
2018-03-03 13:38	34.983870967741936
2018-03-03 13:39	34.540983606557376
2018-03-03 13:40	34.83870967741935
2018-03-03 13:41	33.33870967741935
2018-03-03 13:42	35.58064516129032
2018-03-03 13:43	34.32258064516129
2018-03-03 13:44	32.82258064516129
2018-03-03 13:45	32.306451612903224
2018-03-03 13:46	34.725806451612904
2018-03-03 13:47	32.306451612903224
2018-03-03 13:48	31.258064516129032
2018-03-03 13:49	34.114754098360656
2018-03-03 13:50	30.475409836065573
2018-03-03 13:51	35.983870967741936
2018-03-03 13:52	35.66129032258065
2018-03-03 13:53	34.564516129032256
2018-03-03 13:54	35.693548387096776
2018-03-03 13:55	32.41935483870968
2018-03-03 13:56	31.81967213114754
2018-03-03 13:57	32.90163934426229
2018-03-03 13:58	35.81967213114754
2018-03-03 13:59	35.096774193548384
2018-03-03 14:00	33.33870967741935
2018-03-03 14:01	31.612903225806452
2018-03-03 14:02	34.14754098360656
2018-03-03 14:03	27.56451612903226
2018-03-03 14:04	32.806451612903224
2018-03-03 14:05	27.080645161290324
2018-03-03 14:06	28.532258064516128
2018-03-03 14:07	24.758064516129032
2018-03-03 14:08	27.79032258064516
2018-03-03 14:09	25.887096774193548
2018-03-03 14:10	27.129032258064516
2018-03-03 14:11	22.83606557377049
2018-03-03 14:12	22.868852459016395
2018-03-03 14:13	22.741935483870968
2018-03-03 14:14	25.919354838709676
2018-03-03 14:15	23.64516129032258
2018-03-03 14:16	21.241935483870968
2018-03-03 14:17	22.048387096774192
2018-03-03 14:18	22.19672131147541
2018-03-03 14:19	20.868852459016395
2018-03-03 14:20	25.327868852459016
2018-03-03 14:21	22.096774193548388
2018-03-03 14:22	20.516129032258064
2018-03-03 14:23	20.822580645161292
2018-03-03 14:24	21.322580645161292
2018-03-03 14:25	21.080645161290324
2018-03-03 14:26	22.822580645161292
2018-03-03 14:27	22.0327868852459
2018-03-03 14:28	21.048387096774192
2018-03-03 14:29	21.64516129032258
2018-03-03 14:30	20.64516129032258
2018-03-03 14:31	19.274193548387096
2018-03-03 14:32	20.967741935483872
2018-03-03 14:33	19.274193548387096
2018-03-03 14:34	19.903225806451612
2018-03-03 14:35	20.5
2018-03-03 14:36	20.114754098360656
2018-03-03 14:37	19.0
2018-03-03 14:38	17.629032258064516
2018-03-03 14:39	18.467741935483872
2018-03-03 14:40	21.419354838709676
2018-03-03 14:41	18.14516129032258
2018-03-03 14:42	17.306451612903224
2018-03-03 14:43	18.725806451612904
2018-03-03 14:44	19.370967741935484
2018-03-03 14:45	19.295081967213115
2018-03-03 14:46	18.5
2018-03-03 14:47	18.806451612903224
2018-03-03 14:48	19.483870967741936
2018-03-03 14:49	19.14516129032258
2018-03-03 14:50	16.35483870967742
2018-03-03 14:51	19.661290322580644
2018-03-03 14:52	17.983870967741936
2018-03-03 14:53	16.93548387096774
2018-03-03 14:54	18.20967741935484
2018-03-03 14:55	19.065573770491802
2018-03-03 14:56	17.098360655737704
2018-03-03 14:57	16.85483870967742
2018-03-03 14:58	17.870967741935484
2018-03-03 14:59	17.096774193548388
2018-03-03 15:00	19.93548387096774
2018-03-03 15:01	18.14516129032258
2018-03-03 15:02	22.114754098360656
2018-03-03 15:03	18.557377049180328
2018-03-03 15:04	19.75409836065574
2018-03-03 15:05	18.822580645161292
2018-03-03 15:06	18.193548387096776
2018-03-03 15:07	17.322580645161292
2018-03-03 15:08	20.967741935483872
2018-03-03 15:09	17.516129032258064
2018-03-03 15:10	18.387096774193548
2018-03-03 15:11	19.442622950819672
2018-03-03 15:12	19.06451612903226
2018-03-03 15:13	18.370967741935484
2018-03-03 15:14	18.225806451612904
2018-03-03 15:15	18.5
2018-03-03 15:16	19.096774193548388
2018-03-03 15:17	18.43548387096774
2018-03-03 15:18	20.0
2018-03-03 15:19	19.37704918032787
2018-03-03 15:20	20.360655737704917
2018-03-03 15:21	20.129032258064516
2018-03-03 15:22	19.612903225806452
2018-03-03 15:23	18.306451612903224
2018-03-03 15:24	18.596774193548388
2018-03-03 15:25	16.758064516129032
2018-03-03 15:26	17.18032786885246
2018-03-03 15:27	20.306451612903224
2018-03-03 15:28	19.241935483870968
2018-03-03 15:29	20.516129032258064
2018-03-03 15:30	17.967741935483872
2018-03-03 15:31	18.0
2018-03-03 15:32	17.112903225806452
2018-03-03 15:33	19.508196721311474
2018-03-03 15:34	17.06451612903226
2018-03-03 15:35	18.35483870967742
2018-03-03 15:36	17.20967741935484
2018-03-03 15:37	18.225806451612904
2018-03-03 15:38	20.419354838709676
2018-03-03 15:39	18.225806451612904
2018-03-03 15:40	17.983606557377048
2018-03-03 15:41	19.278688524590162
2018-03-03 15:42	21.43548387096774
2018-03-03 15:43	18.70967741935484
2018-03-03 15:44	18.70967741935484
2018-03-03 15:45	19.903225806451612
2018-03-03 15:46	19.725806451612904
2018-03-03 15:47	21.75409836065574
2018-03-03 15:48	20.852459016393443
2018-03-03 15:49	20.93548387096774
2018-03-03 15:50	21.016129032258064
2018-03-03 15:51	22.580645161290324
2018-03-03 15:52	22.274193548387096
2018-03-03 15:53	20.612903225806452
2018-03-03 15:54	21.016393442622952
2018-03-03 15:55	22.838709677419356
2018-03-03 15:56	22.870967741935484
2018-03-03 15:57	22.661290322580644
2018-03-03 15:58	22.193548387096776
2018-03-03 15:59	22.508196721311474
2018-03-03 16:00	27.129032258064516
2018-03-03 16:01	26.887096774193548
2018-03-03 16:02	25.467741935483872
2018-03-03 16:03	26.0
2018-03-03 16:04	27.661290322580644
2018-03-03 16:05	28.903225806451612
2018-03-03 16:06	24.85483870967742
2018-03-03 16:07	36.193548387096776
2018-03-03 16:08	33.131147540983605
2018-03-03 16:09	28.016129032258064
2018-03-03 16:10	31.06451612903226
2018-03-03 16:11	32.46774193548387
2018-03-03 16:12	34.483870967741936
2018-03-03 16:13	34.74193548387097
2018-03-03 16:14	32.114754098360656
2018-03-03 16:15	30.311475409836067
2018-03-03 16:16	32.58064516129032
2018-03-03 16:17	32.306451612903224
2018-03-03 16:18	31.274193548387096
2018-03-03 16:19	33.67741935483871
2018-03-03 16:20	31.442622950819672
2018-03-03 16:21	30.78688524590164
2018-03-03 16:22	32.17741935483871
2018-03-03 16:23	31.56451612903226
2018-03-03 16:24	32.82258064516129
2018-03-03 16:25	39.274193548387096
2018-03-03 16:26	35.145161290322584
2018-03-03 16:27	34.59016393442623
2018-03-03 16:28	35.09836065573771
2018-03-03 16:29	35.79032258064516
2018-03-03 16:30	35.225806451612904
2018-03-03 16:31	37.483870967741936
2018-03-03 16:32	34.74193548387097
2018-03-03 16:33	32.36065573770492
2018-03-03 16:34	35.42622950819672
2018-03-03 16:35	32.725806451612904
2018-03-03 16:36	34.12903225806452
2018-03-03 16:37	31.967741935483872
2018-03-03 16:38	30.442622950819672
2018-03-03 16:39	30.491803278688526
2018-03-03 16:40	35.82258064516129
2018-03-03 16:41	32.96774193548387
2018-03-03 16:42	35.37096774193548
2018-03-03 16:43	36.58064516129032
2018-03-03 16:44	35.26229508196721
2018-03-03 16:45	32.704918032786885
2018-03-03 16:46	34.20967741935484
2018-03-03 16:47	32.53225806451613
2018-03-03 16:48	36.41935483870968
2018-03-03 16:49	35.03225806451613
2018-03-03 16:50	35.85245901639344
2018-03-03 16:51	32.65573770491803
2018-03-03 16:52	33.95161290322581
2018-03-03 16:53	37.17741935483871
2018-03-03 16:54	37.516129032258064
2018-03-03 16:55	37.306451612903224
2018-03-03 16:56	37.704918032786885
2018-03-03 16:57	38.75806451612903
2018-03-03 16:58	33.62903225806452
2018-03-03 16:59	35.25806451612903
2018-03-03 17:00	36.91935483870968
2018-03-03 17:00	36.9344262295082
2018-03-03 17:02	37.96774193548387
2018-03-03 17:03	36.95161290322581
2018-03-03 17:04	36.88709677419355
2018-03-03 17:05	35.88709677419355
2018-03-03 17:06	39.57377049180328
2018-03-03 17:07	41.91803278688525
2018-03-03 17:08	36.354838709677416
2018-03-03 17:09	40.75806451612903
2018-03-03 17:10	39.74193548387097
2018-03-03 17:11	40.459016393442624
2018-03-03 17:12	39.564516129032256
2018-03-03 17:13	38.193548387096776
2018-03-03 17:14	40.354838709677416
2018-03-03 17:15	39.354838709677416
2018-03-03 17:16	37.53225806451613
2018-03-03 17:17	37.049180327868854
2018-03-03 17:18	37.557377049180324
2018-03-03 17:19	36.91935483870968
2018-03-03 17:20	38.38709677419355
2018-03-03 17:21	40.274193548387096
2018-03-03 17:22	38.19672131147541
2018-03-03 17:23	38.274193548387096
2018-03-03 17:24	40.41935483870968
2018-03-03 17:25	39.87096774193548
2018-03-03 17:26	41.58064516129032
2018-03-03 17:27	36.131147540983605
2018-03-03 17:28	40.39344262295082
2018-03-03 17:29	41.225806451612904
2018-03-03 17:30	40.61290322580645
2018-03-03 17:31	40.096774193548384
2018-03-03 17:32	40.98360655737705
2018-03-03 17:33	43.08196721311475
2018-03-03 17:34	38.24193548387097
2018-03-03 17:35	39.725806451612904
2018-03-03 17:36	38.87096774193548
2018-03-03 17:37	40.90163934426229
2018-03-03 17:38	37.91803278688525
2018-03-03 17:39	41.016129032258064
2018-03-03 17:40	42.564516129032256
2018-03-03 17:41	41.95161290322581
2018-03-03 17:42	40.967213114754095
2018-03-03 17:43	37.645161290322584
2018-03-03 17:44	45.564516129032256
2018-03-03 17:45	41.54838709677419
2018-03-03 17:46	42.096774193548384
2018-03-03 17:47	42.31147540983606
2018-03-03 17:48	42.295081967213115
2018-03-03 17:49	43.854838709677416
2018-03-03 17:50	41.096774193548384
2018-03-03 17:51	41.67741935483871
2018-03-03 17:52	42.0655737704918
2018-03-03 17:53	39.75409836065574
2018-03-03 17:54	42.61290322580645
2018-03-03 17:55	43.46774193548387
2018-03-03 17:56	45.37096774193548
2018-03-03 17:57	41.52459016393443
2018-03-03 17:58	40.82258064516129
2018-03-03 17:59	43.88709677419355
2018-03-03 18:00	40.87096774193548
2018-03-03 18:01	44.5
2018-03-03 18:02	43.950819672131146
2018-03-03 18:03	47.70967741935484
2018-03-03 18:04	45.57377049180328
2018-03-03 18:05	47.24590163934426
2018-03-03 18:06	46.274193548387096
2018-03-03 18:07	45.516129032258064
2018-03-03 18:08	46.88709677419355
2018-03-03 18:09	45.37096774193548
2018-03-03 18:10	48.32786885245902
2018-03-03 18:11	49.193548387096776
2018-03-03 18:12	48.33870967741935
2018-03-03 18:13	47.79032258064516
2018-03-03 18:14	52.01639344262295
2018-03-03 18:15	51.564516129032256
2018-03-03 18:16	54.32258064516129
2018-03-03 18:17	52.82258064516129
2018-03-03 18:18	52.90163934426229
2018-03-03 18:19	57.39344262295082
2018-03-03 18:20	56.5
2018-03-03 18:21	58.145161290322584
2018-03-03 18:22	63.34426229508197
2018-03-03 18:23	62.16393442622951
2018-03-03 18:24	64.2741935483871
2018-03-03 18:25	63.82258064516129
2018-03-03 18:26	69.67213114754098
2018-03-03 18:27	66.18032786885246
2018-03-03 18:28	68.75806451612904
2018-03-03 18:29	70.1774193548387
2018-03-03 18:30	71.19354838709677
2018-03-03 18:31	70.29508196721312
2018-03-03 18:32	74.08064516129032
2018-03-03 18:33	76.45161290322581
2018-03-03 18:34	74.93548387096774
2018-03-03 18:35	74.06557377049181
2018-03-03 18:36	73.96774193548387
2018-03-03 18:37	76.53225806451613
2018-03-03 18:38	76.90322580645162
2018-03-03 18:39	77.06557377049181
2018-03-03 18:40	79.6774193548387
2018-03-03 18:41	85.03225806451613
2018-03-03 18:42	80.87096774193549
2018-03-03 18:43	82.50819672131148
2018-03-03 18:44	85.12903225806451
2018-03-03 18:45	88.29032258064517
2018-03-03 18:46	88.20967741935483
2018-03-03 18:47	92.90163934426229
2018-03-03 18:48	92.87096774193549
2018-03-03 18:49	93.14516129032258
2018-03-03 18:50	92.27868852459017
2018-03-03 18:51	96.25806451612904
2018-03-03 18:52	95.59677419354838
2018-03-03 18:53	102.35483870967742
2018-03-03 18:54	98.78688524590164
2018-03-03 18:55	108.18032786885246
2018-03-03 18:56	101.43548387096774
2018-03-03 18:57	101.03225806451613
2018-03-03 18:58	102.9672131147541
2018-03-03 18:59	99.8360655737705
2018-03-03 19:00	103.03225806451613
2018-03-03 19:00	100.87096774193549
2018-03-03 19:02	101.01612903225806
2018-03-03 19:03	95.58064516129032
2018-03-03 19:04	100.78688524590164
2018-03-03 19:05	100.65573770491804
2018-03-03 19:06	95.90322580645162
2018-03-03 19:07	94.7741935483871
2018-03-03 19:08	100.70491803278688
2018-03-03 19:09	102.63934426229508
2018-03-03 19:10	103.06451612903226
2018-03-03 19:11	96.20967741935483
2018-03-03 19:12	99.36065573770492
2018-03-03 19:13	96.64516129032258
2018-03-03 19:14	101.51612903225806
2018-03-03 19:15	97.88709677419355
2018-03-03 19:16	94.70491803278688
2018-03-03 19:17	94.88709677419355
2018-03-03 19:18	98.64516129032258
2018-03-03 19:19	92.8688524590164
2018-03-03 19:20	97.27868852459017
2018-03-03 19:21	97.14516129032258
2018-03-03 19:22	94.11290322580645
2018-03-03 19:23	98.68852459016394
2018-03-03 19:24	95.66129032258064
2018-03-03 19:25	93.20967741935483
2018-03-03 19:26	91.69354838709677
2018-03-03 19:27	96.21311475409836
2018-03-03 19:28	102.37096774193549
2018-03-03 19:29	95.7258064516129
2018-03-03 19:30	96.29508196721312
2018-03-03 19:31	98.32786885245902
2018-03-03 19:32	100.93548387096774
2018-03-03 19:33	102.19354838709677
2018-03-03 19:34	93.90163934426229
2018-03-03 19:35	99.66129032258064
2018-03-03 19:36	97.59677419354838
2018-03-03 19:37	101.80645161290323
2018-03-03 19:38	96.63934426229508
2018-03-03 19:39	94.74193548387096
2018-03-03 19:40	104.90322580645162
2018-03-03 19:41	100.45901639344262
2018-03-03 19:42	101.04918032786885
2018-03-03 19:43	102.43548387096774
2018-03-03 19:44	100.96774193548387
2018-03-03 19:45	103.98360655737704
2018-03-03 19:46	101.96774193548387
2018-03-03 19:47	103.12903225806451
2018-03-03 19:48	108.75409836065573
2018-03-03 19:49	102.39344262295081
2018-03-03 19:50	99.83870967741936
2018-03-03 19:51	100.58064516129032
2018-03-03 19:52	98.65573770491804
2018-03-03 19:53	96.95161290322581
2018-03-03 19:54	93.70967741935483
2018-03-03 19:55	96.11475409836065
2018-03-03 19:56	98.27868852459017
2018-03-03 19:57	97.62903225806451
2018-03-03 19:58	91.46774193548387
2018-03-03 19:59	91.45901639344262
2018-03-03 20:00	94.62903225806451
2018-03-03 20:00	96.79032258064517
2018-03-03 20:02	94.58064516129032
2018-03-03 20:03	91.8688524590164
2018-03-03 20:04	90.95161290322581
2018-03-03 20:05	96.2258064516129
2018-03-03 20:06	93.11475409836065
2018-03-03 20:07	97.18032786885246
2018-03-03 20:08	98.5
2018-03-03 20:09	94.69354838709677
2018-03-03 20:10	95.88524590163935
2018-03-03 20:11	94.91935483870968
2018-03-03 20:12	98.93548387096774
2018-03-03 20:13	93.67213114754098
2018-03-03 20:14	90.39344262295081
2018-03-03 20:15	85.54838709677419
2018-03-03 20:16	88.80645161290323
2018-03-03 20:17	86.9672131147541
2018-03-03 20:18	91.3225806451613
2018-03-03 20:19	84.88709677419355
2018-03-03 20:20	85.34426229508196
2018-03-03 20:21	87.58064516129032
2018-03-03 20:22	88.93548387096774
2018-03-03 20:23	87.11290322580645
2018-03-03 20:24	88.77049180327869
2018-03-03 20:25	93.53225806451613
2018-03-03 20:26	89.66129032258064
2018-03-03 20:27	86.34426229508196
2018-03-03 20:28	94.51612903225806
2018-03-03 20:29	91.54838709677419
2018-03-03 20:30	89.22950819672131
2018-03-03 20:31	88.56451612903226
2018-03-03 20:32	88.37096774193549
2018-03-03 20:33	89.58064516129032
2018-03-03 20:34	90.68852459016394
2018-03-03 20:35	92.11290322580645
2018-03-03 20:36	90.22950819672131
2018-03-03 20:37	92.29508196721312
2018-03-03 20:38	90.04838709677419
2018-03-03 20:39	87.91935483870968
2018-03-03 20:40	88.24590163934427
2018-03-03 20:41	88.70967741935483
2018-03-03 20:42	89.70967741935483
2018-03-03 20:43	87.62295081967213
2018-03-03 20:44	90.8225806451613
2018-03-03 20:45	91.08064516129032
2018-03-03 20:46	89.50819672131148
2018-03-03 20:47	94.80327868852459
2018-03-03 20:48	88.35483870967742
2018-03-03 20:49	92.49180327868852
2018-03-03 20:50	89.24590163934427
2018-03-03 20:51	88.54838709677419
2018-03-03 20:52	88.88709677419355
2018-03-03 20:53	90.80327868852459
2018-03-03 20:54	93.29032258064517
2018-03-03 20:55	90.64516129032258
2018-03-03 20:56	84.59016393442623
2018-03-03 20:57	87.66129032258064
2018-03-03 20:58	91.8225806451613
2018-03-03 20:59	94.24590163934427
2018-03-03 21:00	90.2258064516129
2018-03-03 21:01	88.2741935483871
2018-03-03 21:02	89.42622950819673
2018-03-03 21:03	96.1311475409836
2018-03-03 21:04	93.8225806451613
2018-03-03 21:05	92.27868852459017
2018-03-03 21:06	93.78688524590164
2018-03-03 21:07	98.79032258064517
2018-03-03 21:08	93.06451612903226
2018-03-03 21:09	100.42622950819673
2018-03-03 21:10	96.06451612903226
2018-03-03 21:11	90.38709677419355
2018-03-03 21:12	98.21311475409836
2018-03-03 21:13	98.19672131147541
2018-03-03 21:14	94.30645161290323
2018-03-03 21:15	102.60655737704919
2018-03-03 21:16	97.65573770491804
2018-03-03 21:17	97.06451612903226
2018-03-03 21:18	90.16129032258064
2018-03-03 21:19	103.39344262295081
2018-03-03 21:20	105.59677419354838
2018-03-03 21:21	100.83870967741936
2018-03-03 21:22	105.81967213114754
2018-03-03 21:23	99.7741935483871
2018-03-03 21:24	109.87096774193549
2018-03-03 21:25	104.04918032786885
2018-03-03 21:26	105.61290322580645
2018-03-03 21:27	102.43548387096774
2018-03-03 21:28	106.52459016393442
2018-03-03 21:29	108.49180327868852
2018-03-03 21:30	104.75806451612904
2018-03-03 21:31	101.91803278688525
2018-03-03 21:32	107.78688524590164
2018-03-03 21:33	107.95161290322581
2018-03-03 21:34	108.79032258064517
2018-03-03 21:35	109.8688524590164
2018-03-03 21:36	106.95161290322581
2018-03-03 21:37	107.69354838709677
2018-03-03 21:38	112.50819672131148
2018-03-03 21:39	111.96774193548387
2018-03-03 21:40	107.88709677419355
2018-03-03 21:41	107.22950819672131
2018-03-03 21:42	106.83870967741936
2018-03-03 21:43	106.74193548387096
2018-03-03 21:44	110.18032786885246
2018-03-03 21:45	110.0
2018-03-03 21:46	113.19354838709677
2018-03-03 21:47	103.47540983606558
2018-03-03 21:48	108.93548387096774
2018-03-03 21:49	108.62903225806451
2018-03-03 21:50	108.85245901639344
2018-03-03 21:51	104.75806451612904
2018-03-03 21:52	107.12903225806451
2018-03-03 21:53	110.55737704918033
2018-03-03 21:54	106.7258064516129
2018-03-03 21:55	111.2258064516129
2018-03-03 21:56	107.68852459016394
2018-03-03 21:57	111.98360655737704
2018-03-03 21:58	110.91935483870968
2018-03-03 21:59	109.85245901639344
2018-03-03 22:00	114.0
2018-03-03 22:01	109.80645161290323
2018-03-03 22:02	114.90163934426229
2018-03-03 22:03	108.48387096774194
2018-03-03 22:04	116.06557377049181
2018-03-03 22:05	113.87096774193549
2018-03-03 22:06	108.85483870967742
2018-03-03 22:07	111.26229508196721
2018-03-03 22:08	113.0
2018-03-03 22:09	111.06451612903226
2018-03-03 22:10	111.95081967213115
2018-03-03 22:11	107.45161290322581
2018-03-03 22:12	110.25806451612904
2018-03-03 22:13	115.06557377049181
2018-03-03 22:14	115.57377049180327
2018-03-03 22:15	109.3225806451613
2018-03-03 22:16	113.11475409836065
2018-03-03 22:17	109.70491803278688
2018-03-03 22:18	106.7258064516129
2018-03-03 22:19	112.66129032258064
2018-03-03 22:20	108.54098360655738
2018-03-03 22:21	110.8225806451613
2018-03-03 22:22	108.70967741935483
2018-03-03 22:23	111.59016393442623
2018-03-03 22:24	117.12903225806451
2018-03-03 22:25	114.70967741935483
2018-03-03 22:26	112.1639344262295
2018-03-03 22:27	119.80645161290323
2018-03-03 22:28	112.5
2018-03-03 22:29	112.31147540983606
2018-03-03 22:30	115.61290322580645
2018-03-03 22:31	113.90322580645162
2018-03-03 22:32	110.04918032786885
2018-03-03 22:33	114.7258064516129
2018-03-03 22:34	117.88709677419355
2018-03-03 22:35	117.68852459016394
2018-03-03 22:36	116.59677419354838
2018-03-03 22:37	111.85483870967742
2018-03-03 22:38	116.50819672131148
2018-03-03 22:39	115.6774193548387
2018-03-03 22:40	115.8225806451613
2018-03-03 22:41	118.68852459016394
2018-03-03 22:42	118.70967741935483
2018-03-03 22:43	115.8225806451613
2018-03-03 22:44	124.60655737704919
2018-03-03 22:45	123.7741935483871
2018-03-03 22:46	123.9672131147541
2018-03-03 22:47	126.37096774193549
2018-03-03 22:48	122.59677419354838
2018-03-03 22:49	120.08196721311475
2018-03-03 22:50	126.49180327868852
2018-03-03 22:51	125.8225806451613
2018-03-03 22:52	124.24590163934427
2018-03-03 22:53	128.0655737704918
2018-03-03 22:54	127.56451612903226
2018-03-03 22:55	126.85245901639344
2018-03-03 22:56	126.2741935483871
2018-03-03 22:57	134.7741935483871
2018-03-03 22:58	130.18032786885246
2018-03-03 22:59	135.29032258064515
2018-03-03 23:00	133.7258064516129
2018-03-03 23:01	129.01639344262296
2018-03-03 23:02	134.20967741935485
2018-03-03 23:03	129.49180327868854
2018-03-03 23:04	130.37704918032787
2018-03-03 23:05	133.2258064516129
2018-03-03 23:06	127.1311475409836
2018-03-03 23:07	129.70967741935485
2018-03-03 23:08	129.59677419354838
2018-03-03 23:09	134.36065573770492
2018-03-03 23:10	137.03225806451613
2018-03-03 23:11	134.13114754098362
2018-03-03 23:12	128.9016393442623
2018-03-03 23:13	130.7741935483871
2018-03-03 23:14	133.04918032786884
2018-03-03 23:15	130.75409836065575
2018-03-03 23:16	127.66129032258064
2018-03-03 23:17	126.81967213114754
2018-03-03 23:18	133.91935483870967
2018-03-03 23:19	135.69354838709677
2018-03-03 23:20	131.0655737704918
2018-03-03 23:21	131.59677419354838
2018-03-03 23:22	133.68852459016392
2018-03-03 23:23	138.52459016393442
2018-03-03 23:24	133.58064516129033
2018-03-03 23:25	127.98360655737704
2018-03-03 23:26	129.44262295081967
2018-03-03 23:27	127.35483870967742
2018-03-03 23:28	123.39344262295081
2018-03-03 23:29	124.35483870967742
2018-03-03 23:30	122.87096774193549
2018-03-03 23:31	127.88524590163935
2018-03-03 23:32	126.98387096774194
2018-03-03 23:33	124.9672131147541
2018-03-03 23:34	127.9672131147541
2018-03-03 23:35	125.14516129032258
2018-03-03 23:36	126.11475409836065
2018-03-03 23:37	131.29032258064515
2018-03-03 23:38	132.0
2018-03-03 23:39	130.2622950819672
2018-03-03 23:40	127.53225806451613
2018-03-03 23:41	131.18032786885246
2018-03-03 23:42	130.72131147540983
2018-03-03 23:43	132.6290322580645
2018-03-03 23:44	128.45901639344262
2018-03-03 23:45	126.78688524590164
2018-03-03 23:46	127.93548387096774
2018-03-03 23:47	121.91803278688525
2018-03-03 23:48	124.46774193548387
2018-03-03 23:49	124.91935483870968
2018-03-03 23:50	125.91803278688525
2018-03-03 23:51	128.29032258064515
2018-03-03 23:52	126.88524590163935
2018-03-03 23:53	128.96774193548387
2018-03-03 23:54	123.3225806451613
2018-03-03 23:55	131.72131147540983
2018-03-03 23:56	128.69354838709677
2018-03-03 23:57	122.39344262295081
2018-03-03 23:58	124.36065573770492
2018-03-03 23:59	126.12903225806451
2018-03-04 00:00	129.1639344262295
2018-03-04 00:00	128.13114754098362
2018-03-04 00:00	128.13114754098362
2018-03-04 00:02	126.80645161290323
2018-03-04 00:03	128.19354838709677
2018-03-04 00:04	124.93442622950819
2018-03-04 00:05	129.04918032786884
2018-03-04 00:06	130.8548387096774
2018-03-04 00:07	129.52459016393442
2018-03-04 00:08	129.58064516129033
2018-03-04 00:09	123.49180327868852
2018-03-04 00:10	129.21311475409837
2018-03-04 00:11	127.96774193548387
2018-03-04 00:12	130.7704918032787
2018-03-04 00:13	127.66129032258064
2018-03-04 00:14	129.78688524590163
2018-03-04 00:15	125.49180327868852
2018-03-04 00:16	128.96774193548387
2018-03-04 00:17	131.13114754098362
2018-03-04 00:18	138.7258064516129
2018-03-04 00:19	131.5483870967742
2018-03-04 00:20	125.34426229508196
2018-03-04 00:21	130.41935483870967
2018-03-04 00:22	128.95081967213116
2018-03-04 00:23	133.5
2018-03-04 00:24	131.38709677419354
2018-03-04 00:25	129.8360655737705
2018-03-04 00:26	133.40322580645162
2018-03-04 00:27	130.98360655737704
2018-03-04 00:28	135.91803278688525
2018-03-04 00:29	133.51612903225808
2018-03-04 00:30	131.65573770491804
2018-03-04 00:31	135.0483870967742
2018-03-04 00:32	134.0
2018-03-04 00:33	137.70967741935485
2018-03-04 00:34	136.46774193548387
2018-03-04 00:35	140.39344262295083
2018-03-04 00:36	139.8709677419355
2018-03-04 00:37	139.59016393442624
2018-03-04 00:38	134.40322580645162
2018-03-04 00:39	140.18032786885246
2018-03-04 00:40	140.672131147541
2018-03-04 00:41	138.51612903225808
2018-03-04 00:42	136.72131147540983
2018-03-04 00:43	139.69354838709677
2018-03-04 00:44	137.40983606557376
2018-03-04 00:45	134.40983606557376
2018-03-04 00:46	141.20967741935485
2018-03-04 00:47	138.11475409836066
2018-03-04 00:48	133.91935483870967
2018-03-04 00:49	140.55737704918033
2018-03-04 00:50	135.24590163934425
2018-03-04 00:51	140.58064516129033
2018-03-04 00:52	134.21311475409837
2018-03-04 00:53	137.29032258064515
2018-03-04 00:54	139.36065573770492
2018-03-04 00:55	135.67741935483872
2018-03-04 00:56	133.33870967741936
2018-03-04 00:57	138.52459016393442
2018-03-04 00:58	131.61290322580646
2018-03-04 00:59	138.14754098360655
2018-03-04 01:00	137.5483870967742
2018-03-04 01:01	134.39344262295083
2018-03-04 01:02	133.59677419354838
2018-03-04 01:03	132.9344262295082
2018-03-04 01:04	131.03225806451613
2018-03-04 01:05	129.14754098360655
2018-03-04 01:06	129.41935483870967
2018-03-04 01:07	130.1290322580645
2018-03-04 01:08	133.37704918032787
2018-03-04 01:09	131.03225806451613
2018-03-04 01:10	125.32786885245902
2018-03-04 01:11	133.17741935483872
2018-03-04 01:12	134.56451612903226
2018-03-04 01:13	130.95081967213116
2018-03-04 01:14	133.90322580645162
2018-03-04 01:15	131.49180327868854
2018-03-04 01:16	127.79032258064517
2018-03-04 01:17	132.79032258064515
2018-03-04 01:18	131.0
2018-03-04 01:19	133.5
2018-03-04 01:20	131.18032786885246
2018-03-04 01:21	132.48387096774192
2018-03-04 01:22	132.19672131147541
2018-03-04 01:23	127.1639344262295
2018-03-04 01:24	133.51612903225808
2018-03-04 01:25	128.31147540983608
2018-03-04 01:26	128.2741935483871
2018-03-04 01:27	127.8688524590164
2018-03-04 01:28	126.78688524590164
2018-03-04 01:29	129.2258064516129
2018-03-04 01:30	126.32786885245902
2018-03-04 01:31	127.85483870967742
2018-03-04 01:32	132.24590163934425
2018-03-04 01:33	125.48387096774194
2018-03-04 01:34	126.2258064516129
2018-03-04 01:35	124.21311475409836
2018-03-04 01:36	123.2741935483871
2018-03-04 01:37	123.98360655737704
2018-03-04 01:38	129.11475409836066
2018-03-04 01:39	127.29032258064517
2018-03-04 01:40	126.73770491803279
2018-03-04 01:41	130.09677419354838
2018-03-04 01:42	132.68852459016392
2018-03-04 01:43	130.68852459016392
2018-03-04 01:44	134.4516129032258
2018-03-04 01:45	129.98360655737704
2018-03-04 01:46	127.38709677419355
2018-03-04 01:47	125.32786885245902
2018-03-04 01:48	129.51612903225808
2018-03-04 01:49	130.327868852459
2018-03-04 01:50	131.672131147541
2018-03-04 01:51	129.09677419354838
2018-03-04 01:52	126.81967213114754
2018-03-04 01:53	129.93548387096774
2018-03-04 01:54	130.14754098360655
2018-03-04 01:55	129.88709677419354
2018-03-04 01:56	135.1451612903226
2018-03-04 01:57	135.54098360655738
2018-03-04 01:58	132.69354838709677
2018-03-04 01:59	130.9344262295082
2018-03-04 02:00	132.40983606557376
2018-03-04 02:01	126.36065573770492
2018-03-04 02:02	125.31147540983606
2018-03-04 02:03	132.38709677419354
2018-03-04 02:04	135.13114754098362
2018-03-04 02:05	131.83870967741936
2018-03-04 02:06	129.0983606557377
2018-03-04 02:07	131.29032258064515
2018-03-04 02:08	135.19672131147541
2018-03-04 02:09	133.0655737704918
2018-03-04 02:10	138.09677419354838
2018-03-04 02:11	130.327868852459
2018-03-04 02:12	135.43548387096774
2018-03-04 02:13	139.50819672131146
2018-03-04 02:14	132.2258064516129
2018-03-04 02:15	133.7258064516129
2018-03-04 02:16	133.55737704918033
2018-03-04 02:17	129.7258064516129
2018-03-04 02:18	132.55737704918033
2018-03-04 02:19	135.1290322580645
2018-03-04 02:20	138.62295081967213
2018-03-04 02:21	131.672131147541
2018-03-04 02:22	136.48387096774192
2018-03-04 02:23	142.0983606557377
2018-03-04 02:24	136.25806451612902
2018-03-04 02:25	139.327868852459
2018-03-04 02:26	140.93548387096774
2018-03-04 02:27	134.18032786885246
2018-03-04 02:28	136.58064516129033
2018-03-04 02:29	137.0483870967742
2018-03-04 02:30	136.55737704918033
2018-03-04 02:31	135.79032258064515
2018-03-04 02:32	145.7704918032787
2018-03-04 02:33	137.48387096774192
2018-03-04 02:34	133.45901639344262
2018-03-04 02:35	136.51612903225808
2018-03-04 02:36	135.96774193548387
2018-03-04 02:37	136.50819672131146
2018-03-04 02:38	133.61290322580646
2018-03-04 02:39	135.13114754098362
2018-03-04 02:40	138.38709677419354
2018-03-04 02:41	138.86885245901638
2018-03-04 02:42	139.95081967213116
2018-03-04 02:43	137.1290322580645
2018-03-04 02:44	134.9344262295082
2018-03-04 02:45	137.48387096774192
2018-03-04 02:46	140.81967213114754
2018-03-04 02:47	135.9016393442623
2018-03-04 02:48	136.70491803278688
2018-03-04 02:49	143.36065573770492
2018-03-04 02:50	137.6290322580645
2018-03-04 02:51	137.672131147541
2018-03-04 02:52	141.29032258064515
2018-03-04 02:53	134.88524590163934
2018-03-04 02:54	138.46774193548387
2018-03-04 02:55	139.11475409836066
2018-03-04 02:56	136.9016393442623
2018-03-04 02:57	143.90322580645162
2018-03-04 02:58	140.70491803278688
2018-03-04 02:59	141.5
2018-03-04 03:00	140.672131147541
2018-03-04 03:02	138.88679245283018
2018-03-04 03:03	142.0983606557377
2018-03-04 03:04	141.40983606557376
2018-03-04 03:05	137.14754098360655
2018-03-04 03:06	143.01612903225808
2018-03-04 03:07	140.60655737704917
2018-03-04 03:08	138.19354838709677
2018-03-04 03:09	137.78688524590163
2018-03-04 03:10	136.32258064516128
2018-03-04 03:11	140.672131147541
2018-03-04 03:12	141.80327868852459
2018-03-04 03:13	142.69354838709677
2018-03-04 03:14	138.27868852459017
2018-03-04 03:15	141.29032258064515
2018-03-04 03:16	139.95081967213116
2018-03-04 03:17	133.78688524590163
2018-03-04 03:18	140.33870967741936
2018-03-04 03:19	138.8360655737705
2018-03-04 03:20	135.41935483870967
2018-03-04 03:21	142.0983606557377
2018-03-04 03:22	141.9516129032258
2018-03-04 03:23	134.59016393442624
2018-03-04 03:24	135.68852459016392
2018-03-04 03:25	142.79032258064515
2018-03-04 03:26	139.01639344262296
2018-03-04 03:27	136.51612903225808
2018-03-04 03:28	138.31147540983608
2018-03-04 03:29	142.32258064516128
2018-03-04 03:30	143.39344262295083
2018-03-04 03:31	135.70491803278688
2018-03-04 03:32	137.4516129032258
2018-03-04 03:33	135.40983606557376
2018-03-04 03:34	132.11290322580646
2018-03-04 03:35	137.44262295081967
2018-03-04 03:36	140.48387096774192
2018-03-04 03:37	139.8360655737705
2018-03-04 03:38	139.98387096774192
2018-03-04 03:39	139.59016393442624
2018-03-04 03:40	141.04918032786884
2018-03-04 03:41	138.59677419354838
2018-03-04 03:42	135.9344262295082
2018-03-04 03:43	131.83870967741936
2018-03-04 03:44	131.47540983606558
2018-03-04 03:45	134.58064516129033
2018-03-04 03:46	133.21311475409837
2018-03-04 03:47	135.53225806451613
2018-03-04 03:48	135.49180327868854
2018-03-04 03:49	134.2622950819672
2018-03-04 03:50	133.96774193548387
2018-03-04 03:51	138.21311475409837
2018-03-04 03:52	129.1290322580645
2018-03-04 03:53	133.29508196721312
2018-03-04 03:54	132.56451612903226
2018-03-04 03:55	138.19672131147541
2018-03-04 03:56	137.39344262295083
2018-03-04 03:57	138.8548387096774
2018-03-04 03:58	134.2622950819672
2018-03-04 03:59	140.3709677419355
2018-03-04 04:00	142.36065573770492
2018-03-04 04:00	145.59677419354838
2018-03-04 04:02	139.70967741935485
2018-03-04 04:03	141.0655737704918
2018-03-04 04:04	148.69354838709677
2018-03-04 04:05	145.0655737704918
2018-03-04 04:06	150.1639344262295
2018-03-04 04:07	155.58064516129033
2018-03-04 04:08	147.80327868852459
2018-03-04 04:09	148.01612903225808
2018-03-04 04:10	145.59016393442624
2018-03-04 04:11	150.6451612903226
2018-03-04 04:12	144.81967213114754
2018-03-04 04:13	144.3548387096774
2018-03-04 04:14	146.72131147540983
2018-03-04 04:15	150.4516129032258
2018-03-04 04:16	147.60655737704917
2018-03-04 04:17	147.2258064516129
2018-03-04 04:18	144.33870967741936
2018-03-04 04:19	139.44262295081967
2018-03-04 04:20	139.41935483870967
2018-03-04 04:21	143.24590163934425
2018-03-04 04:22	142.80645161290323
2018-03-04 04:23	147.24590163934425
2018-03-04 04:24	144.0483870967742
2018-03-04 04:25	145.81967213114754
2018-03-04 04:26	154.63934426229508
2018-03-04 04:27	148.16129032258064
2018-03-04 04:28	148.01639344262296
2018-03-04 04:29	149.90322580645162
2018-03-04 04:30	148.9344262295082
2018-03-04 04:31	149.6290322580645
2018-03-04 04:32	153.21311475409837
2018-03-04 04:33	165.17741935483872
2018-03-04 04:34	169.5737704918033
2018-03-04 04:35	167.60655737704917
2018-03-04 04:36	165.27868852459017
2018-03-04 04:37	157.45901639344262
2018-03-04 04:38	167.8709677419355
2018-03-04 04:39	164.27868852459017
2018-03-04 04:40	167.30645161290323
2018-03-04 04:41	163.327868852459
2018-03-04 04:42	161.30645161290323
2018-03-04 04:43	159.47540983606558
2018-03-04 04:44	158.67741935483872
2018-03-04 04:45	164.63934426229508
2018-03-04 04:46	157.24193548387098
2018-03-04 04:47	163.8360655737705
2018-03-04 04:48	158.88524590163934
2018-03-04 04:49	162.90322580645162
2018-03-04 04:50	163.59016393442624
2018-03-04 04:51	164.91935483870967
2018-03-04 04:52	171.27868852459017
2018-03-04 04:53	172.96774193548387
2018-03-04 04:54	169.88524590163934
2018-03-04 04:55	169.8548387096774
2018-03-04 04:56	168.50819672131146
2018-03-04 04:57	174.27868852459017
2018-03-04 04:58	167.54098360655738
2018-03-04 04:59	168.11475409836066
2018-03-04 05:00	172.82258064516128
2018-03-04 05:01	173.80327868852459
2018-03-04 05:02	170.55737704918033
2018-03-04 05:03	169.08064516129033
2018-03-04 05:04	169.81967213114754
2018-03-04 05:05	167.66129032258064
2018-03-04 05:06	169.80327868852459
2018-03-04 05:07	171.7741935483871
2018-03-04 05:08	181.47540983606558
2018-03-04 05:09	176.58064516129033
2018-03-04 05:10	180.75409836065575
2018-03-04 05:11	174.80645161290323
2018-03-04 05:12	176.1639344262295
2018-03-04 05:13	180.7704918032787
2018-03-04 05:14	183.6451612903226
2018-03-04 05:15	176.0983606557377
2018-03-04 05:16	184.79032258064515
2018-03-04 05:17	187.40983606557376
2018-03-04 05:18	183.3548387096774
2018-03-04 05:19	178.86885245901638
2018-03-04 05:20	187.8709677419355
2018-03-04 05:21	179.0655737704918
2018-03-04 05:22	186.16129032258064
2018-03-04 05:23	187.52459016393442
2018-03-04 05:24	183.8709677419355
2018-03-04 05:25	181.24590163934425
2018-03-04 05:26	186.40322580645162
2018-03-04 05:27	185.72131147540983
2018-03-04 05:28	180.11290322580646
2018-03-04 05:29	178.95081967213116
2018-03-04 05:30	181.96774193548387
2018-03-04 05:31	183.14754098360655
2018-03-04 05:32	196.69354838709677
2018-03-04 05:33	192.0
2018-03-04 05:34	192.50819672131146
2018-03-04 05:35	189.70967741935485
2018-03-04 05:36	197.1639344262295
2018-03-04 05:37	194.24193548387098
2018-03-04 05:38	196.81967213114754
2018-03-04 05:39	197.61290322580646
2018-03-04 05:40	200.59016393442624
2018-03-04 05:41	207.75806451612902
2018-03-04 05:42	205.5737704918033
2018-03-04 05:43	197.88709677419354
2018-03-04 05:44	206.78688524590163
2018-03-04 05:45	205.7258064516129
2018-03-04 05:46	209.4262295081967
2018-03-04 05:47	200.08196721311475
2018-03-04 05:48	210.40983606557376
2018-03-04 05:49	211.52459016393442
2018-03-04 05:50	211.58064516129033
2018-03-04 05:51	206.49180327868854
2018-03-04 05:52	206.2741935483871
2018-03-04 05:53	207.39344262295083
2018-03-04 05:54	201.79032258064515
2018-03-04 05:55	208.0983606557377
2018-03-04 05:56	210.58064516129033
2018-03-04 05:57	202.2295081967213
2018-03-04 05:58	207.2622950819672
2018-03-04 05:59	200.50819672131146
2018-03-04 06:00	191.80327868852459
2018-03-04 06:00	200.3709677419355
2018-03-04 06:02	203.51612903225808
2018-03-04 06:03	205.0327868852459
2018-03-04 06:04	211.32258064516128
2018-03-04 06:05	216.95081967213116
2018-03-04 06:06	220.1451612903226
2018-03-04 06:07	219.91803278688525
2018-03-04 06:08	219.4516129032258
2018-03-04 06:09	214.08196721311475
2018-03-04 06:10	217.65573770491804
2018-03-04 06:11	228.17741935483872
2018-03-04 06:12	233.0
2018-03-04 06:13	227.38709677419354
2018-03-04 06:14	228.47540983606558
2018-03-04 06:15	224.5483870967742
2018-03-04 06:16	224.91803278688525
2018-03-04 06:17	223.29032258064515
2018-03-04 06:18	220.95081967213116
2018-03-04 06:19	217.93548387096774
2018-03-04 06:20	218.59677419354838
2018-03-04 06:21	226.52459016393442
2018-03-04 06:22	226.70967741935485
2018-03-04 06:23	227.98360655737704
2018-03-04 06:24	228.41935483870967
2018-03-04 06:25	224.81967213114754
2018-03-04 06:26	231.01639344262296
2018-03-04 06:27	238.19354838709677
2018-03-04 06:28	234.8360655737705
2018-03-04 06:29	238.4516129032258
2018-03-04 06:30	238.24193548387098
2018-03-04 06:31	235.19672131147541
2018-03-04 06:32	232.01612903225808
2018-03-04 06:33	233.18032786885246
2018-03-04 06:34	238.38709677419354
2018-03-04 06:35	242.7704918032787
2018-03-04 06:36	244.88709677419354
2018-03-04 06:37	253.2741935483871
2018-03-04 06:38	249.21311475409837
2018-03-04 06:39	247.29032258064515
2018-03-04 06:40	249.7377049180328
2018-03-04 06:41	245.82258064516128
2018-03-04 06:42	246.0483870967742
2018-03-04 06:43	254.65573770491804
2018-03-04 06:44	245.29032258064515
2018-03-04 06:45	239.24193548387098
2018-03-04 06:46	243.27868852459017
2018-03-04 06:47	244.56451612903226
2018-03-04 06:48	246.55737704918033
2018-03-04 06:49	255.32258064516128
2018-03-04 06:50	247.51612903225808
2018-03-04 06:51	255.2622950819672
2018-03-04 06:52	253.8548387096774
2018-03-04 06:53	249.60655737704917
2018-03-04 06:54	255.78688524590163
2018-03-04 06:55	256.53225806451616
2018-03-04 06:56	255.31147540983608
2018-03-04 06:57	254.11475409836066
2018-03-04 06:58	265.258064516129
2018-03-04 06:59	252.68852459016392
2018-03-04 07:00	248.68852459016392
2018-03-04 07:01	259.4032258064516
2018-03-04 07:02	268.57377049180326
2018-03-04 07:03	259.7741935483871
2018-03-04 07:04	248.19672131147541
2018-03-04 07:05	255.3548387096774
2018-03-04 07:06	253.53225806451613
2018-03-04 07:07	252.7377049180328
2018-03-04 07:08	249.79032258064515
2018-03-04 07:09	241.91935483870967
2018-03-04 07:10	228.39344262295083
2018-03-04 07:11	220.48387096774192
2018-03-04 07:12	220.80327868852459
2018-03-04 07:13	216.13114754098362
2018-03-04 07:14	207.24193548387098
2018-03-04 07:15	208.96774193548387
2018-03-04 07:16	198.45901639344262
2018-03-04 07:17	202.91935483870967
2018-03-04 07:18	193.32258064516128
2018-03-04 07:19	181.13114754098362
2018-03-04 07:20	177.5483870967742
2018-03-04 07:21	176.6451612903226
2018-03-04 07:22	175.63934426229508
2018-03-04 07:23	170.01639344262296
2018-03-04 07:24	161.03225806451613
2018-03-04 07:25	159.24193548387098
2018-03-04 07:26	156.13114754098362
2018-03-04 07:27	157.83870967741936
2018-03-04 07:28	160.24193548387098
2018-03-04 07:29	155.59016393442624
2018-03-04 07:30	151.11475409836066
2018-03-04 07:31	157.08064516129033
2018-03-04 07:32	164.53225806451613
2018-03-04 07:33	159.5737704918033
2018-03-04 07:34	148.13114754098362
2018-03-04 07:35	144.24193548387098
2018-03-04 07:36	148.88709677419354
2018-03-04 07:37	142.1639344262295
2018-03-04 07:38	132.9516129032258
2018-03-04 07:39	132.82258064516128
2018-03-04 07:40	130.29032258064515
2018-03-04 07:41	130.2295081967213
2018-03-04 07:42	121.48387096774194
2018-03-04 07:43	123.6774193548387
2018-03-04 07:44	121.6774193548387
2018-03-04 07:45	119.40983606557377
2018-03-04 07:46	120.51612903225806
2018-03-04 07:47	116.03225806451613
2018-03-04 07:48	120.54838709677419
2018-03-04 07:49	116.19672131147541
2018-03-04 07:50	110.85483870967742
2018-03-04 07:51	109.43548387096774
2018-03-04 07:52	108.88709677419355
2018-03-04 07:53	110.47540983606558
2018-03-04 07:54	110.1639344262295
2018-03-04 07:55	102.64516129032258
2018-03-04 07:56	103.20967741935483
2018-03-04 07:57	102.70967741935483
2018-03-04 07:58	105.60655737704919
2018-03-04 07:59	103.8225806451613
2018-03-04 08:00	105.35483870967742
2018-03-04 08:00	102.56451612903226
2018-03-04 08:02	108.74193548387096
2018-03-04 08:03	110.24193548387096
2018-03-04 08:04	103.6774193548387
2018-03-04 08:05	107.88709677419355
2018-03-04 08:06	102.68852459016394
2018-03-04 08:07	90.63934426229508
2018-03-04 08:08	97.0
2018-03-04 08:09	92.91935483870968
2018-03-04 08:10	100.79032258064517
2018-03-04 08:11	104.1774193548387
2018-03-04 08:12	92.65573770491804
2018-03-04 08:13	89.37096774193549
2018-03-04 08:14	91.61290322580645
2018-03-04 08:15	99.45161290322581
2018-03-04 08:16	91.79032258064517
2018-03-04 08:17	106.43548387096774
2018-03-04 08:18	91.78688524590164
2018-03-04 08:19	87.56451612903226
2018-03-04 08:20	92.43548387096774
2018-03-04 08:21	93.45161290322581
2018-03-04 08:22	91.98387096774194
2018-03-04 08:23	99.87096774193549
2018-03-04 08:24	112.67213114754098
2018-03-04 08:25	96.59677419354838
2018-03-04 08:26	94.59677419354838
2018-03-04 08:27	88.80645161290323
2018-03-04 08:28	84.24193548387096
2018-03-04 08:29	87.80645161290323
2018-03-04 08:30	84.08196721311475
2018-03-04 08:31	82.63934426229508
2018-03-04 08:32	82.14516129032258
2018-03-04 08:33	84.66129032258064
2018-03-04 08:34	81.16129032258064
2018-03-04 08:35	84.79032258064517
2018-03-04 08:36	77.69354838709677
2018-03-04 08:37	78.70491803278688
2018-03-04 08:38	79.42622950819673
2018-03-04 08:39	75.88709677419355
2018-03-04 08:40	72.93548387096774
2018-03-04 08:41	69.54838709677419
2018-03-04 08:42	77.12903225806451
2018-03-04 08:43	73.2258064516129
2018-03-04 08:44	75.6774193548387
2018-03-04 08:45	71.34426229508196
2018-03-04 08:46	74.52459016393442
2018-03-04 08:47	72.11290322580645
2018-03-04 08:48	69.74193548387096
2018-03-04 08:49	67.54838709677419
2018-03-04 08:50	71.41935483870968
2018-03-04 08:51	70.69354838709677
2018-03-04 08:52	69.90322580645162
2018-03-04 08:53	76.41935483870968
2018-03-04 08:54	71.46774193548387
2018-03-04 08:55	78.40983606557377
2018-03-04 08:56	88.01612903225806
2018-03-04 08:57	76.20967741935483
2018-03-04 08:58	68.03225806451613
2018-03-04 08:59	75.88709677419355
2018-03-04 09:00	76.33870967741936
2018-03-04 09:01	66.58064516129032
2018-03-04 09:02	68.90163934426229
2018-03-04 09:03	74.83870967741936
2018-03-04 09:04	77.58064516129032
2018-03-04 09:05	79.62903225806451
2018-03-04 09:06	86.08064516129032
2018-03-04 09:07	85.34426229508196
2018-03-04 09:08	86.57377049180327
2018-03-04 09:09	83.98387096774194
2018-03-04 09:10	87.35483870967742
2018-03-04 09:11	95.12903225806451
2018-03-04 09:12	89.44262295081967
2018-03-04 09:13	94.04918032786885
2018-03-04 09:14	105.12903225806451
2018-03-04 09:15	99.19354838709677
2018-03-04 09:16	78.8688524590164
2018-03-04 09:17	80.70967741935483
[truncated: 885 more rows]
